# Supplementary material for: Crystal structure of the η4-ketimine titanium complex (di­phenyl­amido-κN){3-methyl-6-[(4-methyl­phen­yl)(phenyl­aza­nid­yl)methyl­idene]cyclo­hexa-2,4-dien-1-yl-κ2 N,C 1}(η5-penta­methyl­cyclo­penta­dien­yl)titanium(IV)
Source: Acta Crystallogr E Crystallogr Commun. 2018 Jan 1;74(Pt 1):34–7. doi: 10.1107/S2056989017017455 (PMC5778480; doi:10.1107/S2056989017017455)
Supplement: Supplementary file 1 [file e-74-00034-sup1.cif]

##############################################################################
#                                                                            #
# This CIF contains the data in a paper accepted for publication in          #
# Acta Crystallographica Section E. It conforms to the requirements of       #
# Notes for Authors for Acta Crystallographica Section E, and has been       #
# peer reviewed under the auspices of the IUCr Commission on Journals.       #
#                                                                            #
# Full details of the Crystallographic Information File format               #
# are given in the paper "The Crystallographic Information File (CIF):       #
# a New Standard Archive File for Crystallography" by S. R. Hall, F. H.      #
# Allen and I. D. Brown [Acta Cryst. (1991), A47, 655-685].                  #
#                                                                            #
# The current version of the core CIF dictionary is obtainable from          #
# ftp://ftp.iucr.org/pub/cif_core.dic.                                       #
#                                                                            #
# Software is freely available for graphical display of the structure(s)     #
# in this CIF. For information consult the CIF software page                 #
# http://www.iucr.org/resources/cif/software.                                #
#                                                                            #
# This file may be used for bona fide research purposes within the           #
# scientific community so long as proper attribution is given to the journal # 
# article from which it was obtained.                                        #
#                                                                            #
##############################################################################
data_I
_database_code_depnum_ccdc_archive 'CCDC 1589353'
_audit_creation_method     'SHELXL-2014/7'
_journal_date_recd_electronic     2017-11-11
_journal_date_accepted     2017-12-05
_journal_name_full     'Acta Crystallographica, Section E'
_journal_year     2018
_journal_volume     74
_journal_issue      1
_journal_page_first     34
_journal_page_last     37
_journal_paper_category     GM
_journal_paper_doi     10.1107/S2056989017017455
_journal_coeditor_code     WM5424
_publ_contact_author_name     "Ruediger Beckhaus"
_publ_contact_author_address
;
Institut f\"ur Chemie,
Fakult\"at f\"ur Mathematik und Naturwissenschaften,
Carl von Ossietzky Universit\"at Oldenburg,
26129 Oldenburg,
Germany
;
_publ_contact_author_email     ruediger.beckhaus@uni-oldenburg.de
_publ_section_title
;\
Crystal structure of the \h^4^-ketimine titanium complex
(diphenylamido-\k<i>N</i>){3-methyl-6-[(4-methylphenyl)(phenylazanidyl)\
methylidene]cyclohexa-2,4-dien-1-yl-\k^2^<i>N</i>,<i>C</i>^1^}(\h^5^-\
pentamethylcyclopentadienyl)titanium(IV)
;
_publ_section_title_footnote     .
loop_
    _publ_author_name
    _publ_author_footnote
    _publ_author_address
    'Fischer, Malte' .
;
Institut f\"ur Chemie,
Fakult\"at f\"ur Mathematik und Naturwissenschaften,
Carl von Ossietzky Universit\"at Oldenburg,
26129 Oldenburg,
Germany
;
    'Schmidtmann, Marc' .
;
Institut f\"ur Chemie,
Fakult\"at f\"ur Mathematik und Naturwissenschaften,
Carl von Ossietzky Universit\"at Oldenburg,
26129 Oldenburg,
Germany
;
    'Beckhaus, R\"udiger' .
;
Institut f\"ur Chemie,
Fakult\"at f\"ur Mathematik und Naturwissenschaften,
Carl von Ossietzky Universit\"at Oldenburg,
26129 Oldenburg,
Germany
;
_publ_section_synopsis
;
The molecular structure of the titanium(IV) half-sandwich title complex
comprises one pentamethylcyclopentadienyl ligand, one diphenylamido ligand and
one \h^4^-bound ketimine ligand, leading to a three-legged piano-stool
geometry.
;
_chemical_name_systematic
;\
(Diphenylamido-\k<i>N</i>){3-methyl-6-[(4-methylphenyl)(phenylazanidyl)\
methylidene]cyclohexa-2,4-dien-1-yl-\k^2^<i>N</i>,<i>C</i>^1^}(\h^5^-\
pentamethylcyclopentadienyl)titanium(IV)
;
_chemical_name_common     ?
_chemical_formula_moiety     'C43 H44 N2 Ti'
_chemical_formula_sum     'C43 H44 N2 Ti'
_chemical_formula_structural     ?
_chemical_formula_iupac     '[Ti (C10 H15) (C21 H19 N) (C12 H10 N)]'
_chemical_formula_weight     636.70
_chemical_melting_point     ?
_shelx_space_group_comment
;
The symmetry employed for this shelxl refinement is uniquely defined
by the following loop, which should always be used as a source of
symmetry information in preference to the above space-group names.
They are only intended as comments.
;
_space_group_crystal_system     tetragonal
_space_group_name_H-M_alt     'P -4 21 c'
_space_group_name_Hall     'P -4 2n'
loop_
    _space_group_symop_operation_xyz
    'x, y, z'
    '-x, -y, z'
    'y, -x, -z'
    '-y, x, -z'
    '-x+1/2, y+1/2, -z+1/2'
    'x+1/2, -y+1/2, -z+1/2'
    '-y+1/2, -x+1/2, z+1/2'
    'y+1/2, x+1/2, z+1/2'
_cell_length_a     20.0633(4)
_cell_length_b     20.0633(4)
_cell_length_c     16.8156(4)
_cell_angle_alpha     90
_cell_angle_beta     90
_cell_angle_gamma     90
_cell_volume     6768.9(3)
_cell_formula_units_Z     8
_cell_measurement_reflns_used     9899
_cell_measurement_theta_min     2.27
_cell_measurement_theta_max     27.71
_cell_measurement_temperature     100(2)
_exptl_crystal_description     'tetragonal prism'
_exptl_crystal_colour     'dark red'
_exptl_crystal_size_max     0.400
_exptl_crystal_size_mid     0.140
_exptl_crystal_size_min     0.140
_exptl_crystal_density_diffrn     1.250
_exptl_crystal_density_meas     ?
_exptl_crystal_density_method     ?
_exptl_crystal_F_000     2704
_exptl_absorpt_coefficient_mu     0.286
_exptl_absorpt_correction_type     multi-scan
_exptl_absorpt_process_details
;
(<i>SADABS</i>; Krause <i>et al.</i>, 2015)
;
_shelx_estimated_absorpt_T_min     0.894
_shelx_estimated_absorpt_T_max     0.961
_exptl_absorpt_correction_T_min     0.8318
_exptl_absorpt_correction_T_max     1.0000
_diffrn_ambient_temperature     100(2)
_diffrn_radiation_type     MoK\a
_diffrn_radiation_wavelength     0.71073
_diffrn_measurement_device_type     'Bruker APEXII CCD'
_diffrn_measurement_method     '\f and \w scans'
_diffrn_detector_area_resol_mean     ?
_diffrn_reflns_number     152032
_diffrn_reflns_av_R_equivalents     0.0927
_diffrn_reflns_theta_min     1.435
_diffrn_reflns_theta_max     30.032
_diffrn_reflns_theta_full     25.242
_diffrn_measured_fraction_theta_max     1.000
_diffrn_measured_fraction_theta_full     1.000
_diffrn_reflns_limit_h_min     -28
_diffrn_reflns_limit_h_max     28
_diffrn_reflns_limit_k_min     -28
_diffrn_reflns_limit_k_max     28
_diffrn_reflns_limit_l_min     -23
_diffrn_reflns_limit_l_max     23
_refine_special_details     ?
_reflns_number_total     9906
_reflns_number_gt     8703
_reflns_threshold_expression     'I > 2\s(I)'
_refine_ls_structure_factor_coef     Fsqd
_refine_ls_matrix_type     full
_refine_ls_R_factor_all     0.0546
_refine_ls_R_factor_gt     0.0432
_refine_ls_wR_factor_gt     0.1031
_refine_ls_wR_factor_ref     0.1104
_refine_ls_goodness_of_fit_ref     1.070
_refine_ls_restrained_S_all     1.070
_refine_ls_number_reflns     9906
_refine_ls_number_parameters     426
_refine_ls_number_restraints     0
_refine_ls_hydrogen_treatment     mixed
_refine_ls_weighting_scheme     calc
_refine_ls_weighting_details
              'w=1/[\s^2^(Fo^2^)+(0.0600P)^2^+2.0000P] where P=(Fo^2^+2Fc^2^)/3'
_atom_sites_solution_hydrogens     difmap
_atom_sites_solution_primary     direct
_atom_sites_solution_secondary     difmap
_refine_ls_shift/su_max     0.001
_refine_ls_shift/su_mean     0.000
_refine_diff_density_max     0.647
_refine_diff_density_min     -0.529
_refine_ls_extinction_method     none
_refine_ls_extinction_coef     .
_refine_ls_abs_structure_details
;
Flack <i>x</i> determined using 3640 quotients
[(<i>I</i>^+^)-(<i>I</i>^-^)]/[(<i>I</i>^+^)+(<i>I</i>^-^)]
(Parsons <i>et al.</i>, 2013)
;
_refine_ls_abs_structure_Flack     0.003(8)
loop_
    _atom_type_symbol
    _atom_type_description
    _atom_type_scat_dispersion_real
    _atom_type_scat_dispersion_imag
    _atom_type_scat_source
    'C' 'C' 0.0033 0.0016
                         'International Tables Vol C Tables 4.2.6.8 and 6.1.1.4'
    'H' 'H' 0.0000 0.0000
                         'International Tables Vol C Tables 4.2.6.8 and 6.1.1.4'
    'N' 'N' 0.0061 0.0033
                         'International Tables Vol C Tables 4.2.6.8 and 6.1.1.4'
    'Ti' 'Ti' 0.2776 0.4457
                         'International Tables Vol C Tables 4.2.6.8 and 6.1.1.4'
_computing_data_collection
;
APEX2 (Bruker, 2015)
;
_computing_cell_refinement
;
SAINT (Bruker, 2015)
;
_computing_data_reduction
;
SAINT (Bruker, 2015)
;
_computing_structure_solution
;
SHELXT (Sheldrick, 2015a)
;
_computing_structure_refinement
;
SHELXL2014 (Sheldrick, 2015b)
;
_computing_molecular_graphics
;
DIAMOND (Brandenburg & Putz, 2006)
;
_computing_publication_material
;
publCIF (Westrip, 2010)
;
loop_
    _atom_site_type_symbol
    _atom_site_label
    _atom_site_fract_x
    _atom_site_fract_y
    _atom_site_fract_z
    _atom_site_U_iso_or_equiv
    _atom_site_adp_type
    _atom_site_calc_flag
    _atom_site_occupancy
    _atom_site_disorder_assembly
    _atom_site_disorder_group
    Ti Ti1 0.25521(2) 0.77115(2) 0.52922(3) 0.01349(10) Uani d 1 . .
    N N1 0.33928(10) 0.74376(11) 0.57924(12) 0.0165(4) Uani d 1 . .
    N N2 0.26913(11) 0.85300(10) 0.46239(13) 0.0165(4) Uani d 1 . .
    C C1 0.24245(13) 0.67486(13) 0.44812(15) 0.0183(5) Uani d 1 . .
    C C2 0.19622(13) 0.72333(13) 0.41991(16) 0.0191(5) Uani d 1 . .
    C C3 0.14749(12) 0.73412(12) 0.47990(15) 0.0173(5) Uani d 1 . .
    C C4 0.16372(13) 0.69257(13) 0.54563(15) 0.0175(5) Uani d 1 . .
    C C5 0.22181(12) 0.65600(12) 0.52647(16) 0.0178(5) Uani d 1 . .
    C C6 0.29283(15) 0.63923(15) 0.39780(19) 0.0265(6) Uani d 1 . .
    H H6A 0.3143 0.6711 0.3619 0.040 Uiso calc 1 . .
    H H6B 0.2705 0.6046 0.3665 0.040 Uiso calc 1 . .
    H H6C 0.3266 0.6187 0.4321 0.040 Uiso calc 1 . .
    C C7 0.19600(15) 0.75307(16) 0.33785(16) 0.0257(6) Uani d 1 . .
    H H7A 0.1748 0.7971 0.3395 0.039 Uiso calc 1 . .
    H H7B 0.1711 0.7239 0.3018 0.039 Uiso calc 1 . .
    H H7C 0.2420 0.7576 0.3189 0.039 Uiso calc 1 . .
    C C8 0.08424(13) 0.77324(14) 0.47078(19) 0.0244(5) Uani d 1 . .
    H H8A 0.0732 0.7948 0.5214 0.037 Uiso calc 1 . .
    H H8B 0.0480 0.7432 0.4554 0.037 Uiso calc 1 . .
    H H8C 0.0902 0.8073 0.4296 0.037 Uiso calc 1 . .
    C C9 0.12056(15) 0.68160(15) 0.61720(18) 0.0249(6) Uani d 1 . .
    H H9A 0.1486 0.6780 0.6647 0.037 Uiso calc 1 . .
    H H9B 0.0950 0.6404 0.6104 0.037 Uiso calc 1 . .
    H H9C 0.0899 0.7192 0.6233 0.037 Uiso calc 1 . .
    C C10 0.25101(16) 0.60119(14) 0.57619(18) 0.0255(6) Uani d 1 . .
    H H10A 0.2971 0.5929 0.5595 0.038 Uiso calc 1 . .
    H H10B 0.2246 0.5605 0.5693 0.038 Uiso calc 1 . .
    H H10C 0.2504 0.6144 0.6323 0.038 Uiso calc 1 . .
    C C11 0.38873(12) 0.69317(13) 0.58313(16) 0.0160(5) Uani d 1 . .
    C C12 0.40136(14) 0.66049(14) 0.65474(17) 0.0212(5) Uani d 1 . .
    H H12 0.3775 0.6728 0.7013 0.025 Uiso calc 1 . .
    C C13 0.44865(15) 0.61008(15) 0.65820(19) 0.0255(6) Uani d 1 . .
    H H13 0.4564 0.5873 0.7068 0.031 Uiso calc 1 . .
    C C14 0.48470(14) 0.59293(14) 0.5909(2) 0.0259(6) Uani d 1 . .
    H H14 0.5173 0.5587 0.5934 0.031 Uiso calc 1 . .
    C C15 0.47305(14) 0.62589(14) 0.51979(19) 0.0236(6) Uani d 1 . .
    H H15 0.4982 0.6146 0.4739 0.028 Uiso calc 1 . .
    C C16 0.42487(13) 0.67536(13) 0.51536(16) 0.0196(5) Uani d 1 . .
    H H16 0.4164 0.6971 0.4662 0.024 Uiso calc 1 . .
    C C17 0.34882(13) 0.80236(13) 0.62103(16) 0.0184(5) Uani d 1 . .
    C C18 0.41617(13) 0.83181(13) 0.63272(16) 0.0167(5) Uani d 1 . .
    C C19 0.46455(13) 0.83115(13) 0.57330(15) 0.0188(5) Uani d 1 . .
    H H19 0.4554 0.8096 0.5242 0.023 Uiso calc 1 . .
    C C20 0.52607(14) 0.86168(14) 0.58502(17) 0.0216(5) Uani d 1 . .
    H H20 0.5584 0.8606 0.5437 0.026 Uiso calc 1 . .
    C C21 0.54113(14) 0.89386(14) 0.65630(17) 0.0214(5) Uani d 1 . .
    C C22 0.49367(14) 0.89274(15) 0.71652(17) 0.0227(6) Uani d 1 . .
    H H22 0.5033 0.9132 0.7661 0.027 Uiso calc 1 . .
    C C23 0.43237(14) 0.86209(14) 0.70517(17) 0.0207(5) Uani d 1 . .
    H H23 0.4009 0.8617 0.7473 0.025 Uiso calc 1 . .
    C C24 0.60631(16) 0.93054(18) 0.6678(2) 0.0332(7) Uani d 1 . .
    H H24A 0.6385 0.9155 0.6278 0.050 Uiso calc 1 . .
    H H24B 0.6237 0.9213 0.7211 0.050 Uiso calc 1 . .
    H H24C 0.5989 0.9786 0.6618 0.050 Uiso calc 1 . .
    C C25 0.29109(13) 0.83635(13) 0.64712(15) 0.0166(5) Uani d 1 . .
    C C26 0.29111(14) 0.90781(13) 0.65934(16) 0.0194(5) Uani d 1 . .
    H H26 0.3302 0.9327 0.6480 0.023 Uiso calc 1 . .
    C C27 0.23609(15) 0.93964(14) 0.68677(17) 0.0236(6) Uani d 1 . .
    H H27 0.2377 0.9866 0.6940 0.028 Uiso calc 1 . .
    C C28 0.17566(14) 0.90498(16) 0.70515(17) 0.0238(6) Uani d 1 . .
    C C29 0.17200(14) 0.83910(16) 0.68804(16) 0.0220(5) Uani d 1 . .
    H H29 0.1320 0.8156 0.6993 0.026 Uiso calc 1 . .
    C C30 0.22712(13) 0.80375(14) 0.65334(17) 0.0203(5) Uani d 1 . .
    H H30 0.2255(16) 0.7539(16) 0.6633(19) 0.018(8) Uiso d 1 . .
    C C31 0.11923(16) 0.94261(18) 0.7438(2) 0.0341(7) Uani d 1 . .
    H H31A 0.1344 0.9613 0.7945 0.051 Uiso calc 1 . .
    H H31B 0.0819 0.9122 0.7534 0.051 Uiso calc 1 . .
    H H31C 0.1047 0.9788 0.7086 0.051 Uiso calc 1 . .
    C C32 0.33448(13) 0.86856(13) 0.43620(16) 0.0181(5) Uani d 1 . .
    C C33 0.37170(14) 0.82304(15) 0.39128(15) 0.0206(5) Uani d 1 . .
    H H33 0.3531 0.7811 0.3774 0.025 Uiso calc 1 . .
    C C34 0.43614(14) 0.83944(17) 0.36691(17) 0.0259(6) Uani d 1 . .
    H H34 0.4613 0.8082 0.3368 0.031 Uiso calc 1 . .
    C C35 0.46377(15) 0.90029(17) 0.38585(19) 0.0284(6) Uani d 1 . .
    H H35 0.5076 0.9112 0.3687 0.034 Uiso calc 1 . .
    C C36 0.42683(15) 0.94556(16) 0.4303(2) 0.0280(6) Uani d 1 . .
    H H36 0.4457 0.9875 0.4438 0.034 Uiso calc 1 . .
    C C37 0.36303(14) 0.93018(14) 0.45505(18) 0.0229(6) Uani d 1 . .
    H H37 0.3383 0.9617 0.4851 0.028 Uiso calc 1 . .
    C C38 0.22008(13) 0.89928(12) 0.43968(15) 0.0159(5) Uani d 1 . .
    C C39 0.16483(13) 0.91041(13) 0.48870(16) 0.0192(5) Uani d 1 . .
    H H39 0.1619 0.8885 0.5386 0.023 Uiso calc 1 . .
    C C40 0.11412(14) 0.95335(14) 0.46488(19) 0.0234(5) Uani d 1 . .
    H H40 0.0763 0.9595 0.4981 0.028 Uiso calc 1 . .
    C C41 0.11815(15) 0.98732(15) 0.39313(18) 0.0244(6) Uani d 1 . .
    H H41 0.0833 1.0164 0.3770 0.029 Uiso calc 1 . .
    C C42 0.17374(15) 0.97823(14) 0.34527(17) 0.0229(5) Uani d 1 . .
    H H42 0.1774 1.0023 0.2968 0.027 Uiso calc 1 . .
    C C43 0.22390(14) 0.93457(13) 0.36723(16) 0.0198(5) Uani d 1 . .
    H H43 0.2612 0.9283 0.3332 0.024 Uiso calc 1 . .
loop_
    _atom_site_aniso_label
    _atom_site_aniso_U_11
    _atom_site_aniso_U_22
    _atom_site_aniso_U_33
    _atom_site_aniso_U_12
    _atom_site_aniso_U_13
    _atom_site_aniso_U_23
    Ti1 0.0154(2) 0.01400(19) 0.01109(17) -0.00003(14) -0.00026(16) 0.00082(16)
    N1 0.0164(9) 0.0204(10) 0.0127(9) 0.0021(8) 0.0002(8) -0.0009(8)
    N2 0.0169(9) 0.0170(9) 0.0156(10) -0.0011(8) -0.0004(8) 0.0026(8)
    C1 0.0196(12) 0.0190(11) 0.0165(11) -0.0002(9) 0.0006(9) -0.0032(9)
    C2 0.0232(12) 0.0206(12) 0.0135(11) -0.0013(10) -0.0028(10) -0.0017(10)
    C3 0.0177(11) 0.0177(11) 0.0164(11) -0.0027(9) -0.0017(9) -0.0027(9)
    C4 0.0192(11) 0.0173(11) 0.0160(12) -0.0052(9) 0.0008(9) -0.0005(9)
    C5 0.0205(11) 0.0149(10) 0.0179(11) -0.0033(9) -0.0027(10) -0.0004(10)
    C6 0.0247(14) 0.0273(14) 0.0274(15) 0.0012(11) 0.0028(11) -0.0112(12)
    C7 0.0323(15) 0.0313(15) 0.0136(12) -0.0039(12) -0.0032(11) 0.0005(11)
    C8 0.0197(12) 0.0237(12) 0.0296(14) 0.0013(10) -0.0030(12) -0.0043(12)
    C9 0.0267(14) 0.0287(14) 0.0194(13) -0.0088(11) 0.0063(11) -0.0003(11)
    C10 0.0305(14) 0.0181(12) 0.0279(14) -0.0017(11) -0.0062(12) 0.0037(11)
    C11 0.0151(11) 0.0166(11) 0.0161(11) -0.0006(9) -0.0016(9) -0.0023(9)
    C12 0.0219(13) 0.0221(13) 0.0196(12) 0.0003(10) -0.0024(10) 0.0001(10)
    C13 0.0254(14) 0.0212(13) 0.0300(15) 0.0004(11) -0.0085(12) 0.0039(11)
    C14 0.0198(13) 0.0180(12) 0.0399(17) 0.0018(10) -0.0038(12) -0.0043(12)
    C15 0.0212(12) 0.0221(12) 0.0276(15) -0.0021(10) 0.0033(11) -0.0081(11)
    C16 0.0204(12) 0.0218(12) 0.0167(13) 0.0004(9) 0.0004(10) -0.0040(10)
    C17 0.0166(11) 0.0199(12) 0.0188(12) -0.0003(9) -0.0004(10) -0.0005(10)
    C18 0.0168(11) 0.0162(11) 0.0170(12) 0.0001(9) 0.0013(9) 0.0000(9)
    C19 0.0219(12) 0.0215(12) 0.0131(11) 0.0005(10) 0.0007(10) -0.0008(10)
    C20 0.0206(12) 0.0253(13) 0.0188(12) -0.0009(10) 0.0056(10) -0.0014(11)
    C21 0.0190(12) 0.0220(12) 0.0231(13) -0.0008(10) 0.0026(11) -0.0042(11)
    C22 0.0227(13) 0.0279(14) 0.0176(12) -0.0010(11) 0.0009(11) -0.0067(11)
    C23 0.0206(13) 0.0238(13) 0.0175(13) 0.0003(10) 0.0026(10) -0.0028(10)
    C24 0.0207(14) 0.0389(18) 0.0401(19) -0.0081(12) 0.0040(13) -0.0120(15)
    C25 0.0182(11) 0.0198(12) 0.0120(11) -0.0008(9) 0.0000(9) 0.0007(9)
    C26 0.0208(12) 0.0193(12) 0.0179(12) -0.0009(9) -0.0010(10) 0.0001(10)
    C27 0.0260(14) 0.0214(12) 0.0235(13) 0.0049(11) -0.0050(11) -0.0060(10)
    C28 0.0216(13) 0.0356(16) 0.0142(12) 0.0077(11) -0.0013(10) -0.0070(11)
    C29 0.0173(12) 0.0330(15) 0.0156(12) 0.0003(10) 0.0015(10) -0.0011(11)
    C30 0.0185(11) 0.0215(12) 0.0210(13) -0.0004(10) 0.0003(10) 0.0007(10)
    C31 0.0248(15) 0.0434(19) 0.0342(17) 0.0030(13) 0.0025(13) -0.0174(15)
    C32 0.0177(12) 0.0214(12) 0.0154(12) 0.0002(9) -0.0008(9) 0.0051(10)
    C33 0.0231(13) 0.0270(13) 0.0119(11) 0.0014(10) -0.0018(10) 0.0019(10)
    C34 0.0209(13) 0.0418(17) 0.0150(12) 0.0050(12) 0.0000(10) 0.0056(12)
    C35 0.0194(13) 0.0415(17) 0.0243(14) -0.0005(12) 0.0009(11) 0.0130(13)
    C36 0.0224(13) 0.0272(15) 0.0345(17) -0.0062(11) -0.0035(12) 0.0108(13)
    C37 0.0208(12) 0.0207(12) 0.0272(15) 0.0009(10) -0.0002(11) 0.0029(11)
    C38 0.0180(11) 0.0143(10) 0.0154(11) -0.0016(9) -0.0013(9) 0.0003(9)
    C39 0.0205(12) 0.0179(12) 0.0192(13) -0.0010(9) 0.0029(10) 0.0034(9)
    C40 0.0212(12) 0.0230(12) 0.0259(14) 0.0009(10) 0.0029(11) 0.0020(12)
    C41 0.0234(13) 0.0237(13) 0.0262(14) 0.0048(11) -0.0050(11) 0.0014(11)
    C42 0.0302(14) 0.0221(13) 0.0164(12) 0.0018(11) -0.0020(11) 0.0018(10)
    C43 0.0239(13) 0.0203(12) 0.0152(12) 0.0008(10) 0.0005(10) 0.0008(9)
_geom_special_details
;
 All esds (except the esd in the dihedral angle between two l.s. planes)
 are estimated using the full covariance matrix.  The cell esds are taken
 into account individually in the estimation of esds in distances, angles
 and torsion angles; correlations between esds in cell parameters are only
 used when they are defined by crystal symmetry.  An approximate (isotropic)
 treatment of cell esds is used for estimating esds involving l.s. planes.
;
loop_
    _geom_bond_atom_site_label_1
    _geom_bond_atom_site_label_2
    _geom_bond_site_symmetry_2
    _geom_bond_distance
    _geom_bond_publ_flag
    Ti1 N1 . 1.963(2) ?
    Ti1 N2 . 2.009(2) ?
    Ti1 C30 . 2.259(3) ?
    Ti1 C1 . 2.379(3) ?
    Ti1 C2 . 2.387(3) ?
    Ti1 C5 . 2.406(2) ?
    Ti1 C3 . 2.431(2) ?
    Ti1 C4 . 2.435(3) ?
    Ti1 C25 . 2.482(3) ?
    Ti1 C17 . 2.511(3) ?
    N1 C17 . 1.383(3) ?
    N1 C11 . 1.421(3) ?
    N2 C38 . 1.406(3) ?
    N2 C32 . 1.418(3) ?
    C1 C2 . 1.425(4) ?
    C1 C5 . 1.432(4) ?
    C1 C6 . 1.500(4) ?
    C2 C3 . 1.421(4) ?
    C2 C7 . 1.503(4) ?
    C3 C4 . 1.422(4) ?
    C3 C8 . 1.500(4) ?
    C4 C5 . 1.414(4) ?
    C4 C9 . 1.499(4) ?
    C5 C10 . 1.501(4) ?
    C6 H6A . 0.9800 ?
    C6 H6B . 0.9800 ?
    C6 H6C . 0.9800 ?
    C7 H7A . 0.9800 ?
    C7 H7B . 0.9800 ?
    C7 H7C . 0.9800 ?
    C8 H8A . 0.9800 ?
    C8 H8B . 0.9800 ?
    C8 H8C . 0.9800 ?
    C9 H9A . 0.9800 ?
    C9 H9B . 0.9800 ?
    C9 H9C . 0.9800 ?
    C10 H10A . 0.9800 ?
    C10 H10B . 0.9800 ?
    C10 H10C . 0.9800 ?
    C11 C12 . 1.394(4) ?
    C11 C16 . 1.397(4) ?
    C12 C13 . 1.388(4) ?
    C12 H12 . 0.9500 ?
    C13 C14 . 1.387(5) ?
    C13 H13 . 0.9500 ?
    C14 C15 . 1.386(5) ?
    C14 H14 . 0.9500 ?
    C15 C16 . 1.387(4) ?
    C15 H15 . 0.9500 ?
    C16 H16 . 0.9500 ?
    C17 C25 . 1.414(4) ?
    C17 C18 . 1.488(4) ?
    C18 C19 . 1.393(4) ?
    C18 C23 . 1.400(4) ?
    C19 C20 . 1.392(4) ?
    C19 H19 . 0.9500 ?
    C20 C21 . 1.394(4) ?
    C20 H20 . 0.9500 ?
    C21 C22 . 1.390(4) ?
    C21 C24 . 1.513(4) ?
    C22 C23 . 1.388(4) ?
    C22 H22 . 0.9500 ?
    C23 H23 . 0.9500 ?
    C24 H24A . 0.9800 ?
    C24 H24B . 0.9800 ?
    C24 H24C . 0.9800 ?
    C25 C30 . 1.444(4) ?
    C25 C26 . 1.448(4) ?
    C26 C27 . 1.356(4) ?
    C26 H26 . 0.9500 ?
    C27 C28 . 1.432(4) ?
    C27 H27 . 0.9500 ?
    C28 C29 . 1.355(4) ?
    C28 C31 . 1.508(4) ?
    C29 C30 . 1.438(4) ?
    C29 H29 . 0.9500 ?
    C30 H30 . 1.01(3) ?
    C31 H31A . 0.9800 ?
    C31 H31B . 0.9800 ?
    C31 H31C . 0.9800 ?
    C32 C37 . 1.399(4) ?
    C32 C33 . 1.401(4) ?
    C33 C34 . 1.396(4) ?
    C33 H33 . 0.9500 ?
    C34 C35 . 1.378(5) ?
    C34 H34 . 0.9500 ?
    C35 C36 . 1.390(5) ?
    C35 H35 . 0.9500 ?
    C36 C37 . 1.381(4) ?
    C36 H36 . 0.9500 ?
    C37 H37 . 0.9500 ?
    C38 C39 . 1.399(4) ?
    C38 C43 . 1.411(4) ?
    C39 C40 . 1.392(4) ?
    C39 H39 . 0.9500 ?
    C40 C41 . 1.388(4) ?
    C40 H40 . 0.9500 ?
    C41 C42 . 1.387(4) ?
    C41 H41 . 0.9500 ?
    C42 C43 . 1.384(4) ?
    C42 H42 . 0.9500 ?
    C43 H43 . 0.9500 ?
loop_
    _geom_angle_atom_site_label_1
    _geom_angle_atom_site_label_2
    _geom_angle_atom_site_label_3
    _geom_angle_site_symmetry_1
    _geom_angle_site_symmetry_3
    _geom_angle
    _geom_angle_publ_flag
    N1 Ti1 N2 . . 110.42(9) ?
    N1 Ti1 C30 . . 84.23(9) ?
    N2 Ti1 C30 . . 108.35(9) ?
    N1 Ti1 C1 . . 96.36(9) ?
    N2 Ti1 C1 . . 110.98(9) ?
    C30 Ti1 C1 . . 137.58(10) ?
    N1 Ti1 C2 . . 130.03(9) ?
    N2 Ti1 C2 . . 88.09(9) ?
    C30 Ti1 C2 . . 134.76(10) ?
    C1 Ti1 C2 . . 34.80(9) ?
    N1 Ti1 C5 . . 88.78(9) ?
    N2 Ti1 C5 . . 144.36(9) ?
    C30 Ti1 C5 . . 103.08(10) ?
    C1 Ti1 C5 . . 34.82(9) ?
    C2 Ti1 C5 . . 57.40(9) ?
    N1 Ti1 C3 . . 145.52(9) ?
    N2 Ti1 C3 . . 100.51(9) ?
    C30 Ti1 C3 . . 100.49(9) ?
    C1 Ti1 C3 . . 57.35(9) ?
    C2 Ti1 C3 . . 34.29(9) ?
    C5 Ti1 C3 . . 56.80(9) ?
    N1 Ti1 C4 . . 114.69(9) ?
    N2 Ti1 C4 . . 134.20(9) ?
    C30 Ti1 C4 . . 83.96(9) ?
    C1 Ti1 C4 . . 57.18(9) ?
    C2 Ti1 C4 . . 56.87(9) ?
    C5 Ti1 C4 . . 33.96(8) ?
    C3 Ti1 C4 . . 33.99(9) ?
    N1 Ti1 C25 . . 63.65(9) ?
    N2 Ti1 C25 . . 88.61(9) ?
    C30 Ti1 C25 . . 35.07(9) ?
    C1 Ti1 C25 . . 156.53(9) ?
    C2 Ti1 C25 . . 166.07(9) ?
    C5 Ti1 C25 . . 127.03(9) ?
    C3 Ti1 C25 . . 133.74(9) ?
    C4 Ti1 C25 . . 117.99(8) ?
    N1 Ti1 C17 . . 33.24(9) ?
    N2 Ti1 C17 . . 92.07(9) ?
    C30 Ti1 C17 . . 63.01(9) ?
    C1 Ti1 C17 . . 129.47(9) ?
    C2 Ti1 C17 . . 160.82(9) ?
    C5 Ti1 C17 . . 117.37(9) ?
    C3 Ti1 C17 . . 162.00(9) ?
    C4 Ti1 C17 . . 130.97(9) ?
    C25 Ti1 C17 . . 32.90(8) ?
    C17 N1 C11 . . 119.2(2) ?
    C17 N1 Ti1 . . 95.66(16) ?
    C11 N1 Ti1 . . 145.04(18) ?
    C38 N2 C32 . . 114.7(2) ?
    C38 N2 Ti1 . . 126.47(17) ?
    C32 N2 Ti1 . . 118.83(16) ?
    C2 C1 C5 . . 107.4(2) ?
    C2 C1 C6 . . 125.2(2) ?
    C5 C1 C6 . . 126.0(2) ?
    C2 C1 Ti1 . . 72.94(15) ?
    C5 C1 Ti1 . . 73.64(14) ?
    C6 C1 Ti1 . . 129.66(19) ?
    C3 C2 C1 . . 108.4(2) ?
    C3 C2 C7 . . 126.1(2) ?
    C1 C2 C7 . . 125.3(3) ?
    C3 C2 Ti1 . . 74.53(15) ?
    C1 C2 Ti1 . . 72.26(15) ?
    C7 C2 Ti1 . . 123.27(19) ?
    C2 C3 C4 . . 107.7(2) ?
    C2 C3 C8 . . 126.1(2) ?
    C4 C3 C8 . . 125.4(2) ?
    C2 C3 Ti1 . . 71.17(14) ?
    C4 C3 Ti1 . . 73.17(14) ?
    C8 C3 Ti1 . . 128.83(18) ?
    C5 C4 C3 . . 108.4(2) ?
    C5 C4 C9 . . 125.6(2) ?
    C3 C4 C9 . . 125.3(2) ?
    C5 C4 Ti1 . . 71.88(14) ?
    C3 C4 Ti1 . . 72.85(14) ?
    C9 C4 Ti1 . . 128.42(18) ?
    C4 C5 C1 . . 108.1(2) ?
    C4 C5 C10 . . 125.1(3) ?
    C1 C5 C10 . . 126.4(2) ?
    C4 C5 Ti1 . . 74.15(14) ?
    C1 C5 Ti1 . . 71.54(14) ?
    C10 C5 Ti1 . . 125.75(18) ?
    C1 C6 H6A . . 109.5 ?
    C1 C6 H6B . . 109.5 ?
    H6A C6 H6B . . 109.5 ?
    C1 C6 H6C . . 109.5 ?
    H6A C6 H6C . . 109.5 ?
    H6B C6 H6C . . 109.5 ?
    C2 C7 H7A . . 109.5 ?
    C2 C7 H7B . . 109.5 ?
    H7A C7 H7B . . 109.5 ?
    C2 C7 H7C . . 109.5 ?
    H7A C7 H7C . . 109.5 ?
    H7B C7 H7C . . 109.5 ?
    C3 C8 H8A . . 109.5 ?
    C3 C8 H8B . . 109.5 ?
    H8A C8 H8B . . 109.5 ?
    C3 C8 H8C . . 109.5 ?
    H8A C8 H8C . . 109.5 ?
    H8B C8 H8C . . 109.5 ?
    C4 C9 H9A . . 109.5 ?
    C4 C9 H9B . . 109.5 ?
    H9A C9 H9B . . 109.5 ?
    C4 C9 H9C . . 109.5 ?
    H9A C9 H9C . . 109.5 ?
    H9B C9 H9C . . 109.5 ?
    C5 C10 H10A . . 109.5 ?
    C5 C10 H10B . . 109.5 ?
    H10A C10 H10B . . 109.5 ?
    C5 C10 H10C . . 109.5 ?
    H10A C10 H10C . . 109.5 ?
    H10B C10 H10C . . 109.5 ?
    C12 C11 C16 . . 119.3(2) ?
    C12 C11 N1 . . 120.2(2) ?
    C16 C11 N1 . . 120.5(2) ?
    C13 C12 C11 . . 120.2(3) ?
    C13 C12 H12 . . 119.9 ?
    C11 C12 H12 . . 119.9 ?
    C14 C13 C12 . . 120.2(3) ?
    C14 C13 H13 . . 119.9 ?
    C12 C13 H13 . . 119.9 ?
    C15 C14 C13 . . 119.9(3) ?
    C15 C14 H14 . . 120.1 ?
    C13 C14 H14 . . 120.1 ?
    C14 C15 C16 . . 120.3(3) ?
    C14 C15 H15 . . 119.8 ?
    C16 C15 H15 . . 119.8 ?
    C15 C16 C11 . . 120.0(3) ?
    C15 C16 H16 . . 120.0 ?
    C11 C16 H16 . . 120.0 ?
    N1 C17 C25 . . 117.0(2) ?
    N1 C17 C18 . . 122.0(2) ?
    C25 C17 C18 . . 120.8(2) ?
    N1 C17 Ti1 . . 51.10(12) ?
    C25 C17 Ti1 . . 72.43(15) ?
    C18 C17 Ti1 . . 149.29(19) ?
    C19 C18 C23 . . 117.8(2) ?
    C19 C18 C17 . . 122.3(2) ?
    C23 C18 C17 . . 119.9(2) ?
    C20 C19 C18 . . 120.8(2) ?
    C20 C19 H19 . . 119.6 ?
    C18 C19 H19 . . 119.6 ?
    C19 C20 C21 . . 121.2(2) ?
    C19 C20 H20 . . 119.4 ?
    C21 C20 H20 . . 119.4 ?
    C22 C21 C20 . . 118.1(3) ?
    C22 C21 C24 . . 120.5(3) ?
    C20 C21 C24 . . 121.5(3) ?
    C23 C22 C21 . . 120.9(3) ?
    C23 C22 H22 . . 119.5 ?
    C21 C22 H22 . . 119.5 ?
    C22 C23 C18 . . 121.2(3) ?
    C22 C23 H23 . . 119.4 ?
    C18 C23 H23 . . 119.4 ?
    C21 C24 H24A . . 109.5 ?
    C21 C24 H24B . . 109.5 ?
    H24A C24 H24B . . 109.5 ?
    C21 C24 H24C . . 109.5 ?
    H24A C24 H24C . . 109.5 ?
    H24B C24 H24C . . 109.5 ?
    C17 C25 C30 . . 122.1(2) ?
    C17 C25 C26 . . 121.4(2) ?
    C30 C25 C26 . . 116.0(2) ?
    C17 C25 Ti1 . . 74.67(15) ?
    C30 C25 Ti1 . . 63.98(14) ?
    C26 C25 Ti1 . . 129.43(18) ?
    C27 C26 C25 . . 120.9(3) ?
    C27 C26 H26 . . 119.5 ?
    C25 C26 H26 . . 119.5 ?
    C26 C27 C28 . . 122.3(3) ?
    C26 C27 H27 . . 118.9 ?
    C28 C27 H27 . . 118.9 ?
    C29 C28 C27 . . 118.3(3) ?
    C29 C28 C31 . . 122.6(3) ?
    C27 C28 C31 . . 119.1(3) ?
    C28 C29 C30 . . 121.7(3) ?
    C28 C29 H29 . . 119.1 ?
    C30 C29 H29 . . 119.1 ?
    C29 C30 C25 . . 119.3(2) ?
    C29 C30 Ti1 . . 135.2(2) ?
    C25 C30 Ti1 . . 80.95(16) ?
    C29 C30 H30 . . 113.2(19) ?
    C25 C30 H30 . . 119.2(19) ?
    Ti1 C30 H30 . . 82.8(19) ?
    C28 C31 H31A . . 109.5 ?
    C28 C31 H31B . . 109.5 ?
    H31A C31 H31B . . 109.5 ?
    C28 C31 H31C . . 109.5 ?
    H31A C31 H31C . . 109.5 ?
    H31B C31 H31C . . 109.5 ?
    C37 C32 C33 . . 118.7(3) ?
    C37 C32 N2 . . 120.2(2) ?
    C33 C32 N2 . . 121.1(2) ?
    C34 C33 C32 . . 119.9(3) ?
    C34 C33 H33 . . 120.1 ?
    C32 C33 H33 . . 120.1 ?
    C35 C34 C33 . . 120.9(3) ?
    C35 C34 H34 . . 119.5 ?
    C33 C34 H34 . . 119.5 ?
    C34 C35 C36 . . 119.2(3) ?
    C34 C35 H35 . . 120.4 ?
    C36 C35 H35 . . 120.4 ?
    C37 C36 C35 . . 120.7(3) ?
    C37 C36 H36 . . 119.7 ?
    C35 C36 H36 . . 119.7 ?
    C36 C37 C32 . . 120.6(3) ?
    C36 C37 H37 . . 119.7 ?
    C32 C37 H37 . . 119.7 ?
    C39 C38 N2 . . 120.0(2) ?
    C39 C38 C43 . . 118.1(2) ?
    N2 C38 C43 . . 121.9(2) ?
    C40 C39 C38 . . 120.5(2) ?
    C40 C39 H39 . . 119.7 ?
    C38 C39 H39 . . 119.7 ?
    C41 C40 C39 . . 120.8(3) ?
    C41 C40 H40 . . 119.6 ?
    C39 C40 H40 . . 119.6 ?
    C42 C41 C40 . . 119.1(3) ?
    C42 C41 H41 . . 120.4 ?
    C40 C41 H41 . . 120.4 ?
    C43 C42 C41 . . 120.9(3) ?
    C43 C42 H42 . . 119.6 ?
    C41 C42 H42 . . 119.6 ?
    C42 C43 C38 . . 120.6(3) ?
    C42 C43 H43 . . 119.7 ?
    C38 C43 H43 . . 119.7 ?
loop_
    _geom_torsion_atom_site_label_1
    _geom_torsion_atom_site_label_2
    _geom_torsion_atom_site_label_3
    _geom_torsion_atom_site_label_4
    _geom_torsion_site_symmetry_1
    _geom_torsion_site_symmetry_2
    _geom_torsion_site_symmetry_3
    _geom_torsion_site_symmetry_4
    _geom_torsion
    _geom_torsion_publ_flag
    C5 C1 C2 C3 . . . . -0.2(3) ?
    C6 C1 C2 C3 . . . . 166.8(3) ?
    Ti1 C1 C2 C3 . . . . -66.34(18) ?
    C5 C1 C2 C7 . . . . -175.2(2) ?
    C6 C1 C2 C7 . . . . -8.3(4) ?
    Ti1 C1 C2 C7 . . . . 118.6(3) ?
    C5 C1 C2 Ti1 . . . . 66.13(17) ?
    C6 C1 C2 Ti1 . . . . -126.9(3) ?
    C1 C2 C3 C4 . . . . 0.3(3) ?
    C7 C2 C3 C4 . . . . 175.3(2) ?
    Ti1 C2 C3 C4 . . . . -64.51(17) ?
    C1 C2 C3 C8 . . . . -170.3(2) ?
    C7 C2 C3 C8 . . . . 4.7(4) ?
    Ti1 C2 C3 C8 . . . . 124.8(3) ?
    C1 C2 C3 Ti1 . . . . 64.84(18) ?
    C7 C2 C3 Ti1 . . . . -120.2(3) ?
    C2 C3 C4 C5 . . . . -0.3(3) ?
    C8 C3 C4 C5 . . . . 170.4(2) ?
    Ti1 C3 C4 C5 . . . . -63.53(17) ?
    C2 C3 C4 C9 . . . . -171.5(2) ?
    C8 C3 C4 C9 . . . . -0.7(4) ?
    Ti1 C3 C4 C9 . . . . 125.3(3) ?
    C2 C3 C4 Ti1 . . . . 63.20(18) ?
    C8 C3 C4 Ti1 . . . . -126.1(2) ?
    C3 C4 C5 C1 . . . . 0.2(3) ?
    C9 C4 C5 C1 . . . . 171.3(2) ?
    Ti1 C4 C5 C1 . . . . -63.95(17) ?
    C3 C4 C5 C10 . . . . -173.0(2) ?
    C9 C4 C5 C10 . . . . -1.9(4) ?
    Ti1 C4 C5 C10 . . . . 122.9(3) ?
    C3 C4 C5 Ti1 . . . . 64.16(17) ?
    C9 C4 C5 Ti1 . . . . -124.8(3) ?
    C2 C1 C5 C4 . . . . 0.0(3) ?
    C6 C1 C5 C4 . . . . -166.8(3) ?
    Ti1 C1 C5 C4 . . . . 65.66(17) ?
    C2 C1 C5 C10 . . . . 173.1(2) ?
    C6 C1 C5 C10 . . . . 6.2(4) ?
    Ti1 C1 C5 C10 . . . . -121.3(3) ?
    C2 C1 C5 Ti1 . . . . -65.66(18) ?
    C6 C1 C5 Ti1 . . . . 127.5(3) ?
    C17 N1 C11 C12 . . . . 65.8(3) ?
    Ti1 N1 C11 C12 . . . . -119.8(3) ?
    C17 N1 C11 C16 . . . . -114.5(3) ?
    Ti1 N1 C11 C16 . . . . 59.9(4) ?
    C16 C11 C12 C13 . . . . -1.0(4) ?
    N1 C11 C12 C13 . . . . 178.6(2) ?
    C11 C12 C13 C14 . . . . 1.5(4) ?
    C12 C13 C14 C15 . . . . -0.5(4) ?
    C13 C14 C15 C16 . . . . -0.9(4) ?
    C14 C15 C16 C11 . . . . 1.3(4) ?
    C12 C11 C16 C15 . . . . -0.4(4) ?
    N1 C11 C16 C15 . . . . 180.0(2) ?
    C11 N1 C17 C25 . . . . -151.1(2) ?
    Ti1 N1 C17 C25 . . . . 32.1(2) ?
    C11 N1 C17 C18 . . . . 33.8(4) ?
    Ti1 N1 C17 C18 . . . . -143.0(2) ?
    C11 N1 C17 Ti1 . . . . 176.8(3) ?
    N1 C17 C18 C19 . . . . 38.7(4) ?
    C25 C17 C18 C19 . . . . -136.2(3) ?
    Ti1 C17 C18 C19 . . . . -27.9(5) ?
    N1 C17 C18 C23 . . . . -142.0(3) ?
    C25 C17 C18 C23 . . . . 43.1(4) ?
    Ti1 C17 C18 C23 . . . . 151.4(3) ?
    C23 C18 C19 C20 . . . . -2.1(4) ?
    C17 C18 C19 C20 . . . . 177.2(3) ?
    C18 C19 C20 C21 . . . . -0.1(4) ?
    C19 C20 C21 C22 . . . . 2.1(4) ?
    C19 C20 C21 C24 . . . . -176.4(3) ?
    C20 C21 C22 C23 . . . . -1.8(4) ?
    C24 C21 C22 C23 . . . . 176.7(3) ?
    C21 C22 C23 C18 . . . . -0.5(4) ?
    C19 C18 C23 C22 . . . . 2.4(4) ?
    C17 C18 C23 C22 . . . . -176.9(3) ?
    N1 C17 C25 C30 . . . . 19.1(4) ?
    C18 C17 C25 C30 . . . . -165.8(2) ?
    Ti1 C17 C25 C30 . . . . 44.8(2) ?
    N1 C17 C25 C26 . . . . -152.9(2) ?
    C18 C17 C25 C26 . . . . 22.3(4) ?
    Ti1 C17 C25 C26 . . . . -127.2(2) ?
    N1 C17 C25 Ti1 . . . . -25.7(2) ?
    C18 C17 C25 Ti1 . . . . 149.4(2) ?
    C17 C25 C26 C27 . . . . -177.9(3) ?
    C30 C25 C26 C27 . . . . 9.6(4) ?
    Ti1 C25 C26 C27 . . . . 86.3(3) ?
    C25 C26 C27 C28 . . . . 0.1(4) ?
    C26 C27 C28 C29 . . . . -5.7(4) ?
    C26 C27 C28 C31 . . . . 173.3(3) ?
    C27 C28 C29 C30 . . . . 0.9(4) ?
    C31 C28 C29 C30 . . . . -178.1(3) ?
    C28 C29 C30 C25 . . . . 9.2(4) ?
    C28 C29 C30 Ti1 . . . . -98.8(3) ?
    C17 C25 C30 C29 . . . . 173.6(2) ?
    C26 C25 C30 C29 . . . . -14.1(4) ?
    Ti1 C25 C30 C29 . . . . -137.3(3) ?
    C17 C25 C30 Ti1 . . . . -49.1(2) ?
    C26 C25 C30 Ti1 . . . . 123.2(2) ?
    C38 N2 C32 C37 . . . . 55.4(3) ?
    Ti1 N2 C32 C37 . . . . -122.8(2) ?
    C38 N2 C32 C33 . . . . -124.6(3) ?
    Ti1 N2 C32 C33 . . . . 57.2(3) ?
    C37 C32 C33 C34 . . . . 0.6(4) ?
    N2 C32 C33 C34 . . . . -179.4(2) ?
    C32 C33 C34 C35 . . . . -0.5(4) ?
    C33 C34 C35 C36 . . . . 0.4(4) ?
    C34 C35 C36 C37 . . . . -0.3(5) ?
    C35 C36 C37 C32 . . . . 0.3(5) ?
    C33 C32 C37 C36 . . . . -0.5(4) ?
    N2 C32 C37 C36 . . . . 179.5(3) ?
    C32 N2 C38 C39 . . . . -148.6(2) ?
    Ti1 N2 C38 C39 . . . . 29.5(3) ?
    C32 N2 C38 C43 . . . . 32.7(3) ?
    Ti1 N2 C38 C43 . . . . -149.2(2) ?
    N2 C38 C39 C40 . . . . -176.5(2) ?
    C43 C38 C39 C40 . . . . 2.3(4) ?
    C38 C39 C40 C41 . . . . -1.7(4) ?
    C39 C40 C41 C42 . . . . -0.3(4) ?
    C40 C41 C42 C43 . . . . 1.8(4) ?
    C41 C42 C43 C38 . . . . -1.2(4) ?
    C39 C38 C43 C42 . . . . -0.8(4) ?
    N2 C38 C43 C42 . . . . 177.9(2) ?
_shelx_hkl_file
;
   1   0   0   -0.22    0.01
   1   0   0   -0.22    0.02
   1   0   0   -0.22    0.02
   1   0   0   -0.22    0.02
   0   1   0   -0.20    0.01
   0  -1   0   -0.23    0.01
   0  -1   0   -0.19    0.02
   0  -1   0   -0.22    0.01
   0  -1   0   -0.21    0.02
  -1   0   0   -0.21    0.01
  -1   1   0    7.98    0.42
   1  -1   0    8.63    0.42
  -1   1   0    7.97    0.42
   1   1   0    6.80    0.42
   1   1   0    7.71    0.42
   1  -1   0    7.58    0.42
   1   1   0    8.22    0.42
  -1  -1   0    7.66    0.41
   0   2   0  343.81   18.17
   0  -2   0  364.98   18.17
   2   0   0  341.36   18.18
   0  -2   0  345.15   18.17
   0  -2   0  354.46   18.19
   0  -2   0  374.26   18.15
  -2   0   0  354.32   18.17
  -2   0   0  367.52   18.16
   2   0   0  317.73   18.18
   0   2   0  340.32   18.15
   2   0   0  357.38   18.16
   2   0   0  378.88   18.22
  -2  -1   0   88.62    4.67
  -1   2   0   96.42    4.65
   1  -2   0   77.73    4.66
   1  -2   0   88.08    4.65
  -2   1   0   91.73    4.66
  -2   1   0   93.32    4.66
  -1  -2   0   91.46    4.67
  -1  -2   0   85.89    4.66
  -2  -1   0   93.72    4.65
   1   2   0   88.04    4.66
   1  -2   0   94.19    4.67
   2  -1   0   95.14    4.66
   2  -1   0   88.22    4.66
  -2  -1   0   88.56    4.66
  -1   2   0   94.47    4.65
   1   2   0   80.77    4.66
   2   1   0   93.09    4.65
   2   1   0   91.68    4.66
  -1  -2   0   96.17    4.67
   2  -1   0   87.27    4.67
   2   1   0   93.36    4.66
  -2  -2   0  174.86    8.68
  -2   2   0  173.02    8.66
  -2  -2   0  169.11    8.66
  -2  -2   0  172.91    8.67
  -2   2   0  157.22    8.67
   2  -2   0  168.04    8.68
   2   2   0  169.42    8.68
   2   2   0  161.72    8.67
   2  -2   0  165.04    8.67
   2  -2   0  171.67    8.67
   2   2   0  184.99    8.66
   2  -2   0  153.38    8.66
   3   0   0    0.04    0.06
   0   3   0    0.11    0.06
   0   3   0   -0.01    0.05
   0  -3   0    0.02    0.06
   3   0   0    0.09    0.06
   0  -3   0   -0.04    0.06
  -3   0   0    0.05    0.05
   0  -3   0    0.07    0.08
   0  -3   0    0.08    0.08
  -3   0   0    0.00    0.05
  -3   0   0   -0.01    0.04
   3   0   0   -0.03    0.08
   3   0   0   -0.02    0.07
  -3   1   0    3.03    0.19
  -3   1   0    2.94    0.20
   1  -3   0    3.00    0.22
   1   3   0    2.57    0.20
   3  -1   0    3.30    0.21
   3  -1   0    2.88    0.20
  -3  -1   0    3.07    0.22
  -1  -3   0    3.15    0.22
   3   1   0    3.13    0.22
  -3  -1   0    2.70    0.19
  -1   3   0    2.72    0.19
  -1   3   0    2.92    0.19
   1  -3   0    2.85    0.22
   1  -3   0    2.39    0.19
   1  -3   0    2.83    0.19
  -3  -1   0    3.03    0.18
   1   3   0    2.90    0.20
  -1  -3   0    2.81    0.22
  -1  -3   0    2.80    0.19
   3   1   0    2.84    0.19
   3  -1   0    2.97    0.22
   3   1   0    2.73    0.20
  -2  -3   0    5.30    0.32
  -3  -2   0    5.37    0.34
  -2   3   0    5.12    0.30
   2  -3   0    5.43    0.34
   2   3   0    4.93    0.32
   2  -3   0    4.58    0.30
   2  -3   0    5.13    0.31
  -3  -2   0    5.13    0.30
   2   3   0    5.30    0.30
  -2   3   0    5.50    0.30
  -3   2   0    5.38    0.31
  -3   2   0    5.27    0.31
   2   3   0    5.18    0.32
   3  -2   0    5.24    0.31
   3  -2   0    5.21    0.32
   3  -2   0    4.91    0.29
   3  -2   0    4.86    0.33
  -2  -3   0    5.00    0.33
   3   2   0    4.31    0.31
  -2   3   0    5.02    0.31
   3   2   0    5.42    0.31
  -3  -2   0    5.18    0.31
   2  -3   0    5.55    0.32
   3  -3   0   34.69    1.97
  -3  -3   0   38.70    2.00
  -3   3   0   37.69    1.99
   3   3   0   37.46    1.99
   3  -3   0   38.70    2.00
  -3  -3   0   39.34    1.97
  -3  -3   0   38.85    1.99
  -3   3   0   39.99    1.98
   3  -3   0   33.27    1.99
   3  -3   0   39.90    1.98
   3   3   0   34.75    1.99
   3   3   0   41.02    1.98
   0  -4   0   29.83    1.55
   4   0   0   29.52    1.55
  -4   0   0   28.77    1.54
   0  -4   0   27.99    1.53
   0   4   0   28.42    1.53
  -4   0   0   28.56    1.52
  -4   0   0   30.82    1.52
   4   0   0   29.74    1.54
   0  -4   0   31.50    1.55
   4   0   0   29.65    1.54
   0   4   0   28.11    1.53
   4   0   0   27.72    1.53
   0  -4   0   28.28    1.53
   4  -1   0  125.82    6.37
  -1  -4   0  129.98    6.38
   4   1   0  121.94    6.36
   1  -4   0  129.87    6.38
   4   1   0  112.80    6.37
   1  -4   0  113.25    6.36
  -4   1   0  126.89    6.36
  -4   1   0  123.34    6.37
  -1  -4   0  118.51    6.37
  -1   4   0  128.63    6.36
   4  -1   0  125.19    6.38
   4   1   0  113.77    6.37
  -1   4   0  129.91    6.36
   1  -4   0  125.92    6.38
  -4  -1   0  123.83    6.36
  -4  -1   0  131.36    6.38
   1   4   0  122.48    6.37
   1  -4   0  119.54    6.36
   1   4   0  116.46    6.36
  -1  -4   0  119.22    6.38
   4  -1   0  123.82    6.37
  -4  -1   0  131.31    6.35
   4  -2   0   71.76    3.84
   2  -4   0   75.83    3.85
   4   2   0   73.99    3.85
   4  -2   0   77.49    3.84
   2   4   0   70.76    3.83
  -4  -2   0   74.95    3.82
  -4  -2   0   71.38    3.83
  -2   4   0   76.40    3.82
  -4   2   0   75.25    3.83
  -4   2   0   73.93    3.83
   2  -4   0   72.40    3.83
  -2   4   0   77.40    3.83
   2  -4   0   68.25    3.83
  -4  -2   0   76.42    3.86
   4   2   0   72.83    3.83
   2   4   0   73.86    3.84
  -2  -4   0   79.05    3.85
   4  -2   0   72.34    3.85
  -2  -4   0   74.96    3.85
  -2  -4   0   73.33    3.84
   4   2   0   69.68    3.84
   3   4   0   11.91    0.65
   3  -4   0   11.76    0.64
   3  -4   0   10.27    0.62
  -3  -4   0   12.09    0.67
   3  -4   0   11.16    0.67
  -4  -3   0   11.34    0.62
  -4   3   0   11.98    0.64
   4   3   0   11.65    0.66
   4   3   0   11.12    0.66
  -4  -3   0   11.60    0.65
  -3   4   0   10.96    0.64
  -3   4   0   12.09    0.63
   4  -3   0   10.56    0.62
   3   4   0   11.89    0.63
  -4   3   0   11.80    0.64
   4  -3   0   12.25    0.65
  -4  -3   0   12.40    0.67
   4   3   0   11.79    0.63
   3  -4   0   11.14    0.65
   4  -3   0   10.47    0.65
   4  -3   0   10.90    0.66
   3   4   0   10.90    0.66
  -3  -4   0   11.48    0.65
   4  -4   0  125.23    7.00
  -4   4   0  140.62    7.01
  -4  -4   0  137.80    7.04
  -4  -4   0  134.41    7.03
   4   4   0  130.07    7.03
   4  -4   0  144.15    7.02
   4  -4   0  130.48    7.04
   4   4   0  137.88    7.03
   4   4   0  144.08    7.01
  -4   4   0  135.90    7.02
   4  -4   0  133.62    7.03
   0  -5   0    0.02    0.11
   0   5   0    0.05    0.08
   5   0   0   -0.06    0.10
   5   0   0    0.01    0.09
   0  -5   0    0.02    0.08
   0  -5   0    0.07    0.10
  -5   0   0    0.10    0.07
   0  -5   0   -0.01    0.12
   5   0   0    0.00    0.12
   0   5   0    0.03    0.08
   5   0   0   -0.04    0.10
  -5   0   0   -0.02    0.09
  -5   0   0   -0.03    0.07
  -1  -5   0    1.32    0.17
  -5  -1   0    1.34    0.17
  -5  -1   0    1.71    0.16
   1  -5   0    1.59    0.19
   1  -5   0    1.72    0.16
   5  -1   0    1.50    0.17
   5  -1   0    1.43    0.16
   5   1   0    1.49    0.17
   5   1   0    1.49    0.17
   5   1   0    1.51    0.19
   5  -1   0    1.20    0.17
  -5   1   0    1.63    0.17
  -1   5   0    1.42    0.14
   1  -5   0    1.26    0.15
   1  -5   0    1.41    0.18
   5  -1   0    1.31    0.16
  -1  -5   0    1.76    0.18
  -1  -5   0    1.72    0.20
   1   5   0    1.48    0.15
  -5  -1   0    1.53    0.13
   5   1   0    1.66    0.16
   1   5   0    1.19    0.15
  -5   1   0    1.40    0.14
  -1   5   0    1.43    0.14
   5   2   0  111.69    5.70
   2   5   0  103.03    5.68
   2   5   0  106.25    5.69
  -2  -5   0  112.24    5.70
  -5  -2   0  118.05    5.71
   5   2   0  105.93    5.67
  -2   5   0  114.41    5.67
   5  -2   0   95.43    5.69
   5   2   0  111.67    5.69
   2  -5   0  103.89    5.68
  -5   2   0  114.60    5.69
  -5   2   0  116.81    5.68
   2  -5   0   98.22    5.68
  -2  -5   0  111.66    5.70
  -5  -2   0  113.12    5.66
  -2   5   0  117.85    5.67
  -2  -5   0  104.54    5.69
   5  -2   0  117.28    5.69
   2  -5   0  112.42    5.70
  -5  -2   0  107.63    5.68
   5   3   0   20.85    1.12
   3  -5   0   21.93    1.13
   3  -5   0   20.88    1.14
   3  -5   0   19.91    1.12
   3   5   0   21.77    1.11
   5   3   0   18.64    1.13
  -3   5   0   21.00    1.13
  -5  -3   0   20.76    1.10
  -5   3   0   21.18    1.13
  -5  -3   0   21.49    1.16
   5  -3   0   21.78    1.13
   5  -3   0   18.81    1.13
   5  -3   0   20.29    1.10
   3   5   0   20.98    1.13
  -5  -3   0   21.11    1.13
  -3  -5   0   20.57    1.15
   5  -3   0   20.90    1.16
  -3   5   0   21.71    1.11
  -3  -5   0   19.87    1.14
   3  -5   0   20.70    1.16
   5   3   0   21.18    1.15
  -5   3   0   21.63    1.13
  -3   5   0   21.56    1.12
   3   5   0   20.21    1.14
  -4  -5   0   44.22    2.28
   4  -5   0   37.70    2.25
   4  -5   0   42.65    2.27
  -5   4   0   43.59    2.25
  -4   5   0   44.14    2.25
   4  -5   0   39.25    2.23
   5  -4   0   44.45    2.24
   5   4   0   42.99    2.26
   4  -5   0   43.18    2.24
   4   5   0   39.57    2.26
   4   5   0   46.60    2.23
   5   4   0   42.01    2.26
  -5  -4   0   42.51    2.25
  -4  -5   0   42.18    2.26
  -4   5   0   45.61    2.24
   5  -4   0   42.75    2.26
  -5  -4   0   42.20    2.22
  -5  -4   0   42.19    2.27
  -5   4   0   43.20    2.24
   5   4   0   43.76    2.23
   4   5   0   42.84    2.25
   5  -4   0   39.25    2.22
   5   5   0   62.89    3.04
   5   5   0   55.49    3.07
  -5  -5   0   53.79    3.06
   5  -5   0   55.00    3.09
   5  -5   0   62.22    3.06
  -5  -5   0   61.35    3.09
   5  -5   0   57.60    3.08
  -5   5   0   60.07    3.05
  -5   5   0   59.23    3.07
   5   5   0   57.45    3.08
   5  -5   0   56.49    3.04
   6   0   0   57.70    3.01
   0   6   0   57.39    3.00
  -6   0   0   57.14    2.99
   6   0   0   59.51    3.02
  -6   0   0   60.93    2.99
   0   6   0   56.48    3.00
  -6   0   0   55.15    3.02
   0  -6   0   59.30    3.04
   6   0   0   55.77    3.03
   0  -6   0   57.89    3.02
   6   0   0   53.99    3.01
   0  -6   0   61.29    3.04
   0  -6   0   55.60    3.00
   6  -1   0   35.51    1.87
   1  -6   0   34.16    1.87
   6  -1   0   33.52    1.87
   1   6   0   33.33    1.87
   1  -6   0   34.42    1.87
   6   1   0   35.85    1.88
   6  -1   0   36.22    1.90
  -1   6   0   35.42    1.86
   1  -6   0   34.72    1.89
  -1  -6   0   36.86    1.90
   1  -6   0   39.93    1.91
  -1  -6   0   35.73    1.89
   6   1   0   34.84    1.88
  -6   1   0   36.10    1.85
  -6  -1   0   34.42    1.86
  -6  -1   0   36.12    1.89
  -1   6   0   34.53    1.85
   6   1   0   33.64    1.86
  -6   1   0   36.68    1.88
  -1  -6   0   34.63    1.87
   6   1   0   34.11    1.89
   1   6   0   33.07    1.86
   6  -1   0   34.93    1.87
  -6  -1   0   37.20    1.85
   2  -6   0   33.74    1.79
   6  -2   0   33.62    1.79
  -6  -2   0   34.37    1.82
   2  -6   0   35.60    1.82
  -2  -6   0   35.29    1.82
   6  -2   0   32.44    1.82
  -2  -6   0   31.49    1.80
   2  -6   0   32.12    1.79
   2   6   0   31.29    1.79
  -2  -6   0   36.14    1.82
   6  -2   0   34.02    1.81
   2  -6   0   34.35    1.82
  -6   2   0   35.22    1.79
  -6  -2   0   35.85    1.77
   6   2   0   35.72    1.81
   6   2   0   33.76    1.79
  -6  -2   0   34.25    1.79
  -2   6   0   34.23    1.78
  -2   6   0   33.75    1.78
   6   2   0   30.00    1.80
   2   6   0   31.92    1.80
  -6   2   0   33.27    1.80
  -6  -3   0   13.98    0.75
   3   6   0   11.91    0.70
   6  -3   0   12.74    0.74
   3  -6   0   11.27    0.70
   3  -6   0   11.75    0.69
  -6   3   0   12.83    0.70
  -3  -6   0   10.89    0.70
   6   3   0   12.83    0.69
   6   3   0   11.50    0.71
   6  -3   0   10.69    0.70
  -3   6   0   13.78    0.69
   3   6   0   11.91    0.71
  -6  -3   0   12.09    0.67
  -6   3   0   12.52    0.70
  -3   6   0   11.62    0.70
   6  -3   0   12.78    0.70
  -3   6   0   12.47    0.68
  -6  -3   0   12.33    0.70
  -3  -6   0   12.66    0.73
   3  -6   0   11.94    0.73
   6  -4   0   45.18    2.46
   4  -6   0   45.45    2.41
   4   6   0   50.51    2.41
   6   4   0   41.85    2.43
   4  -6   0   44.37    2.45
  -6  -4   0   44.85    2.39
  -6   4   0   47.13    2.42
  -4  -6   0   45.13    2.45
   6  -4   0   48.51    2.42
   4  -6   0   45.76    2.44
  -6  -4   0   48.01    2.43
   4  -6   0   50.02    2.42
   4   6   0   42.45    2.43
   6   4   0   44.56    2.44
  -4  -6   0   42.18    2.43
   6  -4   0   43.10    2.44
  -6   4   0   48.61    2.42
  -4   6   0   44.36    2.43
   6   4   0   45.17    2.41
   6  -4   0   45.05    2.39
  -6  -4   0   48.82    2.46
   4   6   0   44.87    2.44
  -4   6   0   49.12    2.41
  -6  -5   0   19.70    1.04
   5  -6   0   19.00    1.09
   5   6   0   21.42    1.05
   5  -6   0   19.10    1.11
  -6   5   0   20.15    1.06
   5   6   0   17.36    1.07
  -5  -6   0   19.78    1.11
   6   5   0   20.01    1.05
   5   6   0   19.81    1.10
  -6  -5   0   19.26    1.11
   6  -5   0   17.89    1.04
  -5   6   0   19.77    1.06
  -6   5   0   19.04    1.07
  -5  -6   0   19.54    1.08
   5  -6   0   19.59    1.06
   6  -5   0   19.15    1.11
   5  -6   0   19.34    1.05
   6  -5   0   19.00    1.09
  -6  -5   0   17.50    1.07
   6   5   0   20.04    1.09
  -5   6   0   19.20    1.08
   6  -5   0   20.06    1.07
   6   5   0   18.13    1.09
   6   6   0   16.85    1.03
  -6   6   0   18.67    1.01
  -6   6   0   18.51    1.02
   6  -6   0   16.91    1.03
   6  -6   0   18.27    1.07
   6  -6   0   19.38    1.02
  -6  -6   0   18.08    1.03
  -6  -6   0   18.67    1.07
   6   6   0   17.71    1.03
   6   6   0   19.14    1.00
   6  -6   0   17.59    0.99
  -7   0   0   -0.01    0.08
   7   0   0    0.10    0.12
   7   0   0    0.02    0.11
   0  -7   0    0.18    0.10
  -7   0   0   -0.12    0.07
  -7   0   0   -0.07    0.10
   0   7   0    0.12    0.09
   7   0   0   -0.06    0.14
   0  -7   0    0.18    0.10
   0  -7   0   -0.01    0.13
   0   7   0    0.01    0.08
   0  -7   0   -0.12    0.14
   7   0   0    0.08    0.11
   7   1   0    0.32    0.13
   7   1   0    0.05    0.13
   7  -1   0    0.13    0.15
   1  -7   0    0.00    0.15
   1   7   0    0.10    0.10
   7   1   0    0.19    0.11
  -7   1   0    0.08    0.11
   1  -7   0    0.03    0.10
   7   1   0    0.10    0.13
   7  -1   0    0.24    0.12
  -7  -1   0    0.09    0.10
  -1   7   0    0.24    0.11
   1  -7   0   -0.08    0.13
  -1  -7   0    0.20    0.12
   1  -7   0    0.23    0.12
  -1  -7   0    0.05    0.14
   7  -1   0    0.05    0.11
  -1  -7   0    0.12    0.12
   7  -1   0    0.08    0.10
  -1   7   0    0.11    0.09
  -7  -1   0    0.09    0.13
  -7   1   0    0.13    0.09
  -7  -1   0    0.16    0.08
  -2  -7   0    2.72    0.28
   2  -7   0    2.36    0.26
  -2   7   0    2.76    0.23
   7  -2   0    2.68    0.28
   7   2   0    2.79    0.27
   7  -2   0    2.68    0.24
  -2  -7   0    2.33    0.25
   7  -2   0    2.70    0.25
   7   2   0    2.35    0.23
  -7   2   0    2.78    0.23
   7   2   0    3.03    0.28
  -2   7   0    2.43    0.22
  -7  -2   0    2.91    0.24
  -7  -2   0    2.90    0.21
   7   2   0    2.75    0.28
   2  -7   0    2.87    0.29
  -7  -2   0    2.76    0.28
   2  -7   0    2.77    0.24
   2   7   0    2.36    0.24
   2   7   0    2.74    0.24
  -7   2   0    3.11    0.26
  -2  -7   0    3.23    0.29
   7  -2   0    2.79    0.25
   2  -7   0    2.59    0.25
   3  -7   0    2.69    0.24
   3   7   0    2.61    0.25
   7  -3   0    2.85    0.27
  -7  -3   0    2.69    0.21
   3  -7   0    2.30    0.24
   7   3   0    2.30    0.25
  -3  -7   0    2.20    0.24
  -3   7   0    2.63    0.23
   7  -3   0    2.94    0.25
  -7  -3   0    2.90    0.28
  -7  -3   0    3.23    0.26
  -3   7   0    2.64    0.23
  -7   3   0    2.50    0.23
   3  -7   0    2.81    0.29
  -3  -7   0    2.35    0.26
   7  -3   0    3.06    0.31
  -3  -7   0    3.33    0.30
   3   7   0    2.18    0.24
  -7   3   0    2.77    0.25
   7   3   0    3.15    0.24
   7   3   0    2.88    0.28
  -7  -4   0    3.93    0.36
   7   4   0    4.07    0.29
   7  -4   0    4.20    0.37
   4  -7   0    3.65    0.28
   7  -4   0    4.16    0.27
  -4  -7   0    3.24    0.30
  -4   7   0    3.74    0.30
  -7   4   0    4.05    0.30
   4  -7   0    3.72    0.33
   4   7   0    4.06    0.29
   7   4   0    4.03    0.35
   4  -7   0    4.80    0.38
   4   7   0    4.04    0.33
  -4   7   0    4.03    0.30
   4  -7   0    3.92    0.31
  -7  -4   0    3.91    0.31
   7  -4   0    4.32    0.32
   7  -4   0    4.29    0.35
  -4   7   0    4.15    0.29
   7   4   0    3.92    0.34
  -7  -4   0    3.93    0.27
  -4  -7   0    3.78    0.34
  -7   4   0    3.83    0.31
   4   7   0    4.01    0.34
   5   7   0    0.60    0.16
   5   7   0    0.85    0.17
   7  -5   0    0.66    0.19
  -7   5   0    0.87    0.16
  -5  -7   0    1.04    0.18
   7   5   0    1.09    0.21
   7   5   0    0.95    0.14
   5  -7   0    0.83    0.15
  -7  -5   0    0.68    0.18
  -5  -7   0    0.51    0.17
   7  -5   0    0.88    0.13
  -7  -5   0    0.85    0.13
   5  -7   0    0.85    0.22
   5   7   0    0.65    0.14
  -5   7   0    0.78    0.16
  -7  -5   0    0.90    0.18
   7   5   0    0.61    0.17
  -5   7   0    0.97    0.15
   5  -7   0    1.24    0.17
   7  -5   0    0.88    0.22
  -7   5   0    0.97    0.17
   7  -5   0    0.97    0.17
   5  -7   0    0.95    0.19
   6  -7   0    7.29    0.53
   6  -7   0    7.14    0.47
  -7  -6   0    7.38    0.52
   6   7   0    7.23    0.53
  -6   7   0    7.84    0.49
  -7   6   0    8.30    0.51
   6  -7   0    8.01    0.50
   6   7   0    8.11    0.48
  -6  -7   0    7.58    0.53
   7  -6   0    7.42    0.55
  -7  -6   0    8.78    0.57
  -7   6   0    7.72    0.50
   7   6   0    8.05    0.54
   7  -6   0    8.52    0.52
  -6   7   0    7.98    0.52
   7  -6   0    7.72    0.55
   6   7   0    7.47    0.53
   7   6   0    7.94    0.48
   7  -6   0    7.38    0.47
   6  -7   0    7.81    0.57
   7   6   0    7.47    0.53
  -7  -7   0   39.67    2.12
   7   7   0   38.17    2.10
  -7   7   0   38.83    2.06
   7  -7   0   37.45    2.12
   7  -7   0   40.33    2.06
   7  -7   0   37.43    2.10
   7   7   0   39.67    2.04
  -7   7   0   38.33    2.08
   7   7   0   38.65    2.09
   7  -7   0   36.92    2.04
  -7  -7   0   37.86    2.09
   0  -8   0    7.01    0.50
   0  -8   0    6.39    0.45
   8   0   0    6.84    0.46
   8   0   0    6.98    0.46
   8   0   0    6.99    0.46
  -8   0   0    6.63    0.42
   0  -8   0    7.11    0.50
   0   8   0    6.37    0.42
  -8   0   0    6.90    0.42
  -8   0   0    7.56    0.47
   8   0   0    7.11    0.49
   0   8   0    6.91    0.43
   8   1   0    0.72    0.18
  -1   8   0    0.93    0.14
   1  -8   0    0.72    0.15
  -8   1   0    0.83    0.16
  -8  -1   0    0.87    0.18
  -1  -8   0    0.58    0.15
  -8  -1   0    0.59    0.15
  -1   8   0    0.88    0.15
   8  -1   0    0.61    0.15
   8  -1   0    0.67    0.16
   1  -8   0    0.81    0.19
   8   1   0    1.02    0.16
  -8  -1   0    0.70    0.13
   8   1   0    0.47    0.16
   8  -1   0    0.85    0.16
  -1  -8   0    0.73    0.19
   8  -1   0    0.70    0.21
   1   8   0    0.74    0.14
  -8   1   0    0.88    0.13
   1  -8   0    0.47    0.15
   1  -8   0    0.91    0.21
  -1  -8   0    0.70    0.19
  -8  -1   0    0.81    0.12
   8   1   0    1.23    0.22
   8   2   0    0.01    0.14
  -2  -8   0    0.32    0.16
   8  -2   0    0.14    0.14
   2  -8   0    0.26    0.17
  -2  -8   0    0.35    0.15
   2  -8   0    0.27    0.12
  -2  -8   0    0.35    0.17
   8   2   0    0.09    0.11
   2  -8   0    0.08    0.15
  -8  -2   0    0.15    0.09
  -8  -2   0    0.24    0.14
   2   8   0    0.06    0.12
  -8  -2   0    0.05    0.11
   8   2   0    0.21    0.13
  -8   2   0    0.20    0.11
  -2   8   0    0.07    0.10
   2  -8   0    0.08    0.13
   2   8   0    0.32    0.14
   8  -2   0    0.05    0.12
   8   2   0    0.19    0.16
   8  -2   0    0.10    0.16
  -8   2   0    0.10    0.12
  -2   8   0    0.06    0.10
   8  -2   0    0.12    0.12
  -3   8   0   34.37    1.83
   8   3   0   32.61    1.84
   3   8   0   33.95    1.86
   3  -8   0   35.09    1.85
  -8   3   0   36.89    1.85
   8  -3   0   32.28    1.87
  -8  -3   0   34.69    1.85
  -3  -8   0   33.97    1.87
   8   3   0   33.26    1.87
  -8   3   0   34.59    1.86
   3  -8   0   36.09    1.90
  -3   8   0   36.30    1.84
   3  -8   0   31.88    1.86
  -8  -3   0   33.76    1.89
   8  -3   0   33.84    1.90
   8  -3   0   36.20    1.86
  -3  -8   0   34.70    1.89
  -3  -8   0   37.04    1.89
  -8  -3   0   34.93    1.82
   8   3   0   35.69    1.88
   3   8   0   32.81    1.87
   8  -3   0   34.28    1.85
   8  -4   0   68.97    3.42
   4  -8   0   62.05    3.43
   4   8   0   63.74    3.42
  -8  -4   0   61.78    3.42
  -4   8   0   62.86    3.42
   4  -8   0   67.82    3.41
   4   8   0   64.36    3.44
   4  -8   0   64.19    3.41
   8   4   0   66.24    3.40
  -4  -8   0   67.06    3.46
   8  -4   0   61.45    3.43
   8   4   0   60.73    3.43
  -8   4   0   65.80    3.42
   4  -8   0   65.40    3.46
  -8   4   0   66.14    3.42
   4   8   0   68.79    3.40
  -4  -8   0   60.19    3.43
  -4   8   0   69.99    3.40
  -4   8   0   65.21    3.39
  -8  -4   0   70.42    3.47
   8   4   0   63.90    3.44
   8  -4   0   65.36    3.38
  -8  -4   0   62.98    3.38
   8  -4   0   63.54    3.46
  -8  -5   0    2.95    0.32
   5   8   0    2.74    0.31
   8   5   0    3.10    0.31
  -8   5   0    2.86    0.28
   8   5   0    2.91    0.32
  -5   8   0    3.21    0.28
  -5   8   0    2.76    0.26
   5   8   0    2.92    0.25
   5  -8   0    2.78    0.26
  -8  -5   0    2.78    0.23
   8  -5   0    3.09    0.28
   5  -8   0    2.59    0.32
  -8  -5   0    3.38    0.31
  -5  -8   0    2.56    0.28
   5   8   0    3.36    0.31
  -5  -8   0    2.69    0.31
   5  -8   0    3.06    0.31
   8  -5   0    3.19    0.33
   5  -8   0    2.88    0.28
  -8   5   0    3.04    0.28
   8  -5   0    3.16    0.35
   8   5   0    2.79    0.26
   8  -5   0    2.38    0.23
  -8  -6   0    0.08    0.16
   6  -8   0    0.03    0.11
  -8   6   0    0.29    0.14
   6  -8   0    0.36    0.16
   8   6   0    0.07    0.12
   6  -8   0    0.27    0.15
   6   8   0    0.12    0.11
  -6  -8   0    0.18    0.14
  -8   6   0    0.20    0.13
   8   6   0    0.17    0.17
  -8  -6   0    0.29    0.16
   6   8   0    0.17    0.16
  -6   8   0    0.26    0.13
   6  -8   0    0.17    0.19
  -6   8   0    0.40    0.13
   8  -6   0    0.24    0.17
   8  -6   0    0.17    0.11
   8  -6   0    0.08    0.14
   6   8   0    0.30    0.18
   8  -6   0    0.29    0.20
  -6  -8   0    0.18    0.18
  -8  -6   0    0.29    0.10
   8   6   0    0.19    0.16
   8  -7   0    2.74    0.25
  -8   7   0    2.90    0.29
   8  -7   0    3.51    0.38
  -7   8   0    3.31    0.29
   7  -8   0    3.06    0.27
   8  -7   0    3.06    0.29
  -8  -7   0    2.78    0.31
  -8   7   0    3.21    0.29
  -7  -8   0    3.58    0.36
  -7  -8   0    3.10    0.33
   7  -8   0    3.68    0.31
   7   8   0    3.19    0.27
   8  -7   0    3.87    0.37
  -8  -7   0    3.73    0.36
   7   8   0    3.15    0.34
  -7   8   0    2.85    0.29
   7  -8   0    3.37    0.36
   7   8   0    3.81    0.36
   7  -8   0    3.71    0.36
   8   7   0    3.59    0.36
   8   7   0    3.24    0.34
   8   7   0    3.16    0.27
  -8  -8   0   16.65    1.01
  -8   8   0   16.72    0.93
   8  -8   0   17.01    0.94
   8   8   0   17.18    1.00
   8  -8   0   15.97    1.01
  -8   8   0   16.51    0.96
   8   8   0   16.11    0.97
  -8  -8   0   15.92    0.96
   8  -8   0   14.76    0.90
   8   8   0   15.89    0.91
   8  -8   0   15.73    0.98
   9   0   0    0.06    0.13
  -9   0   0    0.08    0.10
   0  -9   0    0.07    0.18
  -9   0   0    0.18    0.15
   9   0   0   -0.13    0.12
   0  -9   0    0.03    0.16
   9   0   0   -0.09    0.14
   9   0   0    0.18    0.18
   0   9   0    0.04    0.10
  -9   0   0    0.00    0.10
   0   9   0    0.05    0.12
   0  -9   0    0.10    0.14
  -9   1   0   10.83    0.64
  -1  -9   0   10.76    0.67
   9  -1   0    9.70    0.62
   9  -1   0    9.74    0.68
   9   1   0   10.55    0.64
  -9   1   0    9.80    0.59
  -1  -9   0    9.28    0.62
  -1  -9   0   10.23    0.66
   9   1   0    9.77    0.62
  -9  -1   0   10.74    0.64
   1  -9   0    9.56    0.62
   9   1   0    8.42    0.62
   1  -9   0   10.36    0.68
   1  -9   0    9.16    0.61
  -1   9   0   10.48    0.60
   9  -1   0   10.31    0.64
   9  -1   0   10.49    0.63
  -1   9   0   10.10    0.60
  -9  -1   0   10.58    0.67
   1   9   0    9.71    0.61
  -9  -1   0   10.28    0.60
  -9  -1   0   10.85    0.59
   1  -9   0   10.27    0.66
   9   1   0    9.04    0.65
  -9  -2   0    0.66    0.12
   2  -9   0    0.61    0.16
   2  -9   0    0.41    0.18
   9  -2   0    0.62    0.17
  -2  -9   0    0.59    0.18
  -2   9   0    0.79    0.15
  -9  -2   0    0.42    0.14
   2   9   0    0.61    0.17
  -2  -9   0    0.51    0.20
  -2  -9   0    0.87    0.18
  -9  -2   0    0.54    0.17
   9   2   0    0.47    0.15
  -2   9   0    0.40    0.13
   9   2   0    0.70    0.19
   9  -2   0    0.53    0.18
   9   2   0    0.43    0.18
  -9   2   0    0.42    0.16
   2  -9   0    0.94    0.23
  -9   2   0    0.56    0.14
   2  -9   0    0.58    0.17
   9  -2   0    0.65    0.16
   9   2   0    1.00    0.24
   9  -2   0    0.44    0.21
   2   9   0    0.66    0.15
   3  -9   0    0.24    0.20
  -3   9   0    0.32    0.12
   3  -9   0    0.38    0.15
   9   3   0    0.44    0.16
   9  -3   0    0.37    0.15
   9   3   0    0.17    0.19
  -9   3   0    0.34    0.12
   9   3   0    0.35    0.16
  -9  -3   0    0.29    0.14
  -3  -9   0    0.18    0.18
   9  -3   0    0.45    0.15
   9  -3   0    0.14    0.18
   3   9   0    0.40    0.16
  -3   9   0    0.23    0.12
   9   3   0    0.23    0.13
  -9  -3   0    0.46    0.11
   3   9   0    0.23    0.15
   9  -3   0    0.41    0.15
  -9  -3   0    0.34    0.16
  -3  -9   0    0.24    0.16
  -9   3   0    0.53    0.15
   3  -9   0    0.02    0.15
  -3  -9   0    0.18    0.14
   9   4   0   12.96    0.81
  -9   4   0   13.80    0.79
   9  -4   0   12.42    0.84
  -9  -4   0   12.59    0.74
  -4   9   0   13.19    0.79
   4   9   0   12.88    0.79
   9  -4   0   12.84    0.74
  -9   4   0   13.75    0.78
   4  -9   0   12.92    0.80
  -9  -4   0   13.41    0.79
  -4  -9   0   13.25    0.81
  -4  -9   0   13.40    0.84
   4  -9   0   13.61    0.84
  -9  -4   0   13.84    0.84
   4   9   0   12.77    0.81
  -4   9   0   13.14    0.75
   9   4   0   13.11    0.76
  -4   9   0   13.78    0.76
   9  -4   0   13.30    0.81
   9  -4   0   13.96    0.79
   9   4   0   14.25    0.83
   4  -9   0   11.60    0.76
  -9  -5   0    0.39    0.15
   5  -9   0    0.14    0.13
   9   5   0    0.06    0.12
   5  -9   0    0.19    0.15
   9   5   0    0.09    0.16
  -9  -5   0    0.20    0.10
  -9   5   0    0.08    0.13
  -9   5   0    0.06    0.12
   5   9   0    0.17    0.16
  -5   9   0    0.10    0.12
  -9  -5   0    0.11    0.16
  -5  -9   0    0.26    0.16
   5   9   0    0.17    0.17
  -5   9   0    0.01    0.11
   5   9   0   -0.02    0.11
   5  -9   0   -0.03    0.14
   9  -5   0   -0.02    0.16
  -5  -9   0   -0.02    0.13
   9  -5   0    0.05    0.13
   5  -9   0    0.09    0.19
   9   5   0    0.29    0.15
   9  -5   0    0.19    0.10
   9  -5   0    0.18    0.18
  -9  -6   0   32.61    1.87
  -9  -6   0   33.44    1.78
   9   6   0   32.21    1.85
  -9   6   0   34.23    1.83
   6   9   0   32.56    1.85
   6  -9   0   32.87    1.88
   9  -6   0   35.04    1.82
  -6  -9   0   34.05    1.85
   9   6   0   34.52    1.86
  -9  -6   0   34.98    1.84
  -9   6   0   34.22    1.82
  -6   9   0   35.61    1.81
   6   9   0   32.47    1.84
  -6  -9   0   33.99    1.88
   6  -9   0   34.06    1.81
   9  -6   0   32.48    1.78
   6   9   0   35.05    1.79
   6  -9   0   33.77    1.81
   9  -6   0   32.56    1.87
   6  -9   0   34.21    1.86
   9  -6   0   31.25    1.85
  -6   9   0   32.40    1.83
   9   6   0   31.60    1.79
   9  -7   0    4.84    0.46
  -7  -9   0    4.98    0.39
   9   7   0    4.80    0.44
  -9   7   0    4.04    0.35
   9  -7   0    4.05    0.32
  -9  -7   0    4.83    0.39
   9  -7   0    4.78    0.43
   7   9   0    5.06    0.45
  -7   9   0    4.04    0.36
   7  -9   0    4.81    0.35
   7  -9   0    4.76    0.38
   9   7   0    5.12    0.42
   9   7   0    4.52    0.33
   7   9   0    4.04    0.39
   7  -9   0    5.18    0.47
   9  -7   0    4.55    0.37
   7  -9   0    5.29    0.43
   7   9   0    4.29    0.33
  -7   9   0    4.46    0.35
  -9   7   0    4.83    0.37
  -9  -7   0    4.01    0.42
  -7  -9   0    4.71    0.44
   8  -9   0    4.74    0.47
  -8  -9   0    4.87    0.46
  -9  -8   0    5.35    0.47
  -8  -9   0    4.95    0.42
   9   8   0    4.55    0.44
   9  -8   0    4.36    0.41
   9  -8   0    4.09    0.33
  -8   9   0    4.85    0.38
   8  -9   0    4.75    0.38
   9  -8   0    4.88    0.45
   8   9   0    4.90    0.44
  -9   8   0    4.96    0.38
  -8   9   0    4.71    0.39
   8  -9   0    3.93    0.42
   9  -8   0    4.89    0.39
   9   8   0    4.71    0.34
  -9  -8   0    5.36    0.42
   8  -9   0    5.14    0.35
   9   8   0    4.32    0.41
  -9   8   0    5.82    0.41
   8   9   0    5.08    0.43
   8   9   0    4.83    0.35
   9  -9   0    1.95    0.29
   9   9   0    1.67    0.27
   9  -9   0    1.71    0.21
   9  -9   0    1.91    0.32
   9   9   0    2.08    0.22
  -9   9   0    1.86    0.26
   9  -9   0    1.97    0.24
  -9   9   0    1.88    0.24
  -9  -9   0    2.40    0.30
   9   9   0    2.10    0.30
  -9  -9   0    1.80    0.29
 -10   0   0   25.10    1.37
   0 -10   0   25.21    1.41
   0  10   0   25.22    1.38
  10   0   0   23.97    1.44
   0 -10   0   26.12    1.44
  10   0   0   26.20    1.41
   0  10   0   23.80    1.37
  10   0   0   23.58    1.40
   0 -10   0   26.60    1.45
 -10   0   0   24.82    1.41
 -10   0   0   25.96    1.37
  10   0   0   26.09    1.41
  -1 -10   0    2.74    0.30
 -10  -1   0    3.34    0.33
  10   1   0    3.47    0.32
   1 -10   0    3.48    0.33
 -10  -1   0    3.04    0.27
  10   1   0    3.36    0.33
   1 -10   0    2.87    0.30
  10   1   0    3.77    0.38
  -1 -10   0    2.27    0.32
 -10   1   0    2.74    0.30
  10  -1   0    3.13    0.31
  10   1   0    3.05    0.32
   1  10   0    3.48    0.29
  -1 -10   0    3.23    0.34
  10  -1   0    3.82    0.33
  -1  10   0    3.06    0.28
  10  -1   0    2.85    0.30
 -10  -1   0    3.48    0.27
   1 -10   0    3.44    0.36
 -10  -1   0    3.52    0.36
 -10   1   0    3.16    0.27
   1 -10   0    2.93    0.33
  10  -1   0    3.30    0.37
  -1  10   0    3.18    0.29
  -2 -10   0   27.53    1.58
  10  -2   0   28.32    1.59
   2  10   0   28.07    1.56
  -2 -10   0   30.35    1.62
  -2 -10   0   28.59    1.61
 -10   2   0   27.95    1.58
  10  -2   0   27.87    1.62
   2 -10   0   28.65    1.57
  10   2   0   28.32    1.56
  -2  10   0   30.51    1.55
  10  -2   0   28.71    1.57
   2 -10   0   26.02    1.56
  10   2   0   29.17    1.59
   2 -10   0   29.45    1.62
 -10  -2   0   29.82    1.53
   2 -10   0   29.02    1.62
 -10   2   0   28.43    1.55
  -2  10   0   27.21    1.54
 -10  -2   0   29.75    1.60
  10   2   0   26.00    1.57
 -10  -2   0   28.75    1.62
  10   2   0   28.55    1.61
 -10  -2   0   28.48    1.55
  10  -2   0   29.17    1.57
   3  10   0    9.32    0.62
  10   3   0    9.69    0.67
 -10  -3   0    9.14    0.55
  10  -3   0   10.01    0.60
 -10  -3   0    9.20    0.59
 -10  -3   0    9.57    0.66
  10   3   0    9.63    0.63
  -3 -10   0    9.06    0.61
   3 -10   0    8.55    0.60
  -3  10   0    9.32    0.57
   3 -10   0    9.92    0.66
  10  -3   0    8.78    0.62
  10   3   0    8.55    0.61
  -3 -10   0    9.38    0.66
  -3  10   0    8.81    0.60
  -3 -10   0    9.87    0.65
  10  -3   0    8.78    0.66
   3 -10   0    8.88    0.59
 -10   3   0    9.96    0.61
 -10   3   0    9.66    0.58
  10   3   0    9.49    0.58
   3  10   0    8.98    0.59
  -3  10   0    9.20    0.56
  10  -3   0    9.15    0.59
  -4 -10   0    0.50    0.20
  10   4   0    0.54    0.15
   4 -10   0    0.67    0.22
  -4  10   0    0.50    0.13
   4 -10   0    0.44    0.16
 -10   4   0    1.08    0.18
  10   4   0    0.37    0.18
  10  -4   0    0.64    0.16
   4  10   0    0.45    0.18
 -10   4   0    0.39    0.14
  10  -4   0    0.54    0.23
   4 -10   0    0.51    0.17
 -10  -4   0    0.41    0.20
 -10  -4   0    0.45    0.16
  -4  10   0    0.74    0.14
  10   4   0    0.63    0.20
  10  -4   0    0.41    0.17
  -4 -10   0    0.64    0.19
   4  10   0    0.86    0.19
  10  -4   0    0.73    0.17
 -10  -4   0    0.36    0.12
  -4  10   0    0.53    0.16
 -10   5   0    1.22    0.19
   5  10   0    1.26    0.22
   5 -10   0    1.11    0.26
  10  -5   0    0.92    0.19
  10   5   0    1.19    0.18
 -10  -5   0    1.05    0.23
 -10  -5   0    1.09    0.20
  -5 -10   0    0.89    0.21
  -5 -10   0    1.01    0.23
   5  10   0    1.11    0.23
  10   5   0    1.11    0.23
   5 -10   0    1.16    0.19
  -5  10   0    1.03    0.17
   5  10   0    1.30    0.17
   5 -10   0    1.36    0.24
 -10  -5   0    0.98    0.14
  10   5   0    0.85    0.22
 -10   5   0    0.94    0.18
  -5  10   0    1.46    0.22
   5 -10   0    1.08    0.19
  10  -5   0    0.83    0.26
  10  -5   0    0.94    0.14
  -5  10   0    1.09    0.16
  10  -5   0    1.02    0.23
  10  -6   0   24.42    1.38
  -6  10   0   26.66    1.45
  -6  10   0   27.02    1.42
   6 -10   0   26.00    1.42
 -10  -6   0   26.71    1.39
 -10  -6   0   26.84    1.50
  10   6   0   24.55    1.46
  -6 -10   0   25.69    1.46
   6 -10   0   26.73    1.43
   6  10   0   24.41    1.45
   6 -10   0   25.26    1.50
   6  10   0   26.84    1.40
 -10   6   0   27.10    1.44
   6  10   0   25.74    1.48
 -10   6   0   26.73    1.44
 -10  -6   0   25.89    1.45
  10  -6   0   24.27    1.49
  -6 -10   0   26.97    1.50
  10  -6   0   25.24    1.43
  10   6   0   24.91    1.41
  10   6   0   25.12    1.47
   6 -10   0   24.55    1.46
  10  -6   0   24.22    1.46
  10   7   0   62.07    3.34
 -10   7   0   64.67    3.37
  -7 -10   0   63.14    3.40
  10   7   0   57.48    3.39
  10  -7   0   64.16    3.42
  10   7   0   59.58    3.40
   7 -10   0   63.41    3.35
   7  10   0   65.25    3.34
  -7  10   0   64.11    3.35
 -10  -7   0   70.95    3.45
  -7  10   0   65.06    3.39
  10  -7   0   59.76    3.32
   7 -10   0   57.81    3.39
 -10  -7   0   63.57    3.39
  10  -7   0   64.29    3.36
   7  10   0   65.40    3.42
  -7 -10   0   65.52    3.44
   7 -10   0   60.96    3.42
   7  10   0   62.07    3.39
 -10   7   0   65.63    3.38
  10  -7   0   65.45    3.44
   7 -10   0   67.92    3.37
 -10   8   0    1.08    0.19
  -8  10   0    1.35    0.19
  10   8   0    1.23    0.18
  -8 -10   0    1.39    0.25
 -10  -8   0    1.19    0.22
   8  10   0    0.89    0.22
  10  -8   0    1.09    0.26
   8 -10   0    1.42    0.26
   8 -10   0    1.02    0.21
 -10  -8   0    1.58    0.26
  10  -8   0    1.20    0.21
   8 -10   0    1.19    0.28
  10   8   0    0.76    0.23
  -8 -10   0    0.96    0.25
 -10   8   0    0.97    0.20
   8  10   0    1.31    0.25
  10   8   0    1.32    0.26
  -8  10   0    1.17    0.22
   8  10   0    1.42    0.18
  10  -8   0    1.03    0.16
  10  -8   0    1.31    0.27
   8 -10   0    1.50    0.21
 -10   9   0   -0.12    0.12
 -10  -9   0    0.01    0.18
  10  -9   0    0.05    0.22
  10   9   0   -0.06    0.17
  -9  10   0   -0.04    0.12
   9  10   0    0.25    0.18
  -9 -10   0    0.00    0.16
  10   9   0    0.10    0.16
  10   9   0    0.05    0.11
   9 -10   0    0.16    0.15
 -10   9   0   -0.05    0.14
   9 -10   0   -0.10    0.17
   9  10   0    0.04    0.17
  10  -9   0   -0.04    0.18
  -9 -10   0   -0.09    0.17
   9 -10   0    0.06    0.11
  10  -9   0    0.05    0.15
   9 -10   0   -0.44    0.19
   9  10   0   -0.05    0.11
  -9  10   0    0.07    0.14
  10  -9   0    0.01    0.11
 -10  -9   0   -0.10    0.16
  10  10   0    0.29    0.20
  10 -10   0    0.23    0.18
 -10  10   0    0.48    0.18
  10 -10   0    0.28    0.13
  10  10   0    0.44    0.13
 -10  10   0    0.14    0.15
  10  10   0    0.44    0.20
 -10 -10   0    0.35    0.22
  10 -10   0   -0.01    0.15
  10 -10   0    0.46    0.23
 -10 -10   0    0.42    0.20
  11   0   0    0.14    0.15
  11   0   0   -0.12    0.18
   0 -11   0   -0.04    0.19
   0  11   0    0.07    0.11
   0 -11   0   -0.10    0.13
 -11   0   0   -0.05    0.10
  11   0   0    0.13    0.16
 -11   0   0   -0.04    0.10
   0 -11   0   -0.12    0.17
   0  11   0   -0.01    0.12
  11   0   0   -0.23    0.12
 -11   0   0   -0.10    0.14
 -11   1   0    3.48    0.28
   1  11   0    3.37    0.31
 -11  -1   0    3.47    0.27
   1 -11   0    3.34    0.32
 -11  -1   0    2.99    0.27
   1 -11   0    3.10    0.32
  11  -1   0    3.57    0.33
  11   1   0    3.65    0.35
  11   1   0    2.93    0.33
  11   1   0    3.33    0.38
  11  -1   0    2.58    0.34
   1 -11   0    3.80    0.39
   1 -11   0    3.47    0.37
  11  -1   0    3.56    0.34
  -1 -11   0    3.69    0.39
  -1  11   0    3.30    0.30
  11  -1   0    3.43    0.34
  11   1   0    3.60    0.34
 -11  -1   0    3.91    0.36
 -11   1   0    3.04    0.33
 -11  -1   0    2.60    0.32
  -1  11   0    2.97    0.28
  -1 -11   0    3.15    0.36
  -1 -11   0    2.89    0.33
 -11   2   0   22.73    1.33
  11  -2   0   23.77    1.38
 -11  -2   0   23.41    1.29
   2 -11   0   25.15    1.37
 -11  -2   0   24.53    1.34
   2 -11   0   22.98    1.36
 -11   2   0   25.08    1.29
  -2  11   0   23.38    1.29
   2 -11   0   22.60    1.32
  -2 -11   0   21.71    1.32
  11   2   0   21.76    1.30
  11   2   0   20.49    1.32
   2 -11   0   21.62    1.31
  -2  11   0   22.11    1.28
  11  -2   0   23.02    1.31
  -2 -11   0   23.58    1.37
  11  -2   0   22.73    1.31
   2  11   0   23.39    1.31
 -11  -2   0   23.80    1.37
 -11  -2   0   25.58    1.27
  11  -2   0   21.47    1.32
  -2 -11   0   24.79    1.37
  11   2   0   24.46    1.34
  11   2   0   25.62    1.39
 -11  -3   0   21.33    1.21
 -11  -3   0   19.63    1.14
 -11   3   0   21.22    1.13
  -3  11   0   20.27    1.16
  -3  11   0   20.95    1.12
   3  11   0   19.64    1.17
  11   3   0   19.94    1.14
  11  -3   0   18.98    1.14
  11   3   0   21.04    1.21
  -3  11   0   19.96    1.12
   3 -11   0   20.51    1.15
  11   3   0   20.91    1.18
  11  -3   0   21.07    1.18
   3 -11   0   19.50    1.20
 -11  -3   0   19.16    1.17
  -3 -11   0   19.45    1.20
  11  -3   0   19.40    1.20
  -3 -11   0   21.92    1.20
  -3 -11   0   18.42    1.16
  11  -3   0   20.63    1.15
   3 -11   0   18.75    1.15
  11   3   0   20.57    1.18
 -11  -3   0   19.66    1.10
 -11   3   0   18.94    1.15
   3  11   0   19.91    1.15
   4  11   0    2.77    0.32
 -11  -4   0    2.50    0.22
  11  -4   0    2.64    0.34
  -4  11   0    2.02    0.26
   4 -11   0    2.53    0.28
  11   4   0    3.13    0.34
  11   4   0    2.36    0.31
  11  -4   0    2.15    0.27
  11  -4   0    2.13    0.26
 -11   4   0    2.44    0.28
  -4  11   0    2.86    0.25
  11  -4   0    2.88    0.33
  -4  11   0    2.47    0.24
 -11  -4   0    2.41    0.28
 -11   4   0    2.61    0.26
   4 -11   0    2.39    0.34
  -4 -11   0    2.26    0.31
   4 -11   0    2.57    0.31
  11   4   0    2.94    0.36
 -11  -4   0    2.65    0.33
  -4 -11   0    3.32    0.34
  11   4   0    2.57    0.27
   4  11   0    2.69    0.29
  11  -5   0   10.35    0.62
 -11   5   0    9.38    0.61
  11   5   0    8.76    0.64
   5 -11   0    9.20    0.61
 -11   5   0   10.16    0.61
   5  11   0   10.12    0.58
   5  11   0    9.06    0.62
  -5  11   0    8.34    0.57
  -5  11   0    9.69    0.59
 -11  -5   0    9.62    0.68
   5  11   0   10.02    0.66
   5 -11   0    9.82    0.61
  11  -5   0    8.45    0.55
  11  -5   0    9.80    0.62
  -5  11   0    9.70    0.63
  11   5   0    8.73    0.63
 -11  -5   0    8.91    0.55
   5 -11   0    8.85    0.63
 -11  -5   0    9.40    0.61
  11  -5   0    9.61    0.66
  11  -5   0    8.91    0.67
  11   5   0    9.31    0.59
  -5 -11   0   10.24    0.69
  -5 -11   0    9.01    0.63
   5 -11   0    9.77    0.69
   6  11   0    0.23    0.18
  11   6   0   -0.20    0.16
   6  11   0    0.12    0.18
  11  -6   0    0.14    0.15
   6 -11   0    0.14    0.17
   6 -11   0    0.15    0.16
  -6 -11   0   -0.01    0.16
 -11  -6   0   -0.05    0.14
 -11   6   0    0.27    0.14
  11  -6   0    0.08    0.21
   6  11   0    0.26    0.12
 -11  -6   0    0.14    0.10
 -11   6   0    0.39    0.16
  -6  11   0    0.30    0.13
 -11  -6   0    0.12    0.19
   6 -11   0    0.21    0.21
  11   6   0    0.04    0.16
  11  -6   0   -0.02    0.09
  -6 -11   0    0.41    0.20
  11   6   0    0.26    0.13
  11  -6   0    0.18    0.20
  -6  11   0    0.43    0.15
   6 -11   0    0.03    0.13
  11  -6   0    0.27    0.15
  -7  11   0    0.82    0.18
   7 -11   0    0.49    0.23
   7  11   0    0.42    0.14
   7 -11   0    0.51    0.17
  -7 -11   0    0.73    0.24
   7 -11   0    0.26    0.19
 -11  -7   0    0.89    0.20
  11  -7   0    0.87    0.24
 -11   7   0    0.90    0.19
   7 -11   0    0.85    0.17
   7  11   0    0.72    0.21
 -11  -7   0    0.55    0.12
  11   7   0    0.58    0.16
   7  11   0    1.04    0.24
  11  -7   0    0.70    0.13
  -7  11   0    0.72    0.16
 -11  -7   0    0.21    0.18
  -7 -11   0    0.65    0.18
  11  -7   0    0.73    0.19
  11   7   0    0.28    0.19
  11  -7   0    0.66    0.22
  11   7   0    0.28    0.21
 -11   7   0    0.62    0.17
  -8 -11   0    3.23    0.37
  11   8   0    2.84    0.27
  -8  11   0    3.47    0.35
  -8 -11   0    2.91    0.38
  11   8   0    2.78    0.34
  11   8   0    2.90    0.37
  11  -8   0    2.74    0.31
 -11  -8   0    2.58    0.34
  11  -8   0    2.08    0.33
  11  -8   0    2.86    0.25
   8 -11   0    2.97    0.39
 -11  -8   0    3.51    0.37
   8 -11   0    3.49    0.32
   8  11   0    3.57    0.38
  11  -8   0    3.42    0.40
  -8  11   0    2.83    0.29
   8  11   0    2.95    0.28
   8 -11   0    2.57    0.35
 -11   8   0    3.21    0.31
 -11   8   0    3.14    0.33
   8 -11   0    3.07    0.30
   8  11   0    3.26    0.38
   9  11   0    0.87    0.16
  11   9   0    0.52    0.20
   9 -11   0    0.86    0.29
  -9  11   0    0.64    0.17
  11  -9   0    0.99    0.20
 -11  -9   0    0.67    0.24
   9  11   0    0.45    0.22
   9 -11   0    0.45    0.21
  11  -9   0    0.93    0.26
   9 -11   0    1.00    0.21
  -9 -11   0    0.45    0.22
 -11   9   0    1.03    0.20
  11  -9   0    0.76    0.15
   9  11   0    0.87    0.24
 -11  -9   0    0.59    0.20
   9 -11   0    0.74    0.18
 -11   9   0    1.20    0.21
  11   9   0    0.62    0.16
  -9  11   0    1.05    0.20
  -9 -11   0    0.85    0.22
  11  -9   0    0.89    0.29
  11   9   0    0.30    0.20
  11 -10   0    1.54    0.35
 -10  11   0    1.76    0.27
  11 -10   0    1.90    0.22
  11 -10   0    1.48    0.31
 -10 -11   0    1.88    0.30
  10 -11   0    1.50    0.34
 -11 -10   0    1.69    0.30
  10 -11   0    2.12    0.34
  10  11   0    1.65    0.21
 -11  10   0    1.81    0.28
 -10  11   0    1.73    0.24
 -10 -11   0    2.19    0.36
  10 -11   0    1.71    0.26
  11  10   0    2.08    0.23
 -11 -10   0    1.99    0.32
  10  11   0    1.71    0.31
  11 -10   0    1.66    0.25
  11  10   0    2.48    0.35
  10  11   0    2.09    0.33
  10 -11   0    1.79    0.23
  11  10   0    2.06    0.32
 -11  10   0    1.95    0.25
 -11 -11   0    0.53    0.26
 -11  11   0    0.58    0.21
  11 -11   0    0.25    0.25
 -11  11   0    0.55    0.18
  11 -11   0    0.61    0.20
  11  11   0    0.64    0.24
 -11 -11   0    0.50    0.22
  11  11   0    0.37    0.15
  11 -11   0    0.71    0.27
  11  11   0    0.42    0.24
  11 -11   0    0.66    0.16
  12   0   0   43.54    2.31
  12   0   0   41.65    2.34
  12   0   0   43.74    2.30
 -12   0   0   39.86    2.25
   0 -12   0   41.76    2.30
  12   0   0   42.39    2.30
 -12   0   0   41.86    2.31
   0 -12   0   43.33    2.35
   0 -12   0   42.69    2.34
 -12   0   0   42.77    2.25
   0  12   0   41.28    2.27
  -1  12   0   20.47    1.13
  12  -1   0   18.45    1.15
 -12  -1   0   21.28    1.11
 -12   1   0   21.09    1.12
   1 -12   0   20.40    1.22
  12  -1   0   20.26    1.22
  -1 -12   0   18.90    1.21
 -12  -1   0   17.94    1.16
  -1 -12   0   20.74    1.22
  12   1   0   20.44    1.18
   1 -12   0   22.79    1.18
   1 -12   0   19.35    1.21
 -12  -1   0   18.98    1.12
  12   1   0   20.28    1.18
  12  -1   0   20.88    1.17
  -1 -12   0   20.16    1.18
 -12   1   0   19.35    1.17
   1  12   0   20.00    1.14
  12   1   0   20.51    1.16
 -12  -1   0   18.62    1.21
  12   1   0   19.50    1.21
  -1  12   0   19.06    1.12
  12  -1   0   20.54    1.17
   2  12   0   22.81    1.31
 -12  -2   0   24.91    1.39
  12  -2   0   24.07    1.33
  12   2   0   22.38    1.32
  -2  12   0   22.25    1.29
  -2  12   0   23.19    1.29
  12  -2   0   22.98    1.39
 -12  -2   0   25.29    1.28
 -12  -2   0   23.66    1.31
  12  -2   0   22.75    1.32
  -2 -12   0   23.84    1.39
 -12   2   0   24.69    1.30
  12  -2   0   23.57    1.35
   2 -12   0   22.01    1.38
  12   2   0   21.75    1.37
   2 -12   0   24.40    1.39
  -2 -12   0   22.39    1.34
  12   2   0   22.53    1.35
 -12  -2   0   23.05    1.35
  12   2   0   23.79    1.35
   2 -12   0   22.17    1.32
  -2 -12   0   24.34    1.38
   2 -12   0   23.87    1.33
 -12   2   0   23.19    1.34
 -12  -3   0    2.73    0.35
  12  -3   0    3.71    0.42
  -3  12   0    3.18    0.33
 -12  -3   0    3.27    0.35
 -12   3   0    3.19    0.33
 -12  -3   0    2.86    0.27
   3  12   0    3.06    0.32
 -12   3   0    3.56    0.30
  -3 -12   0    3.16    0.36
   3 -12   0    3.55    0.35
  12  -3   0    3.06    0.36
   3 -12   0    3.25    0.40
  12   3   0    3.60    0.32
  -3 -12   0    3.43    0.38
  12   3   0    3.23    0.37
  12  -3   0    2.86    0.31
  12   3   0    3.04    0.34
  -3  12   0    2.82    0.27
 -12  -3   0    2.88    0.31
  -3  12   0    3.20    0.29
  12   3   0    3.70    0.41
  12  -3   0    3.88    0.35
  -3 -12   0    2.29    0.33
   3 -12   0    3.66    0.36
   4 -12   0    6.17    0.47
  12   4   0    6.30    0.54
 -12  -4   0    5.52    0.50
   4  12   0    6.39    0.50
 -12  -4   0    5.84    0.44
  12   4   0    5.77    0.49
   4 -12   0    6.21    0.48
  -4  12   0    5.69    0.46
   4  12   0    6.83    0.48
  12  -4   0    6.18    0.50
  12  -4   0    6.30    0.47
  -4 -12   0    5.56    0.52
  12   4   0    6.07    0.44
  -4  12   0    6.20    0.42
  12   4   0    6.55    0.52
  -4  12   0    5.90    0.42
 -12   4   0    6.18    0.47
  12  -4   0    5.95    0.45
 -12  -4   0    5.78    0.40
 -12   4   0    5.41    0.42
   4 -12   0    6.74    0.54
  12  -4   0    5.62    0.54
  -4 -12   0    6.61    0.50
  12  -5   0   38.36    2.16
  12   5   0   38.94    2.16
   5  12   0   37.61    2.12
  12  -5   0   39.04    2.09
 -12  -5   0   38.70    2.03
  12   5   0   39.62    2.13
 -12  -5   0   36.61    2.09
   5 -12   0   39.19    2.16
 -12   5   0   39.51    2.10
  -5  12   0   38.82    2.05
  12  -5   0   39.22    2.08
 -12   5   0   39.90    2.08
  12  -5   0   36.82    2.02
   5 -12   0   38.39    2.08
  -5  12   0   38.64    2.04
   5 -12   0   36.69    2.11
   5  12   0   38.25    2.05
   5 -12   0   39.33    2.08
  12   5   0   38.14    2.07
  12  -5   0   34.81    2.11
 -12  -5   0   37.67    2.14
   5  12   0   38.42    2.10
  -5  12   0   35.61    2.09
  -5 -12   0   39.85    2.16
  -5 -12   0   36.57    2.11
  12   5   0   38.43    2.12
   6  12   0    3.74    0.37
  12  -6   0    3.32    0.26
  -6  12   0    3.29    0.34
   6 -12   0    3.17    0.32
  12  -6   0    3.32    0.43
   6  12   0    3.68    0.39
   6 -12   0    3.31    0.37
  12  -6   0    2.36    0.35
  12   6   0    3.05    0.30
  -6 -12   0    3.20    0.37
  12  -6   0    3.69    0.34
  -6  12   0    2.72    0.29
 -12   6   0    3.16    0.33
 -12  -6   0    3.07    0.39
  12   6   0    3.16    0.38
  12  -6   0    3.12    0.32
  -6 -12   0    3.22    0.39
 -12   6   0    3.17    0.33
   6 -12   0    3.44    0.33
 -12  -6   0    3.01    0.26
 -12  -6   0    3.04    0.34
   6  12   0    2.99    0.28
   6 -12   0    2.98    0.40
  12   6   0    2.98    0.35
 -12   7   0   19.31    1.13
  12   7   0   18.92    1.18
  -7  12   0   19.66    1.15
 -12  -7   0   18.60    1.14
   7 -12   0   19.47    1.12
  12   7   0   18.07    1.09
 -12   7   0   20.38    1.14
   7 -12   0   20.67    1.22
 -12  -7   0   18.89    1.06
   7  12   0   19.50    1.09
  12  -7   0   19.91    1.23
   7  12   0   18.30    1.15
  -7 -12   0   22.28    1.23
  12  -7   0   19.62    1.13
 -12  -7   0   20.74    1.22
  -7  12   0   19.75    1.10
  12  -7   0   19.95    1.12
  -7 -12   0   18.68    1.17
  12  -7   0   17.89    1.17
  12   7   0   17.61    1.15
  12  -7   0   18.00    1.06
   7  12   0   18.94    1.17
   7 -12   0   20.63    1.19
   7 -12   0   19.87    1.12
  -8  12   0    0.77    0.20
   8  12   0    0.92    0.17
  12  -8   0    0.77    0.26
  -8 -12   0    0.85    0.22
  -8  12   0    0.84    0.18
  12  -8   0    1.26    0.32
   8 -12   0    0.60    0.28
 -12   8   0    1.06    0.22
  12  -8   0    0.83    0.14
 -12  -8   0    1.09    0.27
 -12   8   0    1.18    0.22
  -8 -12   0    1.33    0.28
  12  -8   0    0.67    0.20
  12   8   0    0.94    0.18
   8 -12   0    0.74    0.24
   8  12   0    1.00    0.24
  12   8   0    0.90    0.23
   8  12   0    0.78    0.23
   8 -12   0    1.13    0.22
  12   8   0    0.74    0.22
 -12  -8   0    0.88    0.23
   8 -12   0    1.21    0.21
   9 -12   0   21.07    1.16
   9  12   0   18.19    1.20
 -12  -9   0   19.81    1.26
 -12   9   0   20.87    1.17
  -9 -12   0   18.82    1.20
  12  -9   0   19.49    1.10
  -9 -12   0   21.44    1.28
  -9  12   0   20.76    1.15
 -12  -9   0   19.99    1.20
  12  -9   0   19.95    1.16
  12   9   0   19.46    1.23
   9 -12   0   19.02    1.24
   9  12   0   19.64    1.11
   9 -12   0   20.77    1.14
  12  -9   0   19.60    1.23
   9 -12   0   19.84    1.23
   9  12   0   19.41    1.22
 -12   9   0   18.78    1.17
  -9  12   0   19.97    1.19
  12  -9   0   21.66    1.29
  12   9   0   18.37    1.21
  12   9   0   19.68    1.12
  12 -10   0   -0.29    0.25
 -10 -12   0   -0.04    0.21
  10 -12   0    0.42    0.24
  12 -10   0    0.04    0.20
  10  12   0    0.12    0.22
 -12  10   0    0.12    0.17
  10  12   0    0.07    0.21
 -12  10   0    0.01    0.15
  10 -12   0    0.18    0.14
 -12 -10   0   -0.09    0.18
 -10 -12   0   -0.15    0.18
 -10  12   0    0.31    0.15
  12 -10   0    0.15    0.12
  12  10   0    0.00    0.19
  12  10   0    0.18    0.13
  10 -12   0   -0.05    0.24
  10 -12   0   -0.18    0.15
 -10  12   0    0.02    0.17
  12  10   0   -0.16    0.21
  12 -10   0   -0.03    0.15
  10  12   0   -0.04    0.12
 -12 -10   0   -0.36    0.18
  12 -11   0   20.57    1.28
  11 -12   0   20.97    1.15
 -11 -12   0   19.36    1.28
  11  12   0   19.23    1.24
  12 -11   0   20.19    1.13
 -12  11   0   19.30    1.20
 -12 -11   0   21.83    1.32
 -11 -12   0   15.36    1.19
  11  12   0   20.10    1.27
  11  12   0   19.10    1.13
  11 -12   0   21.68    1.29
 -12  11   0   20.04    1.18
  12  11   0   20.88    1.28
 -11  12   0   20.59    1.17
  11 -12   0   20.72    1.18
  12  11   0   19.64    1.25
 -12 -11   0   20.72    1.24
  12 -11   0   20.01    1.30
 -11  12   0   19.87    1.21
  12  11   0   20.16    1.14
  12 -11   0   19.91    1.18
  11 -12   0   21.49    1.32
 -12  12   0   -0.15    0.19
 -12 -12   0   -0.46    0.24
  12 -12   0   -0.04    0.17
 -12 -12   0   -0.05    0.20
 -12  12   0   -0.12    0.14
  12 -12   0   -0.74    0.21
  12 -12   0   -0.07    0.25
  12  12   0    0.11    0.23
  12  12   0    0.44    0.25
  12 -12   0   -0.02    0.14
  13   0   0   -0.13    0.16
  13   0   0   -0.05    0.16
 -13   0   0   -0.07    0.16
  13   0   0    0.25    0.21
 -13   0   0   -0.03    0.11
   0 -13   0    0.20    0.22
   0  13   0   -0.05    0.13
   0 -13   0   -0.14    0.17
  13   0   0   -0.12    0.14
   0 -13   0    0.19    0.18
   1 -13   0    2.45    0.35
  -1 -13   0    2.87    0.34
 -13   1   0    2.98    0.32
  -1 -13   0    2.47    0.35
  -1 -13   0    2.83    0.36
 -13  -1   0    2.90    0.34
 -13  -1   0    2.71    0.26
 -13  -1   0    3.04    0.36
 -13   1   0    2.90    0.27
  13   1   0    2.34    0.31
  -1  13   0    2.80    0.27
  -1  13   0    2.63    0.28
   1 -13   0    2.57    0.33
  13  -1   0    2.96    0.33
  13  -1   0    2.73    0.33
  13  -1   0    2.71    0.38
  13   1   0    2.89    0.33
  13   1   0    1.90    0.28
 -13  -1   0    3.18    0.28
  13   1   0    2.92    0.38
   1 -13   0    1.80    0.31
  13  -1   0    2.81    0.34
   1  13   0    2.60    0.29
   2 -13   0    1.30    0.23
 -13  -2   0    1.25    0.21
  13   2   0    1.30    0.25
 -13  -2   0    1.39    0.27
   2 -13   0    1.42    0.25
  13  -2   0    1.54    0.30
  13   2   0    1.51    0.29
  13   2   0    1.56    0.24
  13  -2   0    1.44    0.24
  13  -2   0    1.57    0.25
  -2  13   0    1.29    0.20
  -2 -13   0    1.23    0.25
 -13   2   0    1.62    0.20
 -13  -2   0    1.36    0.24
   2 -13   0    1.30    0.29
 -13   2   0    1.57    0.26
   2  13   0    1.50    0.23
  13   2   0    1.38    0.26
 -13  -2   0    1.69    0.19
   2 -13   0    1.17    0.24
  -2 -13   0    1.31    0.27
  -2 -13   0    1.71    0.30
  13  -2   0    1.26    0.26
  -2  13   0    1.25    0.18
   3 -13   0    0.75    0.20
  -3 -13   0    1.02    0.25
  -3  13   0    0.49    0.16
 -13   3   0    0.81    0.17
  -3  13   0    0.64    0.15
  13   3   0    0.76    0.26
  13  -3   0    0.73    0.20
   3  13   0    0.61    0.19
  13  -3   0    0.67    0.23
 -13  -3   0    0.75    0.22
   3 -13   0    0.73    0.21
  13  -3   0    0.68    0.20
 -13   3   0    0.36    0.18
 -13  -3   0    0.69    0.18
  -3  13   0    0.49    0.16
 -13  -3   0    0.82    0.15
  13   3   0    0.83    0.20
 -13  -3   0    0.62    0.22
  13  -3   0    0.46    0.19
  -3 -13   0    0.63    0.20
  13   3   0    1.11    0.24
   3 -13   0    0.85    0.25
  13   3   0    1.00    0.24
  -3 -13   0    0.74    0.23
   4  13   0    4.06    0.38
 -13   4   0    3.44    0.32
 -13  -4   0    3.45    0.38
  13   4   0    4.25    0.44
  -4 -13   0    3.32    0.40
  -4 -13   0    3.61    0.40
  -4  13   0    3.78    0.31
   4 -13   0    4.10    0.40
 -13  -4   0    3.61    0.29
 -13  -4   0    3.59    0.36
   4 -13   0    3.76    0.44
  13  -4   0    3.80    0.36
  13  -4   0    3.87    0.46
  13   4   0    3.42    0.38
  -4  13   0    2.80    0.33
   4 -13   0    3.07    0.36
  13   4   0    3.72    0.36
 -13   4   0    3.40    0.37
  -4 -13   0    3.12    0.39
  13  -4   0    3.89    0.37
  13   4   0    2.89    0.36
  13  -4   0    4.42    0.43
  -4  13   0    3.68    0.30
 -13  -4   0    3.26    0.40
  13  -5   0    3.20    0.33
   5  13   0    3.04    0.35
 -13  -5   0    2.75    0.25
   5 -13   0    2.64    0.35
   5  13   0    2.96    0.28
  -5  13   0    3.09    0.28
   5 -13   0    2.86    0.33
  13  -5   0    2.35    0.38
  13  -5   0    3.43    0.40
  -5 -13   0    2.26    0.32
 -13   5   0    3.07    0.31
  13  -5   0    2.74    0.25
  13   5   0    2.85    0.36
   5  13   0    2.80    0.37
  -5  13   0    3.05    0.33
  13  -5   0    3.22    0.33
   5 -13   0    3.60    0.34
  13   5   0    3.22    0.32
 -13  -5   0    2.97    0.33
   5 -13   0    2.95    0.40
  -5  13   0    2.70    0.27
  13   5   0    3.25    0.37
 -13  -5   0    3.45    0.40
 -13   5   0    2.76    0.33
  -5 -13   0    2.58    0.37
  13   5   0    2.68    0.39
  13  -6   0    1.77    0.20
  -6  13   0    1.80    0.27
  13  -6   0    2.30    0.38
  13  -6   0    2.39    0.29
   6  13   0    1.89    0.30
  13   6   0    1.88    0.32
   6 -13   0    2.15    0.28
  13   6   0    2.48    0.27
 -13   6   0    2.23    0.27
   6  13   0    1.98    0.23
  13  -6   0    1.55    0.25
   6 -13   0    1.16    0.31
  13  -6   0    1.57    0.29
  -6 -13   0    1.43    0.27
  13   6   0    1.61    0.30
   6  13   0    2.30    0.32
  13   6   0    2.34    0.35
 -13  -6   0    1.83    0.27
 -13  -6   0    2.02    0.33
 -13   6   0    2.13    0.28
   6 -13   0    2.22    0.28
   6 -13   0    1.64    0.29
 -13  -6   0    2.14    0.21
  -6  13   0    2.25    0.24
  -6 -13   0    2.13    0.34
   7 -13   0    0.59    0.25
  -7  13   0    1.20    0.20
  -7 -13   0    0.88    0.24
  13  -7   0    0.96    0.21
  -7 -13   0    0.79    0.27
 -13   7   0    1.30    0.23
   7 -13   0    0.90    0.25
  -7  13   0    0.77    0.21
  13  -7   0    1.37    0.23
  13  -7   0    0.57    0.23
 -13  -7   0    0.60    0.21
 -13   7   0    0.95    0.21
  13   7   0    1.28    0.21
   7  13   0    1.09    0.25
   7  13   0    0.93    0.26
  13   7   0    0.76    0.25
   7 -13   0    1.11    0.22
   7 -13   0    0.53    0.21
  13  -7   0    1.20    0.16
 -13  -7   0    1.12    0.27
  13  -7   0    0.71    0.27
   7  13   0    0.96    0.17
  13   7   0    0.89    0.24
 -13  -7   0    1.14    0.16
   8  13   0    5.44    0.54
  13  -8   0    4.67    0.55
   8  13   0    6.25    0.52
 -13   8   0    5.59    0.46
   8 -13   0    6.42    0.58
  -8 -13   0    6.31    0.58
  13   8   0    5.87    0.52
   8 -13   0    4.94    0.52
  13   8   0    5.49    0.50
 -13  -8   0    5.20    0.53
   8 -13   0    5.66    0.45
  13  -8   0    5.68    0.45
   8  13   0    5.27    0.40
  -8  13   0    5.88    0.43
 -13   8   0    5.73    0.46
 -13  -8   0    5.46    0.47
   8 -13   0    6.33    0.47
  13  -8   0    4.57    0.36
  -8 -13   0    4.65    0.50
  13  -8   0    6.03    0.54
  13  -8   0    5.40    0.46
  -8  13   0    5.74    0.48
  13   8   0    5.91    0.43
   9  13   0    3.70    0.33
  -9 -13   0    5.19    0.52
   9 -13   0    4.27    0.48
  -9  13   0    3.70    0.40
  13  -9   0    4.86    0.54
  13  -9   0    3.93    0.47
   9 -13   0    4.01    0.37
  13   9   0    3.53    0.42
   9 -13   0    3.74    0.47
   9  13   0    4.86    0.48
  13   9   0    3.57    0.44
   9  13   0    3.17    0.42
  13  -9   0    4.00    0.31
  13  -9   0    4.84    0.42
  -9 -13   0    3.45    0.43
  -9  13   0    3.98    0.36
 -13  -9   0    4.77    0.47
 -13   9   0    3.91    0.39
  13   9   0    4.50    0.36
 -13   9   0    3.82    0.39
   9 -13   0    4.18    0.39
  13  -9   0    4.28    0.39
 -13  -9   0    3.74    0.45
  13  10   0   21.68    1.24
 -10 -13   0   18.89    1.31
  13  10   0   21.16    1.34
  13  10   0   21.56    1.35
 -10  13   0   20.84    1.30
  10 -13   0   23.29    1.28
  10 -13   0   22.32    1.40
  13 -10   0   21.73    1.41
 -13  10   0   20.34    1.27
  10  13   0   20.66    1.33
 -13  10   0   21.90    1.30
  10 -13   0   22.55    1.37
 -10  13   0   22.65    1.26
 -10 -13   0   25.97    1.42
 -13 -10   0   21.02    1.32
  13 -10   0   22.64    1.29
 -13 -10   0   21.69    1.39
  10 -13   0   23.22    1.26
  13 -10   0   23.08    1.38
  10  13   0   21.98    1.37
 -13 -11   0   19.15    1.26
  13  11   0   20.16    1.17
  11 -13   0   20.93    1.19
 -11 -13   0   18.24    1.25
 -13  11   0   21.09    1.25
  13 -11   0   20.93    1.22
  11 -13   0   21.27    1.22
 -13 -11   0   21.25    1.35
  11 -13   0   20.92    1.32
  13  11   0   20.34    1.29
  13 -11   0   21.66    1.36
  11  13   0   19.55    1.28
 -13  11   0   21.35    1.23
  13  11   0   19.85    1.28
  11  13   0   20.36    1.31
 -11  13   0   20.29    1.25
 -11  13   0   20.37    1.21
  13 -11   0   21.66    1.32
 -11 -13   0   22.38    1.36
  11 -13   0   22.02    1.36
  13  12   0    0.54    0.30
 -13 -12   0    1.07    0.33
  12  13   0    0.86    0.29
  13  12   0    0.97    0.30
 -13  12   0    0.98    0.23
  13 -12   0    0.48    0.31
  13 -12   0    0.61    0.22
 -12 -13   0    0.63    0.30
  13 -12   0    0.50    0.34
  12 -13   0    0.66    0.35
 -13  12   0    0.90    0.25
 -12  13   0    0.62    0.23
 -13 -12   0    0.79    0.27
  12 -13   0    1.12    0.34
  12  13   0    0.72    0.28
 -12 -13   0    0.65    0.27
  12 -13   0    0.20    0.20
 -13 -13   0    0.23    0.30
 -13 -13   0    0.30    0.25
  13 -13   0    0.18    0.30
  13 -13   0    0.38    0.21
  13  13   0    0.63    0.28
  13  13   0    0.01    0.24
  13 -13   0    0.15    0.29
 -13  13   0    0.35    0.23
  14   0   0   14.14    0.92
   0 -14   0   15.37    0.99
  14   0   0   14.87    0.93
 -14   0   0   15.65    0.87
 -14   0   0   15.32    0.95
   0 -14   0   14.27    0.93
  14   0   0   13.35    0.97
   0  14   0   14.72    0.89
 -14   0   0   14.48    0.97
  14   0   0   14.43    0.92
   0 -14   0   14.04    0.96
  -1 -14   0    7.88    0.62
  -1  14   0    8.95    0.58
 -14  -1   0    9.17    0.55
  14  -1   0    8.59    0.62
 -14   1   0    7.66    0.54
  14   1   0    8.99    0.61
   1  14   0    8.79    0.58
  14  -1   0    8.29    0.61
  -1  14   0    7.92    0.55
  -1 -14   0    8.57    0.68
  -1 -14   0    9.16    0.69
  14  -1   0    8.30    0.68
  14  -1   0    8.04    0.61
  14   1   0    7.99    0.67
 -14  -1   0    8.09    0.56
 -14   1   0    7.37    0.61
  14   1   0    9.26    0.63
   1 -14   0    9.12    0.62
   1 -14   0    8.09    0.65
 -14  -1   0    9.66    0.69
   1 -14   0    8.54    0.67
 -14  -1   0    8.53    0.64
  14   1   0    8.79    0.63
  -2  14   0    1.30    0.20
  -2 -14   0    1.46    0.28
 -14  -2   0    1.48    0.27
  -2 -14   0    1.15    0.29
 -14   2   0    1.33    0.25
   2  14   0    1.36    0.23
   2 -14   0    1.18    0.27
   2 -14   0    1.12    0.31
  14   2   0    1.45    0.25
  -2 -14   0    0.84    0.28
  14  -2   0    0.61    0.22
  14  -2   0    1.15    0.31
  14  -2   0    1.31    0.24
 -14   2   0    1.05    0.19
 -14  -2   0    1.02    0.18
 -14  -2   0    1.01    0.27
  14   2   0    1.04    0.26
   2 -14   0    1.19    0.25
 -14  -2   0    1.22    0.21
  -2  14   0    1.10    0.18
  14   2   0    0.93    0.23
  14   2   0    1.22    0.30
  -2  14   0    1.05    0.22
  14  -2   0    1.10    0.24
  14   3   0    9.53    0.69
  14   3   0    9.05    0.70
   3  14   0    9.25    0.64
 -14  -3   0    9.47    0.58
 -14   3   0    9.15    0.61
  14  -3   0    9.73    0.65
  -3 -14   0   10.34    0.73
  -3 -14   0    8.89    0.67
   3 -14   0    9.34    0.65
   3 -14   0    8.75    0.64
 -14  -3   0    9.61    0.69
 -14  -3   0    9.36    0.62
   3 -14   0   10.12    0.73
 -14  -3   0   10.64    0.73
 -14   3   0    9.99    0.67
  14  -3   0    9.05    0.73
  -3  14   0    8.79    0.60
  -3 -14   0    9.95    0.72
  14   3   0    9.23    0.68
  14  -3   0    9.06    0.67
  14   3   0    8.78    0.63
  -3  14   0    9.35    0.65
  -3  14   0    9.07    0.60
  14  -3   0    9.40    0.65
  14  -4   0    0.99    0.22
  14   4   0    0.84    0.23
 -14   4   0    1.27    0.21
   4 -14   0    0.79    0.23
  -4  14   0    0.54    0.16
  -4 -14   0    0.71    0.23
   4 -14   0    1.16    0.31
   4 -14   0    1.45    0.25
  14  -4   0    0.89    0.26
 -14  -4   0    1.34    0.17
 -14  -4   0    0.62    0.20
 -14   4   0    0.70    0.22
  14  -4   0    0.93    0.23
  -4 -14   0    1.06    0.28
 -14  -4   0    1.30    0.26
  14  -4   0    0.70    0.29
  14   4   0    0.68    0.24
 -14  -4   0    0.82    0.23
  -4  14   0    1.09    0.19
  -4  14   0    0.88    0.21
   4  14   0    1.13    0.23
  14   4   0    1.42    0.24
  14   4   0    0.70    0.29
  -4 -14   0    0.70    0.24
 -14  -5   0    9.77    0.72
  14  -5   0   11.56    0.71
 -14   5   0   10.95    0.72
   5  14   0   10.47    0.75
   5 -14   0   10.07    0.73
  14   5   0   10.46    0.74
  -5  14   0    9.50    0.64
  -5  14   0    9.74    0.64
 -14  -5   0   10.63    0.78
  14  -5   0   10.30    0.75
 -14  -5   0    9.99    0.62
  14   5   0   10.77    0.68
  -5 -14   0   10.50    0.78
   5  14   0   10.43    0.66
   5 -14   0   10.46    0.78
  14  -5   0   10.44    0.71
  14   5   0    9.97    0.76
  14   5   0   10.65    0.76
  14  -5   0   10.74    0.81
   5  14   0   10.18    0.71
 -14  -5   0   10.28    0.69
   5 -14   0   11.26    0.72
 -14   5   0   10.23    0.67
  14  -5   0   10.05    0.62
  -5 -14   0   10.72    0.74
  -5  14   0   10.88    0.71
 -14  -6   0   -0.16    0.10
  14  -6   0    0.11    0.17
  14  -6   0    0.09    0.11
  14   6   0   -0.04    0.21
  -6 -14   0    0.00    0.22
   6 -14   0    0.10    0.20
   6 -14   0    0.24    0.25
   6  14   0   -0.01    0.20
 -14  -6   0   -0.08    0.20
  -6  14   0    0.03    0.13
 -14   6   0    0.07    0.16
  14   6   0    0.01    0.14
 -14   6   0   -0.04    0.14
  14   6   0    0.22    0.21
  -6  14   0    0.04    0.16
  14  -6   0   -0.06    0.17
  14   6   0    0.33    0.24
  14  -6   0   -0.12    0.25
   6  14   0    0.21    0.19
  14  -6   0    0.18    0.23
   6  14   0    0.17    0.14
 -14  -6   0    0.05    0.17
   6 -14   0   -0.37    0.16
   6 -14   0    0.30    0.18
  -6 -14   0    0.02    0.19
  14   7   0    2.28    0.28
  -7  14   0    1.93    0.25
   7 -14   0    1.93    0.29
   7 -14   0    1.83    0.37
  14  -7   0    1.90    0.28
   7  14   0    1.43    0.31
  14   7   0    1.70    0.30
   7  14   0    1.69    0.22
 -14  -7   0    2.16    0.31
  14  -7   0    1.58    0.37
 -14   7   0    1.95    0.28
  -7  14   0    1.65    0.27
  14  -7   0    2.19    0.28
  -7 -14   0    2.22    0.34
   7 -14   0    1.50    0.31
  -7 -14   0    1.97    0.35
 -14  -7   0    1.73    0.32
   7 -14   0    1.83    0.28
   7  14   0    2.49    0.34
 -14   7   0    1.64    0.28
  14  -7   0    2.35    0.37
  14   7   0    1.89    0.34
  14   8   0    0.51    0.18
   8 -14   0    0.29    0.19
  14   8   0    0.41    0.24
  -8  14   0   -0.01    0.16
 -14  -8   0    0.19    0.20
 -14   8   0    0.80    0.21
  14  -8   0    0.95    0.30
   8  14   0    0.49    0.26
   8  14   0    0.59    0.24
  -8 -14   0    0.45    0.28
   8  14   0    0.42    0.16
  14  -8   0    0.75    0.22
 -14  -8   0    0.69    0.28
   8 -14   0    0.71    0.28
  14  -8   0    0.46    0.26
   8 -14   0    0.81    0.22
   8 -14   0    0.74    0.27
  -8 -14   0    0.21    0.20
 -14   8   0    0.54    0.19
  -8  14   0    0.64    0.18
  14   8   0    0.03    0.23
  14  -8   0    0.72    0.21
 -14  -9   0    6.96    0.62
   9 -14   0    6.67    0.51
  14  -9   0    7.02    0.63
  14  -9   0    6.51    0.54
  14  -9   0    7.46    0.53
  14  -9   0    6.96    0.69
 -14   9   0    6.18    0.52
 -14  -9   0    7.24    0.57
  -9  14   0    6.66    0.55
  -9 -14   0    5.54    0.58
  14   9   0    6.75    0.50
   9 -14   0    6.62    0.53
  14   9   0    6.66    0.61
   9 -14   0    6.78    0.68
   9 -14   0    6.65    0.58
   9  14   0    5.82    0.59
   9  14   0    6.23    0.59
 -14   9   0    6.63    0.54
  -9 -14   0    8.32    0.68
  14   9   0    6.04    0.61
 -10 -14   0    0.04    0.25
 -14  10   0   -0.06    0.17
 -14 -10   0   -0.03    0.22
  10  14   0   -0.01    0.21
  10 -14   0    0.05    0.28
  10 -14   0    0.27    0.26
  10  14   0   -0.15    0.24
 -10  14   0   -0.11    0.18
 -14  10   0   -0.03    0.17
 -14 -10   0    0.27    0.20
  14  10   0   -0.24    0.19
  14 -10   0    0.20    0.30
  14 -10   0    0.17    0.18
 -10 -14   0    0.26    0.25
  10 -14   0   -0.07    0.18
  14 -10   0    0.11    0.19
  14  10   0    0.30    0.16
  14  10   0    0.59    0.24
  14 -10   0    0.35    0.23
  10 -14   0    0.33    0.18
 -14  11   0    0.59    0.22
 -11  14   0    0.80    0.26
  11 -14   0    0.63    0.31
  11  14   0    0.73    0.27
 -14 -11   0    0.31    0.28
  14  11   0    0.41    0.27
  14  11   0    0.56    0.27
  11  14   0   -0.05    0.26
 -14 -11   0    0.25    0.24
  14 -11   0    0.14    0.25
 -11 -14   0    0.50    0.26
 -14  11   0    0.54    0.20
  14 -11   0    0.33    0.32
  11 -14   0    0.25    0.31
  14 -11   0    0.23    0.21
  14 -11   0    0.67    0.21
  11 -14   0    0.79    0.20
  11 -14   0    0.50    0.22
 -11 -14   0    0.73    0.28
  14 -12   0    0.43    0.21
  12 -14   0    0.39    0.22
 -14  12   0    0.15    0.23
  14  12   0    0.62    0.29
  12 -14   0    0.68    0.34
 -12 -14   0    0.03    0.29
 -14 -12   0    0.30    0.25
 -12  14   0    0.23    0.21
 -14 -12   0    0.13    0.24
  12  14   0    0.30    0.25
 -14  12   0    0.04    0.19
  12  14   0    0.45    0.28
 -12 -14   0    0.35    0.25
  14  12   0    0.74    0.28
  14 -12   0    0.15    0.28
  12 -14   0   -0.24    0.24
  14 -12   0    0.43    0.20
  14 -12   0    0.43    0.32
  14  13   0    3.94    0.50
  14 -13   0    3.93    0.57
  13 -14   0    3.10    0.53
 -14 -13   0    3.73    0.50
 -13  14   0    4.13    0.46
 -13 -14   0    3.40    0.47
 -13 -14   0    4.15    0.54
  13  14   0    4.28    0.52
  13 -14   0    3.87    0.53
 -14 -13   0    3.52    0.48
  13  14   0    4.32    0.54
 -14  13   0    4.08    0.47
  14 -13   0    3.48    0.52
  14  13   0    3.44    0.50
 -14  14   0    0.51    0.27
 -14 -14   0    0.36    0.33
  14  14   0    0.81    0.30
  14 -14   0    1.34    0.41
  14  14   0    1.09    0.32
  14 -14   0    0.86    0.35
 -14 -14   0    1.13    0.31
  15   0   0    0.16    0.17
   0  15   0   -0.12    0.15
   0 -15   0   -0.53    0.21
   0 -15   0   -0.04    0.20
  15   0   0    0.20    0.18
 -15   0   0    0.11    0.19
 -15   0   0    0.02    0.12
  15   0   0   -0.12    0.20
   0 -15   0    0.65    0.22
  15   0   0    0.37    0.21
 -15   0   0    0.09    0.16
  15   1   0    1.88    0.35
  15  -1   0    3.01    0.36
 -15   1   0    2.29    0.35
  15  -1   0    2.41    0.40
  -1 -15   0    1.99    0.36
   1 -15   0    2.59    0.35
  15  -1   0    2.85    0.36
  15   1   0    2.71    0.35
  -1 -15   0    2.52    0.40
  -1  15   0    2.84    0.30
 -15  -1   0    3.16    0.29
  15  -1   0    2.65    0.34
   1 -15   0    2.19    0.35
   1 -15   0    3.16    0.43
  15   1   0    2.93    0.38
 -15   1   0    2.65    0.28
 -15  -1   0    2.20    0.35
 -15  -1   0    2.82    0.30
  -1 -15   0    3.19    0.38
  15   1   0    2.33    0.34
 -15  -1   0    2.03    0.33
   1  15   0    2.29    0.30
 -15   2   0    0.41    0.14
 -15  -2   0    0.04    0.19
  -2  15   0    0.08    0.13
  15  -2   0   -0.21    0.15
  -2 -15   0   -0.14    0.22
  -2  15   0    0.29    0.18
  15  -2   0   -0.09    0.18
  15   2   0   -0.06    0.19
  -2 -15   0   -0.05    0.20
 -15   2   0   -0.06    0.17
 -15  -2   0   -0.18    0.11
  15   2   0    0.12    0.17
   2 -15   0    0.13    0.23
   2 -15   0    0.25    0.24
  15   2   0   -0.04    0.21
  15   2   0    0.14    0.18
 -15  -2   0    0.24    0.15
  -2 -15   0   -0.14    0.19
   2 -15   0    0.43    0.21
   2  15   0   -0.32    0.15
 -15  -2   0    0.12    0.18
  -2  15   0    0.12    0.15
  15  -2   0    0.13    0.22
  15  -2   0    0.41    0.20
   3 -15   0    0.13    0.19
 -15   3   0    0.27    0.19
  15  -3   0    0.06    0.21
  15   3   0    0.64    0.28
  -3 -15   0    0.27    0.26
   3  15   0    0.25    0.19
  15  -3   0    0.60    0.22
   3 -15   0    0.36    0.20
  15   3   0    0.61    0.22
  -3 -15   0    0.34    0.22
  -3  15   0    0.38    0.17
  15   3   0    0.33    0.20
  -3  15   0    0.47    0.15
  15   3   0    0.38    0.20
 -15   3   0    0.29    0.15
  -3 -15   0    0.11    0.24
 -15  -3   0   -0.01    0.16
 -15  -3   0    0.04    0.19
  15  -3   0    0.38    0.21
  -3  15   0    0.16    0.17
  15  -3   0    0.40    0.28
   3 -15   0    0.35    0.25
 -15  -3   0    0.00    0.15
 -15  -3   0    0.38    0.15
  15   4   0    0.11    0.17
  15  -4   0   -0.02    0.21
 -15   4   0    0.01    0.17
  15   4   0   -0.09    0.18
 -15  -4   0    0.07    0.16
  -4  15   0   -0.13    0.13
   4  15   0    0.26    0.19
  15   4   0   -0.06    0.19
 -15  -4   0   -0.11    0.12
  -4 -15   0   -0.21    0.22
   4 -15   0    0.15    0.19
  -4 -15   0   -0.12    0.22
  15  -4   0   -0.05    0.18
 -15  -4   0   -0.03    0.20
  15   4   0    0.09    0.22
  15  -4   0    0.46    0.23
 -15   4   0    0.06    0.15
  15  -4   0   -0.09    0.18
   4 -15   0    0.08    0.19
  -4  15   0    0.17    0.13
  -4  15   0   -0.06    0.16
   4 -15   0    0.34    0.26
  -4 -15   0    0.38    0.22
 -15  -4   0    0.19    0.21
   5 -15   0    4.27    0.43
  15  -5   0    3.42    0.38
  15   5   0    3.56    0.45
   5  15   0    3.77    0.40
  15  -5   0    4.33    0.41
 -15   5   0    3.80    0.37
   5 -15   0    3.62    0.42
  -5  15   0    3.70    0.33
 -15  -5   0    3.38    0.42
  15  -5   0    3.30    0.44
  -5 -15   0    3.12    0.43
  -5  15   0    3.69    0.33
  -5 -15   0    3.30    0.43
  15   5   0    3.52    0.42
  15   5   0    4.38    0.40
 -15  -5   0    3.60    0.39
  -5  15   0    3.02    0.37
   5 -15   0    3.69    0.47
  15   5   0    3.81    0.45
  15  -5   0    3.94    0.50
 -15  -5   0    2.77    0.40
 -15   5   0    3.60    0.40
   6 -15   0    0.70    0.29
  15   6   0    0.48    0.30
  15  -6   0    0.22    0.26
   6 -15   0    0.53    0.24
  15  -6   0    0.52    0.21
 -15   6   0    0.60    0.21
  -6  15   0    0.56    0.17
  15  -6   0    0.21    0.21
   6  15   0    0.35    0.21
   6  15   0    0.53    0.26
   6  15   0    0.46    0.16
  15   6   0    0.78    0.20
 -15  -6   0    0.46    0.21
   6 -15   0    0.42    0.20
 -15  -6   0    0.19    0.23
  15  -6   0    0.01    0.23
  -6 -15   0    0.21    0.22
  -6  15   0    0.33    0.19
  15   6   0    0.52    0.26
  15   6   0    0.82    0.25
 -15  -6   0    0.40    0.22
   6 -15   0    0.85    0.22
  -6 -15   0    0.26    0.25
 -15   6   0    0.57    0.19
  15   7   0    1.29    0.35
   7 -15   0    0.80    0.32
   7  15   0    1.06    0.29
 -15   7   0    1.03    0.23
   7 -15   0    0.99    0.25
  -7 -15   0    0.51    0.24
   7 -15   0    1.12    0.29
  15  -7   0    1.04    0.25
  15  -7   0    1.09    0.29
  15   7   0    0.84    0.29
  -7 -15   0    1.21    0.32
 -15  -7   0    1.05    0.28
  15   7   0    0.80    0.28
  -7  15   0    0.86    0.22
   7 -15   0    0.83    0.24
  15  -7   0    1.03    0.25
 -15  -7   0    0.55    0.29
  15   7   0    0.98    0.22
   7  15   0    0.78    0.26
 -15   7   0    0.78    0.23
  15  -7   0    0.98    0.34
 -15  -7   0    0.67    0.23
  15  -8   0    4.30    0.56
 -15  -8   0    4.25    0.51
 -15   8   0    3.43    0.41
  15   8   0    4.87    0.51
  -8 -15   0    4.81    0.54
  15  -8   0    4.08    0.43
  -8  15   0    4.11    0.45
   8 -15   0    3.67    0.47
 -15   8   0    4.78    0.44
   8  15   0    4.49    0.48
   8 -15   0    4.04    0.52
   8  15   0    3.87    0.47
   8 -15   0    4.77    0.46
  15  -8   0    3.90    0.50
  15   8   0    4.34    0.40
 -15  -8   0    5.02    0.48
  15   8   0    4.36    0.53
  -8 -15   0    4.36    0.51
  15  -8   0    4.77    0.44
  15   8   0    4.09    0.50
   8 -15   0    4.62    0.42
   9  15   0   13.73    0.96
  -9 -15   0   13.13    0.93
  15  -9   0   14.17    0.90
 -15  -9   0   12.80    0.92
  15   9   0   13.95    0.86
   9 -15   0   14.90    0.90
  15  -9   0   12.82    1.03
   9  15   0   15.20    1.00
  15   9   0   13.68    0.96
   9 -15   0   14.86    0.90
  15  -9   0   13.71    0.89
 -15   9   0   13.34    0.90
  15   9   0   13.53    0.96
  -9  15   0   13.86    0.92
  -9 -15   0   16.35    1.05
  15  -9   0   13.99    0.99
 -15   9   0   13.21    0.90
   9 -15   0   15.50    1.04
 -15  -9   0   14.17    1.02
   9 -15   0   14.73    0.98
  10  15   0    0.68    0.26
 -10 -15   0    0.01    0.23
  10 -15   0    0.28    0.27
  15 -10   0   -0.03    0.23
  15  10   0    0.52    0.29
  10 -15   0    0.45    0.22
  10 -15   0    0.34    0.19
  15 -10   0    0.04    0.19
  15 -10   0    0.53    0.36
  15  10   0   -0.01    0.23
 -15 -10   0    0.28    0.21
  10 -15   0    0.42    0.30
 -10 -15   0   -0.14    0.27
 -15 -10   0    0.26    0.29
  15 -10   0    0.47    0.22
  10  15   0    0.19    0.24
  15  10   0    0.20    0.17
 -10  15   0    0.58    0.22
 -15  10   0    0.30    0.21
 -15  10   0    0.36    0.20
  11  15   0   11.58    0.88
 -15  11   0   11.41    0.83
  15 -11   0   12.55    0.81
 -11 -15   0   12.82    0.97
  15  11   0   11.27    0.88
  11  15   0   11.59    0.92
  15 -11   0   11.51    0.91
 -11 -15   0   12.51    0.89
 -15 -11   0   12.42    0.95
  15 -11   0   13.32    0.80
 -15 -11   0   11.98    0.86
  15  11   0   11.82    0.89
  11 -15   0   11.85    0.79
  11 -15   0   13.33    0.97
  11 -15   0   13.29    0.93
  15 -11   0   11.11    0.93
 -15  11   0   11.81    0.82
 -11  15   0   12.85    0.86
  15  12   0    3.32    0.47
  12  15   0    3.91    0.49
 -15  12   0    3.40    0.42
 -15 -12   0    3.54    0.49
  15  12   0    2.85    0.47
  12  15   0    3.35    0.49
 -15 -12   0    2.79    0.42
 -12 -15   0    2.06    0.38
 -12 -15   0    2.90    0.47
  15 -12   0    3.87    0.58
  12 -15   0    2.39    0.45
 -12  15   0    3.03    0.39
  12 -15   0    5.42    0.61
  15 -12   0    2.82    0.46
  15 -12   0    2.77    0.36
 -15 -13   0    0.27    0.29
 -13  15   0    0.03    0.22
  15  13   0    0.32    0.29
 -15 -13   0   -0.03    0.23
 -13 -15   0   -0.27    0.22
  15  13   0    0.10    0.29
  15 -13   0    0.19    0.34
  13 -15   0    0.01    0.34
 -15  13   0    0.59    0.25
 -13 -15   0   -0.42    0.28
  13 -15   0    0.59    0.32
  15 -13   0    0.28    0.29
  13  15   0    0.46    0.27
  13  15   0   -0.34    0.23
 -14  15   0    4.37    0.51
  14  15   0    5.03    0.61
  14 -15   0    4.17    0.58
  14 -15   0    3.69    0.54
  15  14   0    3.49    0.50
  15 -14   0    3.25    0.55
 -15  14   0    4.54    0.51
 -15 -14   0    4.47    0.54
 -14 -15   0    4.64    0.57
 -15 -14   0    3.88    0.57
  15 -14   0    4.38    0.59
 -14 -15   0    3.90    0.52
  14  15   0    4.45    0.56
  15  14   0    4.40    0.58
  15 -15   0    0.14    0.31
  15  15   0   -0.19    0.23
 -15 -15   0    0.10    0.26
  15  15   0    0.22    0.27
  15 -15   0   -0.40    0.31
 -15 -15   0    0.06    0.31
 -15  15   0   -0.06    0.23
  16   0   0    1.13    0.28
 -16   0   0    1.42    0.21
 -16   0   0    0.62    0.24
 -16   0   0    0.64    0.25
  16   0   0    0.82    0.32
  16   0   0    0.86    0.25
  16   0   0    0.66    0.23
   0 -16   0    1.12    0.33
   0  16   0    1.48    0.24
   0 -16   0    0.85    0.24
   0 -16   0    0.73    0.28
  -1 -16   0    0.07    0.27
  16   1   0   -0.11    0.19
  16   1   0   -0.07    0.21
 -16  -1   0   -0.27    0.19
   1  16   0    0.38    0.18
  16  -1   0   -0.15    0.18
   1 -16   0   -0.10    0.24
  16  -1   0    0.16    0.19
   1 -16   0   -0.04    0.19
 -16   1   0    0.12    0.14
  16  -1   0    0.25    0.20
  16  -1   0   -0.01    0.28
  16   1   0   -0.23    0.18
  -1 -16   0   -0.15    0.22
 -16  -1   0    0.06    0.14
  -1  16   0   -0.06    0.16
   1 -16   0    0.34    0.25
 -16  -1   0   -0.04    0.19
  -1 -16   0    0.04    0.22
  16   1   0   -0.22    0.22
  -1  16   0   -0.07    0.16
 -16   1   0   -0.17    0.18
 -16   2   0    0.92    0.26
  -2  16   0    0.85    0.22
 -16  -2   0    1.12    0.30
 -16  -2   0    0.63    0.29
   2 -16   0    1.15    0.27
  16   2   0    1.17    0.34
 -16  -2   0    0.99    0.18
  -2 -16   0    0.65    0.26
  -2 -16   0    0.97    0.34
  16  -2   0    1.60    0.28
  16  -2   0    1.30    0.35
   2 -16   0    0.77    0.28
  16   2   0    0.85    0.27
   2 -16   0    0.88    0.33
  16   2   0    0.78    0.26
   2  16   0    0.94    0.23
  -2 -16   0    1.04    0.28
 -16  -2   0    1.11    0.22
  16  -2   0    1.24    0.27
  16   2   0    0.91    0.24
 -16   2   0    1.05    0.21
  -2  16   0    1.11    0.22
  16   3   0   24.08    1.46
  16  -3   0   21.46    1.38
 -16   3   0   23.00    1.38
  16  -3   0   22.39    1.44
  -3  16   0   23.14    1.36
  16   3   0   21.65    1.38
  16   3   0   22.10    1.39
  -3 -16   0   24.39    1.44
  16  -3   0   22.97    1.36
  -3 -16   0   20.40    1.41
  -3 -16   0   23.06    1.40
  16   3   0   22.50    1.35
  -3  16   0   22.18    1.30
   3 -16   0   23.27    1.45
   3  16   0   23.70    1.36
  16  -3   0   23.00    1.36
 -16  -3   0   23.81    1.41
 -16  -3   0   23.87    1.45
 -16   3   0   23.80    1.32
 -16  -3   0   23.73    1.34
   3 -16   0   23.09    1.38
  -3  16   0   23.40    1.31
   4 -16   0    0.50    0.22
  -4 -16   0   -0.10    0.25
  -4  16   0    0.17    0.14
  16  -4   0   -0.16    0.21
  16  -4   0    0.22    0.21
  16   4   0   -0.04    0.27
 -16  -4   0    0.14    0.19
  -4 -16   0   -0.14    0.18
   4 -16   0   -0.01    0.20
  16   4   0    0.05    0.18
  16   4   0    0.24    0.24
   4 -16   0    0.16    0.28
   4  16   0   -0.09    0.19
 -16  -4   0    0.10    0.24
 -16   4   0   -0.01    0.18
 -16  -4   0    0.09    0.20
  16  -4   0   -0.19    0.27
  -4 -16   0    0.21    0.26
  16  -4   0    0.21    0.21
  -4  16   0    0.19    0.19
 -16   4   0    0.08    0.16
  16   4   0    0.27    0.22
  16   5   0    6.45    0.51
 -16  -5   0    6.55    0.51
  16   5   0    6.74    0.56
 -16   5   0    5.65    0.48
  -5  16   0    5.54    0.52
 -16   5   0    5.71    0.52
  16   5   0    5.57    0.60
 -16  -5   0    4.89    0.56
  -5 -16   0    4.38    0.52
   5 -16   0    5.78    0.54
  16   5   0    5.70    0.53
   5 -16   0    6.45    0.54
   5 -16   0    5.86    0.61
   5  16   0    6.53    0.56
  16  -5   0    6.62    0.67
  -5 -16   0    6.50    0.62
 -16  -5   0    5.32    0.56
  16  -5   0    6.52    0.59
  16  -5   0    7.00    0.52
  16  -5   0    6.01    0.52
  16  -6   0   -0.30    0.19
 -16  -6   0    0.08    0.19
   6  16   0   -0.03    0.19
  16   6   0   -0.23    0.17
 -16   6   0   -0.36    0.16
  16   6   0    0.08    0.22
 -16  -6   0   -0.07    0.19
  -6 -16   0   -0.01    0.19
  16  -6   0    0.44    0.32
   6 -16   0   -0.10    0.20
  16   6   0    0.46    0.27
   6 -16   0   -0.14    0.20
  16  -6   0   -0.16    0.19
  16  -6   0    0.21    0.26
  16   6   0   -0.15    0.22
  -6  16   0   -0.18    0.17
  -6 -16   0   -0.02    0.26
 -16   6   0    0.00    0.16
   6 -16   0   -0.05    0.19
   6 -16   0   -0.69    0.23
 -16  -6   0   -0.23    0.24
  16   7   0   15.92    1.10
   7  16   0   14.99    1.01
 -16  -7   0   15.76    1.04
 -16  -7   0   17.66    1.12
  16  -7   0   15.59    0.99
  16   7   0   15.73    0.96
 -16   7   0   14.75    0.99
 -16  -7   0   15.79    1.01
   7 -16   0   16.23    1.00
  -7 -16   0   14.74    1.02
   7 -16   0   15.32    1.04
  16  -7   0   15.62    0.98
   7 -16   0   15.60    1.10
  -7  16   0   15.09    1.00
   7 -16   0   14.85    0.98
  16  -7   0   15.13    1.11
  16  -7   0   14.85    1.04
   7  16   0   15.59    1.06
 -16   7   0   16.53    0.99
  16   7   0   16.21    1.06
  -7 -16   0   14.98    1.09
  16   7   0   15.37    1.04
 -16   8   0    0.61    0.23
  16  -8   0    0.46    0.23
  -8 -16   0    0.61    0.30
   8 -16   0    0.48    0.23
  16   8   0    0.94    0.31
   8 -16   0    0.35    0.28
  -8  16   0    0.47    0.21
   8  16   0    1.01    0.28
   8  16   0    1.17    0.33
   8 -16   0    1.11    0.27
  16   8   0    0.45    0.24
 -16   8   0    0.35    0.21
  16   8   0    0.44    0.20
  16   8   0    0.35    0.32
  16  -8   0    0.44    0.33
   8 -16   0    0.47    0.32
  16  -8   0    0.45    0.23
 -16  -8   0    0.72    0.31
 -16  -8   0    0.99    0.26
  16  -8   0    0.76    0.31
 -16  -8   0    0.57    0.23
  -8 -16   0    0.77    0.27
  -9  16   0    4.62    0.52
  16   9   0    4.34    0.53
  16  -9   0    5.90    0.50
  16  -9   0    5.19    0.60
  16   9   0    5.22    0.45
   9 -16   0    6.68    0.67
   9  16   0    4.81    0.54
 -16   9   0    4.82    0.50
 -16   9   0    5.54    0.49
   9 -16   0    5.16    0.57
   9 -16   0    5.51    0.49
  -9 -16   0    4.57    0.55
  16  -9   0    4.66    0.60
   9 -16   0    5.45    0.49
  16  -9   0    5.15    0.49
 -16  -9   0    5.60    0.59
 -16  -9   0    5.62    0.54
  16   9   0    6.06    0.66
   9  16   0    5.61    0.59
  16   9   0    5.22    0.57
  -9 -16   0    5.56    0.59
 -16 -10   0    0.20    0.28
  10 -16   0    0.20    0.27
  16 -10   0    0.04    0.25
  10  16   0   -0.05    0.27
  16 -10   0   -0.06    0.20
  16  10   0   -0.16    0.22
 -10  16   0    0.56    0.24
  10 -16   0    0.05    0.30
 -16  10   0    0.15    0.20
 -10 -16   0    0.27    0.22
  10  16   0    0.20    0.26
 -16  10   0   -0.01    0.18
 -10 -16   0    0.11    0.29
  10 -16   0   -0.02    0.20
 -16 -10   0    0.49    0.25
  16 -10   0   -0.11    0.19
  16 -10   0    0.04    0.32
  16  10   0    0.03    0.27
  11 -16   0    1.08    0.39
 -16  11   0    2.32    0.33
  16 -11   0    1.44    0.43
 -16  11   0    2.66    0.37
 -11 -16   0    1.90    0.38
  16 -11   0    2.03    0.31
  11 -16   0    1.89    0.40
  16 -11   0    2.27    0.43
 -16 -11   0    2.20    0.43
 -11  16   0    2.05    0.35
  11  16   0    2.09    0.40
 -16 -11   0    2.66    0.40
  16  11   0    1.07    0.35
 -11 -16   0    2.55    0.45
  11  16   0    2.07    0.42
  16  11   0    1.76    0.40
  16 -11   0    1.77    0.30
  12 -16   0    1.21    0.37
 -12  16   0    1.35    0.32
  12  16   0    1.73    0.39
 -16  12   0    1.12    0.29
 -16 -12   0    1.35    0.39
  12  16   0    1.14    0.32
 -12 -16   0    1.30    0.37
  16  12   0    1.12    0.37
  12 -16   0    1.54    0.43
  16 -12   0    1.12    0.36
  16 -12   0    1.06    0.42
 -12 -16   0    1.19    0.31
  16  12   0    0.76    0.33
 -16 -12   0    1.16    0.32
 -13 -16   0    0.16    0.28
  13  16   0    0.20    0.27
  13  16   0    0.77    0.36
  16  13   0    0.66    0.33
 -13  16   0   -0.01    0.25
 -13 -16   0    0.00    0.30
  13 -16   0    0.44    0.32
  16 -13   0   -0.36    0.35
  13 -16   0    0.09    0.36
  16  13   0   -0.24    0.26
  16 -13   0    0.27    0.32
 -16 -13   0    0.27    0.26
 -16  13   0    0.01    0.22
 -16 -13   0    0.14    0.32
 -16 -14   0   -0.03    0.31
 -14  16   0    0.11    0.21
  14  16   0    0.20    0.28
 -16 -14   0   -0.02    0.23
  14  16   0   -0.04    0.31
  16 -14   0   -0.26    0.28
  16 -14   0   -0.36    0.35
  14 -16   0   -0.01    0.35
 -14 -16   0   -0.24    0.24
  16  14   0    0.01    0.29
  16  14   0   -0.42    0.25
 -16  14   0   -0.04    0.23
 -14 -16   0    0.26    0.32
  14 -16   0    0.34    0.32
 -15  16   0    0.06    0.25
 -16 -15   0    0.00    0.23
 -15 -16   0    0.05    0.26
 -16 -15   0   -0.22    0.28
  15  16   0    0.05    0.27
 -15 -16   0    0.33    0.35
  16 -15   0    0.02    0.32
 -16  15   0    0.00    0.23
  16  15   0   -0.05    0.27
  15 -16   0    0.18    0.31
  16  15   0    0.02    0.28
  15  16   0   -0.17    0.28
  16 -15   0    0.30    0.38
  15 -16   0   -0.21    0.34
 -16 -16   0    0.38    0.27
 -16  16   0   -0.05    0.25
  16 -16   0    0.02    0.37
  16  16   0    0.28    0.30
 -16 -16   0    0.61    0.35
  16  16   0   -0.15    0.31
  16 -16   0    0.13    0.34
   0 -17   0   -0.42    0.23
 -17   0   0   -0.19    0.20
  17   0   0   -0.04    0.20
   0 -17   0   -0.20    0.20
   0  17   0    0.36    0.20
 -17   0   0   -0.25    0.19
   0  17   0   -0.04    0.18
 -17   0   0   -0.03    0.16
  17   0   0    0.04    0.21
  17   0   0    0.20    0.23
   0 -17   0    0.06    0.28
  17   0   0   -0.06    0.28
  -1 -17   0    1.63    0.33
  -1  17   0    1.22    0.27
   1 -17   0    2.01    0.36
 -17  -1   0    1.45    0.30
 -17   1   0    2.09    0.26
   1 -17   0    1.49    0.32
  17   1   0    1.20    0.35
   1 -17   0    1.49    0.35
   1  17   0    1.87    0.30
  -1 -17   0    1.34    0.38
  17  -1   0    1.51    0.39
  17  -1   0    1.37    0.30
  17   1   0    1.74    0.33
  17  -1   0    1.32    0.30
  17   1   0    1.80    0.31
  -1 -17   0    1.51    0.36
  -1  17   0    1.69    0.27
 -17   1   0    2.01    0.36
  17  -1   0    1.42    0.30
  17   1   0    2.35    0.35
 -17   1   0    1.32    0.31
 -17  -1   0    1.80    0.35
  17   2   0   -0.01    0.21
   2 -17   0   -0.41    0.21
  17   2   0    0.49    0.25
  -2 -17   0    0.28    0.31
  17   2   0   -0.25    0.27
  17   2   0   -0.09    0.21
   2  17   0   -0.14    0.18
  17  -2   0    0.13    0.28
  17  -2   0   -0.09    0.21
 -17  -2   0   -0.31    0.22
  17  -2   0    0.02    0.22
  -2 -17   0    0.11    0.24
   2 -17   0   -0.01    0.27
  -2  17   0   -0.11    0.24
  -2  17   0    0.02    0.17
 -17  -2   0   -0.06    0.15
 -17  -2   0    0.01    0.21
  -2 -17   0   -0.07    0.20
  17  -2   0   -0.01    0.22
 -17   2   0    0.05    0.14
   2 -17   0   -0.04    0.22
 -17   2   0   -0.05    0.20
  -3 -17   0    4.35    0.50
  17   3   0    3.38    0.41
   3 -17   0    2.97    0.49
 -17   3   0    3.71    0.36
  17  -3   0    3.18    0.48
 -17  -3   0    3.50    0.37
  17  -3   0    3.16    0.41
   3  17   0    3.74    0.40
 -17  -3   0    3.11    0.47
 -17   3   0    3.26    0.43
  17   3   0    3.15    0.42
  -3  17   0    2.92    0.39
  -3 -17   0    2.91    0.47
  17   3   0    3.77    0.51
   3 -17   0    3.59    0.44
  17  -3   0    2.84    0.42
  -3 -17   0    3.34    0.46
  17   3   0    3.08    0.43
  17  -3   0    3.66    0.42
 -17  -3   0    3.03    0.43
 -17   4   0    4.41    0.42
 -17   4   0    4.64    0.48
  -4 -17   0    3.28    0.44
  17  -4   0    4.91    0.53
   4 -17   0    4.88    0.56
  17   4   0    3.91    0.44
 -17  -4   0    4.60    0.44
  17   4   0    3.94    0.47
  17   4   0    4.33    0.54
  17  -4   0    4.86    0.48
 -17  -4   0    3.53    0.46
 -17  -4   0    4.31    0.52
  -4 -17   0    3.92    0.51
  17  -4   0    3.51    0.53
  -4  17   0    4.57    0.47
   4 -17   0    4.66    0.49
  17  -4   0    4.49    0.46
   4  17   0    5.68    0.49
  17   4   0    3.52    0.45
   5  17   0    0.14    0.21
  17   5   0    0.19    0.32
   5 -17   0    0.08    0.24
  -5 -17   0    0.29    0.26
 -17   5   0    0.24    0.21
  17  -5   0    0.06    0.28
  -5  17   0   -0.08    0.19
  -5 -17   0   -0.03    0.24
  17  -5   0    0.16    0.27
 -17   5   0    0.32    0.17
 -17  -5   0    0.09    0.22
 -17  -5   0    0.02    0.25
  17   5   0    0.53    0.27
  17  -5   0   -0.02    0.20
  17   5   0    0.04    0.20
   5 -17   0    0.03    0.31
   5 -17   0    0.09    0.24
 -17  -5   0    0.15    0.24
  17   5   0   -0.09    0.23
  17  -5   0   -0.01    0.21
   6  17   0    0.53    0.28
  17   6   0    0.54    0.22
 -17  -6   0    0.93    0.31
  17  -6   0    0.37    0.24
 -17  -6   0    0.53    0.23
   6 -17   0    0.43    0.24
  17   6   0    1.03    0.31
  -6 -17   0    0.99    0.33
 -17   6   0    0.65    0.24
   6 -17   0    0.72    0.27
 -17  -6   0    0.66    0.26
  17  -6   0    0.66    0.26
  -6 -17   0    0.46    0.29
   6 -17   0    0.25    0.25
  -6  17   0    0.58    0.21
  17  -6   0    0.48    0.35
 -17   6   0    0.69    0.21
  17  -6   0    0.73    0.28
   6 -17   0   -0.02    0.31
  17   6   0    0.26    0.25
  17   6   0   -0.11    0.26
  17   7   0    2.63    0.41
  17  -7   0    3.11    0.39
  17   7   0    3.07    0.50
   7 -17   0    3.84    0.47
 -17  -7   0    3.25    0.47
  17  -7   0    2.37    0.36
   7  17   0    3.00    0.41
  -7  17   0    2.74    0.37
  -7 -17   0    2.72    0.45
 -17   7   0    3.59    0.39
   7 -17   0    2.46    0.46
  17   7   0    2.76    0.42
  17  -7   0    3.44    0.52
 -17   7   0    2.74    0.38
 -17  -7   0    3.07    0.43
   7 -17   0    3.28    0.43
   7 -17   0    2.88    0.37
  -7 -17   0    2.13    0.40
  17   7   0    2.50    0.35
  17  -7   0    2.89    0.43
 -17  -7   0    3.46    0.42
  17  -8   0    0.29    0.22
 -17  -8   0    0.39    0.24
   8 -17   0    0.27    0.32
  -8 -17   0    0.09    0.24
  17   8   0    0.31    0.26
   8  17   0    0.35    0.27
  17  -8   0    0.34    0.34
 -17  -8   0    0.52    0.31
  17  -8   0    0.10    0.28
   8 -17   0    0.13    0.23
 -17   8   0    0.22    0.21
  17   8   0    0.09    0.18
   8 -17   0   -0.13    0.30
  17  -8   0    0.32    0.22
  -8 -17   0    0.40    0.33
  -8  17   0    0.30    0.20
 -17  -8   0    0.22    0.24
 -17   8   0    0.38    0.22
  17   8   0    0.46    0.28
  17   8   0    0.33    0.32
   8 -17   0    0.43    0.27
   8  17   0    0.22    0.25
 -17  -9   0    0.07    0.21
  17   9   0    0.56    0.35
 -17  -9   0    0.06    0.22
  17   9   0    0.62    0.26
   9  17   0    0.25    0.26
  17  -9   0    0.28    0.21
 -17   9   0    0.92    0.25
  -9  17   0    0.47    0.24
   9 -17   0    0.82    0.36
  17  -9   0   -0.25    0.29
  -9 -17   0    0.23    0.25
  17  -9   0    0.85    0.26
  -9 -17   0    0.55    0.34
  17   9   0    0.38    0.25
   9 -17   0    0.41    0.29
   9  17   0   -0.12    0.27
 -17   9   0    0.32    0.22
  17  -9   0   -0.04    0.29
  17   9   0    0.27    0.26
   9 -17   0    0.22    0.23
 -17  -9   0    0.50    0.31
  17 -10   0    0.18    0.20
 -17  10   0    0.02    0.20
  17 -10   0    0.17    0.36
  10  17   0    0.19    0.26
  17  10   0    0.24    0.28
  10 -17   0   -0.04    0.20
  10 -17   0   -0.32    0.25
  10  17   0    0.23    0.28
 -17 -10   0    0.32    0.28
 -10 -17   0    0.20    0.30
  17  10   0   -0.49    0.29
 -10  17   0    0.05    0.21
  17  10   0    0.17    0.24
 -10 -17   0    0.20    0.26
  17 -10   0    0.30    0.29
 -17  10   0    0.45    0.22
 -17 -10   0   -0.16    0.20
  10 -17   0    0.52    0.34
  17 -10   0    0.31    0.22
 -17 -10   0    0.00    0.23
 -17 -11   0    1.46    0.37
  17 -11   0    2.06    0.49
  11 -17   0    1.37    0.42
  17  11   0    1.88    0.39
 -11  17   0    1.63    0.33
  11  17   0    2.10    0.39
  11  17   0    1.80    0.41
 -17 -11   0    1.85    0.40
  17  11   0    1.50    0.37
 -17 -11   0    0.99    0.29
  11 -17   0    1.29    0.38
 -17  11   0    1.40    0.29
  17 -11   0    1.04    0.33
 -11 -17   0    1.07    0.36
 -11 -17   0    1.26    0.35
 -12  17   0    5.18    0.57
 -17  12   0    6.29    0.57
 -12 -17   0    6.93    0.72
  12  17   0    6.89    0.68
  12  17   0    5.96    0.65
  17 -12   0    6.83    0.77
  12 -17   0    6.11    0.67
  12 -17   0    5.68    0.69
 -12 -17   0    5.60    0.63
 -17 -12   0    5.49    0.59
  17 -12   0    5.42    0.67
 -17 -12   0    6.20    0.70
  17  12   0    5.51    0.66
  17  12   0    5.66    0.64
  17 -13   0    0.56    0.41
  17 -13   0    0.15    0.33
 -17 -13   0    0.78    0.30
 -17 -13   0    1.49    0.40
  13  17   0    0.49    0.30
  13 -17   0    0.15    0.30
 -13 -17   0    0.39    0.31
 -13  17   0    0.91    0.31
 -13 -17   0    0.38    0.36
 -17  13   0    0.93    0.29
  13 -17   0    1.10    0.41
  17  13   0    0.39    0.32
  13  17   0    0.80    0.38
  17  13   0    0.91    0.32
  17  14   0   -0.38    0.26
  14 -17   0   -0.04    0.33
 -17 -14   0    0.15    0.24
  17 -14   0   -0.04    0.38
 -14 -17   0   -0.30    0.31
 -17  14   0   -0.18    0.23
  14  17   0    0.30    0.35
 -17 -14   0   -0.44    0.30
 -14 -17   0    0.33    0.27
  14  17   0   -0.10    0.26
 -14  17   0    0.00    0.23
  14 -17   0    0.33    0.41
  17 -14   0    0.04    0.26
  17  14   0    0.03    0.28
  15  17   0    0.07    0.32
  17  15   0    0.17    0.33
  17 -15   0    0.06    0.38
  15  17   0    0.18    0.28
  15 -17   0    0.55    0.42
 -17 -15   0    0.04    0.25
  17 -15   0    0.02    0.32
 -17 -15   0    0.11    0.35
  15 -17   0    0.08    0.34
 -15 -17   0   -0.23    0.25
 -17  15   0   -0.19    0.23
  17  15   0    0.08    0.29
 -15  17   0   -0.28    0.24
 -15 -17   0   -0.25    0.33
  17 -16   0    1.39    0.49
 -17 -16   0    0.79    0.32
  17 -16   0    0.97    0.41
  16 -17   0    0.68    0.40
  16 -17   0    0.73    0.46
 -16  17   0    1.17    0.33
  17  16   0    0.88    0.37
  16  17   0    0.60    0.41
 -17  16   0    0.50    0.28
 -16 -17   0    0.67    0.32
  16  17   0    0.67    0.35
 -16 -17   0    0.57    0.39
 -17 -16   0    0.22    0.40
  17  16   0    1.41    0.42
 -17 -17   0    0.85    0.34
  17  17   0    0.87    0.38
 -17 -17   0    1.28    0.45
  17 -17   0    0.71    0.45
  17 -17   0    1.22    0.44
 -17  17   0    1.27    0.36
  17  17   0    1.10    0.43
   0 -18   0    5.61    0.61
  18   0   0    4.65    0.56
 -18   0   0    3.82    0.52
   0  18   0    4.36    0.48
  18   0   0    4.25    0.50
  18   0   0    4.72    0.51
  18   0   0    5.04    0.53
   0 -18   0    5.24    0.57
   0 -18   0    5.22    0.59
 -18   0   0    5.50    0.58
   0  18   0    4.93    0.52
   1  18   0    0.58    0.22
  -1 -18   0    0.59    0.28
  18  -1   0    0.71    0.32
  18  -1   0    0.76    0.27
   1 -18   0    0.36    0.32
  18  -1   0    0.37    0.25
  -1 -18   0    0.00    0.30
 -18   1   0    0.43    0.28
 -18   1   0    0.71    0.28
  18   1   0    0.31    0.30
 -18  -1   0    0.15    0.25
   1  18   0    0.39    0.22
  18   1   0    0.52    0.26
  18   1   0    0.87    0.27
  -1 -18   0    0.51    0.28
  -1  18   0    0.56    0.22
 -18   1   0    0.69    0.26
   1 -18   0    0.18    0.26
  18   1   0    0.71    0.28
  18  -1   0    0.91    0.28
   1 -18   0    0.63    0.29
 -18  -1   0    0.59    0.27
   2 -18   0    3.79    0.57
  -2 -18   0    5.36    0.59
  18   2   0    5.12    0.55
  18   2   0    5.34    0.62
   2  18   0    6.62    0.52
 -18   2   0    4.29    0.53
  18  -2   0    5.57    0.58
  18  -2   0    4.61    0.51
  -2 -18   0    5.53    0.61
 -18   2   0    6.61    0.47
  18   2   0    4.06    0.50
  -2 -18   0    5.32    0.59
  18   2   0    4.60    0.52
   2 -18   0    4.95    0.56
 -18  -2   0    5.17    0.56
  18  -2   0    5.88    0.54
  18  -2   0    5.21    0.60
  -2  18   0    5.12    0.52
 -18  -2   0    6.05    0.63
 -18  -3   0    5.62    0.58
  18  -3   0    4.60    0.50
 -18   3   0    6.22    0.59
  -3 -18   0    5.59    0.59
   3  18   0    6.41    0.52
  18  -3   0    6.34    0.65
 -18  -3   0    5.11    0.47
  18   3   0    4.55    0.53
  18   3   0    5.35    0.57
 -18  -3   0    4.66    0.58
   3 -18   0    5.08    0.60
  -3 -18   0    4.14    0.54
  -3  18   0    4.25    0.47
  18  -3   0    4.98    0.55
  -3 -18   0    5.09    0.60
   3 -18   0    5.52    0.57
  18   3   0    6.02    0.64
 -18   3   0    5.71    0.45
  18  -3   0    5.55    0.54
  18   3   0    4.84    0.52
  18   4   0   -0.21    0.22
  18  -4   0    0.01    0.31
 -18  -4   0   -0.10    0.24
   4  18   0   -0.04    0.20
 -18   4   0   -0.30    0.19
   4 -18   0    0.52    0.27
 -18   4   0    0.04    0.16
  18   4   0   -0.07    0.23
  -4 -18   0    0.01    0.21
 -18  -4   0   -0.04    0.17
   4 -18   0    0.12    0.31
 -18  -4   0    0.21    0.27
  18  -4   0   -0.35    0.19
  18  -4   0    0.06    0.20
  18   4   0   -0.36    0.27
  18   4   0   -0.45    0.18
  18  -4   0    0.16    0.26
  -4 -18   0   -0.02    0.27
  -4  18   0    0.22    0.21
 -18  -5   0    5.48    0.47
 -18  -5   0    3.71    0.48
  -5 -18   0    4.64    0.55
 -18  -5   0    4.49    0.56
   5 -18   0    4.34    0.50
   5 -18   0    4.88    0.53
 -18   5   0    5.72    0.55
 -18   5   0    4.47    0.43
  18   5   0    4.00    0.51
  18   5   0    5.04    0.50
  -5 -18   0    3.97    0.52
  18   5   0    4.03    0.50
  18  -5   0    4.90    0.49
  18  -5   0    5.22    0.59
  18  -5   0    4.08    0.58
  18  -5   0    4.13    0.47
  18   5   0    5.00    0.60
  -5  18   0    3.34    0.43
   5  18   0    4.17    0.48
   5 -18   0    3.71    0.53
  -6  18   0    5.06    0.53
  -6 -18   0    3.73    0.51
 -18  -6   0    5.09    0.58
 -18   6   0    4.99    0.47
 -18  -6   0    5.07    0.52
   6 -18   0    5.24    0.64
   6 -18   0    4.38    0.48
  -6 -18   0    3.97    0.53
  18   6   0    3.61    0.48
  18  -6   0    4.65    0.59
   6 -18   0    5.42    0.54
 -18   6   0    5.22    0.53
   6 -18   0    4.98    0.53
 -18  -6   0    4.56    0.55
  18   6   0    5.29    0.57
  18   6   0    4.61    0.48
  18  -6   0    5.64    0.53
  18   6   0    5.63    0.63
  18  -6   0    4.44    0.57
   6  18   0    4.63    0.51
  18  -6   0    5.13    0.50
 -18  -7   0   11.62    0.81
   7 -18   0   11.29    0.94
  -7 -18   0   11.36    0.86
   7  18   0   11.63    0.84
  18   7   0   10.68    0.92
 -18   7   0   10.16    0.76
  18  -7   0   12.32    0.82
   7 -18   0   11.88    0.83
  18   7   0   11.54    0.78
  18   7   0   10.37    0.85
   7 -18   0   11.89    0.88
  18   7   0   10.59    0.87
 -18  -7   0   11.11    0.92
  -7 -18   0   12.18    0.94
 -18  -7   0    9.81    0.84
  18  -7   0   11.67    0.95
  18  -7   0   10.94    0.80
  18  -7   0   12.03    0.89
 -18   7   0   11.52    0.82
  -7  18   0   10.09    0.81
  18   8   0    0.19    0.33
   8  18   0   -0.34    0.22
  18  -8   0    0.06    0.22
   8 -18   0    0.37    0.25
 -18   8   0    0.15    0.21
  18   8   0    0.36    0.28
 -18   8   0   -0.10    0.19
  -8 -18   0   -0.06    0.30
 -18  -8   0   -0.07    0.28
  18  -8   0   -0.22    0.34
  18   8   0    0.04    0.18
 -18  -8   0    0.24    0.24
   8 -18   0    0.10    0.28
  18  -8   0    0.14    0.29
   8 -18   0    0.15    0.34
  18   8   0    0.41    0.28
  -8 -18   0   -0.04    0.24
 -18  -8   0   -0.13    0.22
  18  -8   0    0.07    0.22
  -8  18   0    0.10    0.23
 -18   9   0    3.38    0.41
  18  -9   0    3.09    0.49
  18  -9   0    2.29    0.51
   9 -18   0    3.27    0.43
  -9  18   0    2.30    0.37
   9  18   0    3.35    0.45
  -9 -18   0    3.30    0.52
  18   9   0    3.70    0.53
 -18  -9   0    1.82    0.37
  18  -9   0    3.27    0.40
  18   9   0    1.93    0.38
  18  -9   0    2.86    0.37
  -9 -18   0    2.14    0.41
  18   9   0    2.17    0.44
   9 -18   0    2.26    0.44
 -18  -9   0    2.08    0.38
   9 -18   0    2.51    0.52
 -18   9   0    3.21    0.40
 -18  -9   0    2.17    0.44
 -18 -10   0    0.05    0.24
  18  10   0    0.02    0.26
 -10 -18   0   -0.20    0.29
  10 -18   0    0.30    0.31
  18 -10   0   -0.13    0.20
  10 -18   0    0.05    0.33
 -10 -18   0   -0.23    0.24
  18  10   0    0.38    0.30
 -18  10   0   -0.03    0.20
  18 -10   0    0.22    0.36
 -18 -10   0   -0.36    0.21
 -10  18   0   -0.29    0.20
 -18 -10   0   -0.15    0.28
  10  18   0    0.11    0.27
  18 -10   0   -0.35    0.27
  10 -18   0    0.04    0.25
  18 -10   0    0.02    0.20
  10  18   0    0.30    0.30
 -18  10   0    0.13    0.21
  18  10   0    0.16    0.34
 -18  11   0    0.54    0.26
 -18 -11   0    0.31    0.26
 -18 -11   0    0.02    0.26
  18  11   0    0.18    0.37
 -18 -11   0    0.38    0.35
  18 -11   0    0.77    0.36
  11 -18   0    0.38    0.32
  18  11   0    0.06    0.29
  18  11   0    0.19    0.27
 -11  18   0    0.64    0.27
  11 -18   0    0.30    0.36
  11  18   0    0.51    0.32
 -11 -18   0    0.51    0.30
  18 -11   0    0.70    0.43
 -11 -18   0    0.86    0.38
  11  18   0    0.60    0.30
  18  12   0    0.30    0.31
 -12  18   0    0.01    0.25
 -12 -18   0   -0.04    0.32
  12  18   0    0.24    0.28
 -12 -18   0    0.21    0.28
 -18  12   0    0.12    0.24
  18 -12   0    0.18    0.32
  18 -12   0    0.57    0.41
 -18 -12   0    0.57    0.29
  12 -18   0    0.37    0.32
 -18 -12   0    0.36    0.26
  18  12   0    0.14    0.29
 -18 -12   0   -0.02    0.32
  18  12   0    0.50    0.38
  12  18   0    0.29    0.32
  12 -18   0    0.55    0.40
 -18 -13   0   -0.11    0.28
  13 -18   0   -0.01    0.30
 -18 -13   0   -0.01    0.25
 -18  13   0   -0.27    0.21
 -13 -18   0    0.47    0.35
  13  18   0    0.00    0.27
 -13  18   0   -0.16    0.24
 -18 -13   0    0.07    0.35
  18  13   0    0.43    0.28
  13 -18   0   -0.36    0.34
  18 -13   0    0.10    0.36
  18  13   0    0.18    0.28
  18 -13   0    0.18    0.29
  13  18   0   -0.11    0.32
 -13 -18   0    0.20    0.28
  14 -18   0    1.20    0.45
 -18 -14   0    0.94    0.33
 -18 -14   0    1.00    0.42
  14 -18   0    1.02    0.43
 -14 -18   0    1.11    0.43
  18  14   0    1.64    0.40
  14  18   0    0.73    0.38
  18 -14   0    1.58    0.48
  14  18   0    1.07    0.37
  18  14   0    0.56    0.36
 -18  14   0    1.28    0.34
 -14 -18   0   -0.07    0.27
 -14  18   0    1.22    0.32
  18 -14   0    1.17    0.40
 -18 -14   0    0.88    0.35
  18  15   0    1.01    0.43
  15  18   0    0.69    0.38
  18 -15   0    0.94    0.42
 -15 -18   0    1.34    0.46
 -15 -18   0    0.85    0.36
  15 -18   0    1.07    0.41
  15  18   0    0.71    0.35
  15 -18   0    1.20    0.46
 -15  18   0    0.91    0.34
  18 -15   0    0.66    0.46
 -18 -15   0    0.88    0.37
 -18 -15   0    0.76    0.32
 -18  15   0    0.75    0.30
  18  15   0    1.08    0.39
 -18 -15   0    1.27    0.45
  16 -18   0    3.31    0.62
 -16 -18   0    5.10    0.68
  16 -18   0    3.73    0.63
  18 -16   0    5.66    0.76
  16  18   0    3.03    0.62
 -16 -18   0    3.68    0.55
 -18 -16   0    3.20    0.54
  16  18   0    5.11    0.64
 -18 -16   0    5.95    0.73
  18  16   0    5.12    0.67
  18  16   0    3.22    0.54
 -18  16   0    5.19    0.59
 -18 -16   0    3.58    0.54
  18 -16   0    4.99    0.69
 -16  18   0    4.61    0.56
 -17 -18   0    0.41    0.41
 -17  18   0    0.84    0.34
 -18 -17   0    0.53    0.35
  18 -17   0   -0.03    0.38
  18  17   0   -0.07    0.32
  17 -18   0   -0.31    0.35
  17  18   0    0.51    0.43
 -18 -17   0    0.57    0.33
  18 -17   0    0.20    0.43
  17  18   0    0.03    0.34
 -17 -18   0    0.29    0.32
 -18  17   0    0.20    0.30
  18  17   0    0.52    0.39
 -18 -17   0   -0.08    0.38
  17 -18   0    0.66    0.49
  18 -18   0    8.22    0.94
  18 -18   0    9.45    1.04
  18  18   0   10.95    0.93
 -18  18   0    9.72    0.83
 -18 -18   0   10.31    1.03
  18  18   0    9.42    0.97
 -18 -18   0    8.11    0.87
  19   0   0    0.09    0.24
  19   0   0    0.06    0.31
   0 -19   0    0.41    0.30
  19   0   0    0.02    0.23
 -19   0   0    0.07    0.25
   0 -19   0   -0.19    0.25
   0  19   0    0.19    0.19
 -19   0   0   -0.19    0.23
  19   0   0    0.30    0.25
   0 -19   0    0.06    0.30
  19   1   0    0.21    0.33
   1 -19   0   -0.05    0.29
   1 -19   0   -0.96    0.26
 -19   1   0    0.01    0.24
  -1  19   0    0.27    0.21
  19  -1   0   -0.37    0.23
  -1 -19   0    0.04    0.31
  19  -1   0   -0.01    0.32
   1  19   0   -0.07    0.17
  -1 -19   0   -0.19    0.25
 -19   1   0    0.16    0.23
 -19  -1   0   -0.39    0.22
  19   1   0   -0.07    0.24
  -1 -19   0   -0.46    0.26
  19  -1   0   -0.09    0.22
 -19  -1   0   -0.08    0.25
  19  -1   0    0.10    0.24
  19   1   0    0.16    0.26
   1 -19   0    0.17    0.27
  19   1   0    0.10    0.24
 -19   2   0    2.04    0.36
  -2 -19   0    1.58    0.42
  19  -2   0    2.33    0.37
 -19  -2   0    2.08    0.41
  19  -2   0    1.67    0.41
  19   2   0    2.39    0.41
 -19  -2   0    1.54    0.39
  19   2   0    1.36    0.40
  -2 -19   0    1.83    0.43
  19   2   0    2.29    0.37
   2  19   0    2.55    0.36
  19   2   0    2.25    0.39
   2  19   0    2.25    0.41
   2 -19   0    2.21    0.45
  19  -2   0    2.27    0.39
  19  -2   0    2.48    0.40
  -2  19   0    2.15    0.34
   2 -19   0    1.68    0.39
  -2 -19   0    2.28    0.39
  -3 -19   0    3.95    0.51
   3  19   0    4.35    0.47
  19   3   0    4.37    0.51
  -3 -19   0    3.45    0.55
  19   3   0    4.02    0.50
 -19   3   0    4.65    0.48
  19  -3   0    4.24    0.53
  19  -3   0    4.25    0.50
  -3 -19   0    4.13    0.52
 -19  -3   0    4.20    0.52
  -3  19   0    4.09    0.47
  19   3   0    4.78    0.51
   3  19   0    4.36    0.46
   3 -19   0    4.41    0.53
  19  -3   0    3.89    0.47
 -19   3   0    4.69    0.55
 -19  -3   0    4.77    0.59
  19   3   0    4.80    0.58
  19  -3   0    3.91    0.58
   3 -19   0    3.84    0.57
 -19  -4   0    6.88    0.69
  19   4   0    6.20    0.69
  19  -4   0    6.17    0.59
  19   4   0    6.88    0.67
  -4 -19   0    4.06    0.56
  19  -4   0    6.78    0.67
   4 -19   0    5.70    0.61
  19  -4   0    5.18    0.57
   4 -19   0    6.51    0.71
   4  19   0    6.74    0.60
  19   4   0    6.92    0.66
  19  -4   0    7.41    0.75
 -19  -4   0    6.06    0.64
  19   4   0    6.42    0.59
 -19   4   0    5.40    0.50
 -19   4   0    5.87    0.62
  -4  19   0    6.99    0.59
  -4 -19   0    5.80    0.65
  -5 -19   0    0.30    0.31
  19  -5   0    0.20    0.23
  -5  19   0    0.09    0.21
 -19   5   0    0.08    0.22
   5 -19   0    0.19    0.28
 -19  -5   0    0.27    0.31
  19  -5   0    0.25    0.35
   5  19   0   -0.02    0.22
  -5 -19   0   -0.20    0.26
   5 -19   0    0.10    0.32
 -19  -5   0    0.15    0.21
  19   5   0    0.21    0.27
  19  -5   0   -0.13    0.29
  19   5   0    0.06    0.22
  19   5   0    0.64    0.36
 -19  -5   0    0.30    0.28
 -19   5   0    0.16    0.19
  19   5   0    0.47    0.29
  19  -5   0    0.06    0.24
   5 -19   0    0.31    0.24
  -6 -19   0    0.72    0.32
 -19  -6   0    0.90    0.29
  19   6   0    0.78    0.33
   6 -19   0    0.73    0.38
 -19   6   0    0.67    0.23
  19   6   0    0.58    0.27
  19  -6   0    1.12    0.42
  19  -6   0    1.10    0.30
   6 -19   0    0.98    0.31
  19   6   0    1.56    0.31
  19  -6   0    0.75    0.28
   6  19   0    0.61    0.28
 -19  -6   0    0.92    0.36
   6 -19   0    0.51    0.28
  19   6   0    1.59    0.44
  19  -6   0    1.01    0.34
  -6  19   0    0.82    0.27
 -19  -6   0    0.91    0.33
  -6 -19   0    0.53    0.32
 -19   6   0    1.16    0.31
  -7 -19   0    0.94    0.33
  19  -7   0    1.67    0.32
 -19  -7   0    1.39    0.33
   7  19   0    1.68    0.36
  19  -7   0    2.17    0.48
 -19   7   0    1.62    0.29
 -19   7   0    1.17    0.31
  19   7   0    1.18    0.36
  -7  19   0    1.29    0.30
  19  -7   0    1.45    0.32
 -19  -7   0    1.72    0.38
   7 -19   0    1.80    0.38
   7 -19   0    1.92    0.37
   7 -19   0    1.64    0.46
  -7 -19   0    1.19    0.37
  19  -7   0    1.76    0.39
  19   7   0    0.87    0.27
  19   7   0    1.69    0.39
 -19  -7   0    2.20    0.45
  19   7   0    1.48    0.45
  19  -8   0    4.09    0.56
   8 -19   0    4.03    0.52
  19  -8   0    2.94    0.42
   8 -19   0    4.35    0.50
   8  19   0    3.08    0.47
 -19  -8   0    3.75    0.47
  19   8   0    3.46    0.52
  19  -8   0    3.80    0.58
  -8 -19   0    3.62    0.51
   8 -19   0    4.06    0.60
 -19   8   0    4.08    0.47
  19   8   0    3.67    0.58
  -8 -19   0    2.95    0.49
  19   8   0    2.77    0.47
  -8  19   0    3.86    0.49
 -19  -8   0    4.29    0.53
 -19  -8   0    3.98    0.56
 -19   8   0    4.15    0.45
  19  -8   0    4.01    0.46
  19  -9   0    0.12    0.32
 -19  -9   0   -0.08    0.25
 -19   9   0   -0.08    0.20
 -19   9   0    0.00    0.20
  19   9   0    0.08    0.29
  -9  19   0    0.10    0.23
   9 -19   0   -0.06    0.34
  -9 -19   0    0.38    0.35
  19  -9   0   -0.11    0.35
   9 -19   0    0.04    0.23
  19   9   0    0.66    0.37
   9 -19   0    0.14    0.31
  19  -9   0   -0.17    0.22
 -19  -9   0    0.36    0.33
  19  -9   0    0.14    0.22
   9  19   0   -0.17    0.24
 -19  -9   0    0.02    0.24
  19   9   0    0.48    0.28
  -9 -19   0   -0.08    0.26
  10 -19   0   -0.08    0.35
 -10 -19   0    0.25    0.37
 -19 -10   0    0.29    0.27
 -10 -19   0   -0.18    0.26
  19 -10   0   -0.60    0.26
  19 -10   0    0.26    0.33
  19  10   0   -0.25    0.23
 -19  10   0    0.17    0.23
  19 -10   0   -0.11    0.32
 -10  19   0    0.32    0.24
 -19 -10   0    0.12    0.25
  10  19   0    0.12    0.28
  19  10   0   -0.27    0.31
  10 -19   0   -0.42    0.26
  19  10   0    0.61    0.29
 -19 -10   0    0.16    0.31
 -11  19   0    2.71    0.41
  19  11   0    2.47    0.54
 -11 -19   0    2.62    0.52
  19  11   0    2.77    0.49
  11  19   0    1.75    0.41
  19 -11   0    2.81    0.51
  19 -11   0    2.80    0.58
  11  19   0    3.51    0.53
 -19 -11   0    2.46    0.45
 -11 -19   0    1.86    0.42
  11 -19   0    2.67    0.55
 -19 -11   0    2.48    0.43
  11 -19   0    2.63    0.49
 -19 -11   0    3.17    0.53
  19  11   0    2.13    0.45
 -19  11   0    2.35    0.38
  19  12   0    0.62    0.37
 -12 -19   0   -0.10    0.36
  12 -19   0   -0.55    0.33
  19 -12   0    0.37    0.36
  12  19   0    0.08    0.32
 -19 -12   0    0.06    0.25
  19  12   0   -0.09    0.30
 -19 -12   0   -0.07    0.25
  19  12   0    0.27    0.30
  12  19   0    0.62    0.32
 -19  12   0    0.57    0.26
  19 -12   0   -0.15    0.37
 -12 -19   0    0.07    0.27
  12 -19   0   -0.34    0.30
 -12  19   0   -0.14    0.21
 -19 -12   0   -0.19    0.32
 -13  19   0    1.10    0.35
  13 -19   0    1.09    0.39
  19 -13   0    0.92    0.39
  19 -13   0    0.93    0.42
 -19 -13   0    0.28    0.29
 -13 -19   0    1.28    0.38
 -13 -19   0    1.36    0.46
  13  19   0    1.10    0.36
  19  13   0    0.33    0.31
 -19 -13   0    0.85    0.35
  19  13   0    0.27    0.32
 -19  13   0    0.74    0.28
  19  13   0    1.04    0.46
  13 -19   0    0.50    0.40
  13  19   0    0.68    0.37
 -19 -13   0    0.90    0.40
 -14  19   0   -0.27    0.26
 -19 -14   0    0.19    0.36
  14 -19   0    0.07    0.39
  14 -19   0   -0.26    0.29
 -19 -14   0    0.27    0.29
  14  19   0   -0.39    0.33
  14  19   0    0.38    0.34
 -14 -19   0   -0.02    0.27
  19 -14   0   -0.64    0.30
  19 -14   0    0.00    0.42
 -19  14   0    0.09    0.24
 -14 -19   0    0.23    0.38
  19  14   0   -0.25    0.29
  19  14   0    0.59    0.36
 -19 -14   0    0.22    0.29
 -19  15   0    2.82    0.44
  15 -19   0    1.95    0.53
 -19 -15   0    1.70    0.44
 -19 -15   0    1.91    0.43
  19 -15   0    2.00    0.57
 -15 -19   0    1.87    0.44
 -15  19   0    2.68    0.47
  15  19   0    3.03    0.50
  15 -19   0    2.08    0.49
  19  15   0    2.54    0.49
  19  15   0    2.10    0.52
 -15 -19   0    3.46    0.61
  15  19   0    2.61    0.51
 -19 -15   0    3.36    0.57
  19 -15   0    3.70    0.61
  16 -19   0    0.24    0.43
  16 -19   0   -0.08    0.37
  19 -16   0   -0.07    0.40
  16  19   0   -0.28    0.38
  19  16   0    0.33    0.32
 -19 -16   0    0.47    0.32
  16  19   0    0.78    0.36
 -19 -16   0    0.31    0.33
  19  16   0    0.30    0.34
 -19 -16   0   -0.49    0.35
 -16 -19   0   -0.12    0.38
 -16 -19   0    0.15    0.31
  19 -16   0   -0.27    0.35
 -19  16   0    0.17    0.27
 -16  19   0    0.01    0.28
 -19  17   0    3.80    0.53
  19  17   0    2.13    0.51
 -17 -19   0    3.91    0.65
  19 -17   0    2.62    0.66
  17 -19   0    2.14    0.53
  17 -19   0    3.17    0.65
 -19 -17   0    1.77    0.44
  17  19   0    2.51    0.51
 -19 -17   0    3.33    0.65
  19  17   0    3.23    0.61
 -17  19   0    2.60    0.49
 -19 -17   0    2.92    0.51
  17  19   0    2.70    0.58
 -17 -19   0    2.34    0.47
  19 -17   0    2.96    0.59
  18 -19   0   -0.29    0.39
  19  18   0    0.61    0.37
  18  19   0   -0.75    0.37
 -19 -18   0    0.53    0.34
 -19  18   0    0.20    0.32
  18 -19   0    0.63    0.47
 -18  19   0    0.31    0.32
 -18 -19   0   -0.77    0.28
 -19 -18   0   -0.28    0.30
  18  19   0    0.31    0.39
  19 -18   0    0.62    0.52
  19 -18   0   -0.14    0.36
 -18 -19   0    0.03    0.41
 -19 -18   0   -0.22    0.39
  19  18   0    0.55    0.43
 -18 -19   0    0.30    0.32
  19  19   0    0.56    0.40
 -19 -19   0    0.23    0.35
  19 -19   0   -0.47    0.44
 -19 -19   0    0.75    0.48
 -19 -19   0    0.72    0.35
  19 -19   0    0.77    0.47
 -19  19   0    0.69    0.36
  19  19   0    0.90    0.49
 -20   0   0    0.93    0.33
 -20   0   0    0.73    0.32
  20   0   0    0.91    0.33
  20   0   0    0.64    0.31
   0 -20   0    0.45    0.33
   0  20   0    0.71    0.25
   0 -20   0    0.54    0.33
   0 -20   0    0.23    0.34
  20   0   0    0.71    0.29
  20   0   0    0.65    0.38
  20   1   0    0.06    0.34
  -1 -20   0    0.36    0.33
  20  -1   0    0.08    0.25
  20   1   0   -0.44    0.23
  -1 -20   0   -0.24    0.29
  20   1   0   -0.08    0.27
   1  20   0    0.03    0.20
   1 -20   0   -0.09    0.27
  20   1   0   -0.02    0.24
 -20   1   0   -0.01    0.25
 -20  -1   0    0.00    0.24
  -1  20   0   -0.14    0.17
   1 -20   0    0.03    0.31
   1 -20   0    0.29    0.28
 -20   1   0    0.26    0.27
  20  -1   0    0.07    0.24
  20  -1   0   -0.17    0.26
 -20  -1   0    0.53    0.30
  -1 -20   0   -0.13    0.23
  20  -1   0   -0.08    0.33
  20  -2   0    1.67    0.37
  20  -2   0    2.03    0.43
  20  -2   0    1.72    0.41
 -20   2   0    2.61    0.43
  20   2   0    1.87    0.38
  20   2   0    2.46    0.43
  -2 -20   0    2.62    0.47
 -20  -2   0    2.07    0.41
   2 -20   0    2.83    0.44
   2 -20   0    1.78    0.43
 -20  -2   0    2.73    0.47
  20   2   0    2.64    0.51
  20   2   0    2.36    0.40
 -20   2   0    2.67    0.45
  -2  20   0    2.20    0.35
  -2 -20   0    2.33    0.45
  -2 -20   0    1.69    0.40
   2  20   0    1.61    0.32
  20  -2   0    1.97    0.38
  20  -3   0    0.91    0.34
  -3 -20   0    1.17    0.37
   3 -20   0    0.82    0.40
  20   3   0    0.85    0.30
  20   3   0    1.56    0.38
 -20   3   0    1.87    0.38
 -20  -3   0    1.12    0.35
   3 -20   0    1.28    0.37
  -3 -20   0    1.07    0.40
 -20  -3   0    1.14    0.37
  20  -3   0    1.38    0.33
  20  -3   0    1.38    0.33
  -3 -20   0    0.52    0.34
  -3  20   0    1.32    0.32
  20   3   0    1.49    0.43
   3  20   0    1.28    0.29
  20   3   0    1.42    0.36
  20  -3   0    0.96    0.42
   4  20   0    2.90    0.40
 -20   4   0    2.80    0.44
  -4  20   0    3.82    0.46
  20  -4   0    3.48    0.45
  20   4   0    3.66    0.46
   4 -20   0    4.02    0.58
  20  -4   0    2.83    0.47
   4 -20   0    3.21    0.47
  -4 -20   0    3.69    0.53
   4  20   0    3.09    0.67
  20   4   0    2.94    0.47
  20  -4   0    2.59    0.49
 -20  -4   0    3.51    0.52
  20  -4   0    3.87    0.48
  20   4   0    2.96    0.46
  -4 -20   0    2.79    0.48
  20   4   0    2.83    0.51
 -20  -4   0    2.36    0.44
   5  20   0    3.63    0.43
  -5  20   0    2.89    0.43
  20  -5   0    3.68    0.54
  -5 -20   0    2.48    0.50
  20  -5   0    3.83    0.59
 -20   5   0    2.92    0.45
  -5 -20   0    3.61    0.53
   5  20   0    3.84    0.48
  20   5   0    3.11    0.47
   5 -20   0    3.80    0.58
  20  -5   0    3.78    0.47
  20  -5   0    3.78    0.46
  20   5   0    3.44    0.45
   5 -20   0    3.41    0.49
 -20  -5   0    4.19    0.55
 -20  -5   0    5.04    0.60
  20   5   0    3.38    0.51
  20   5   0    3.69    0.54
  20   6   0    0.66    0.32
 -20   6   0    1.30    0.34
   6 -20   0    1.31    0.44
  20   6   0    0.88    0.39
 -20  -6   0    0.40    0.31
  -6 -20   0    0.82    0.35
  -6 -20   0    0.75    0.36
  20   6   0    1.35    0.30
  -6  20   0    0.45    0.25
  20  -6   0    0.53    0.30
 -20  -6   0    1.18    0.38
   6  20   0    0.58    0.27
  20  -6   0    1.23    0.31
  20  -6   0    0.63    0.39
  20   6   0    1.71    0.38
   6 -20   0    0.80    0.32
  20  -6   0    0.72    0.29
 -20   6   0    0.78    0.25
  20   7   0    0.32    0.25
  -7 -20   0   -0.07    0.27
 -20   7   0    0.09    0.19
  20   7   0    0.16    0.36
   7 -20   0   -0.48    0.34
 -20  -7   0   -0.01    0.29
  20  -7   0   -0.01    0.23
  -7  20   0    0.24    0.25
 -20   7   0    0.07    0.23
  20   7   0    0.38    0.26
   7 -20   0    0.09    0.26
   7  20   0   -0.39    0.22
  20   7   0   -0.17    0.26
 -20  -7   0    0.02    0.35
   7 -20   0    0.01    0.29
  -7 -20   0    0.34    0.33
  20  -7   0    0.12    0.23
  20  -7   0    0.05    0.29
 -20  -7   0    0.15    0.27
  20  -7   0   -0.12    0.37
  -8  20   0    0.36    0.23
 -20   8   0    0.03    0.21
 -20  -8   0    0.34    0.34
 -20   8   0    0.45    0.26
   8 -20   0    0.50    0.31
  20   8   0    0.09    0.38
  20  -8   0    0.29    0.31
  -8 -20   0    0.57    0.32
 -20  -8   0    0.16    0.26
  20  -8   0    0.68    0.40
  20  -8   0    0.23    0.26
 -20  -8   0    0.34    0.28
   8  20   0    0.28    0.26
   8 -20   0    0.50    0.29
  20   8   0   -0.20    0.22
  20  -8   0    0.02    0.24
  20   8   0    0.05    0.28
   8 -20   0    0.04    0.37
  -8 -20   0   -0.20    0.32
  20   9   0    1.12    0.36
   9 -20   0    0.75    0.31
  -9 -20   0    0.37    0.37
 -20  -9   0    0.64    0.28
   9 -20   0    0.43    0.40
 -20  -9   0    0.31    0.26
  20   9   0    1.11    0.44
   9  20   0    0.84    0.33
  20  -9   0    0.83    0.27
 -20  -9   0    0.10    0.32
   9 -20   0    0.50    0.32
 -20   9   0    1.01    0.30
  20   9   0    0.17    0.27
  -9 -20   0    0.48    0.29
  -9  20   0    0.70    0.29
 -20   9   0    0.16    0.22
  20  -9   0    0.06    0.35
  20  -9   0   -0.16    0.31
 -20  10   0    1.37    0.32
 -10  20   0    1.62    0.36
 -10 -20   0    1.22    0.38
  20 -10   0    1.12    0.46
  10 -20   0    2.00    0.49
 -10 -20   0    1.11    0.44
  20  10   0    2.27    0.51
  10  20   0    1.38    0.37
  20  10   0    1.20    0.34
 -20 -10   0    1.58    0.47
 -20 -10   0    1.45    0.36
  20  10   0    2.36    0.46
  10 -20   0    1.77    0.44
 -20 -10   0    1.82    0.41
  20 -10   0    1.39    0.39
  20 -11   0    1.88    0.51
  20 -11   0    1.96    0.46
 -20 -11   0    1.53    0.36
  11 -20   0    1.58    0.44
 -20 -11   0    1.98    0.44
  11 -20   0    2.90    0.58
 -20  11   0    2.37    0.39
  20  11   0    1.84    0.43
 -20 -11   0    2.58    0.50
  11  20   0    1.14    0.36
 -11  20   0    1.51    0.35
  20  11   0    1.57    0.43
 -11 -20   0    1.75    0.42
 -11 -20   0    1.51    0.47
  20  11   0    2.70    0.54
  12 -20   0    1.87    0.49
 -12 -20   0    1.62    0.38
  20  12   0    1.48    0.42
  20  12   0    1.68    0.45
 -20 -12   0    1.84    0.39
  20  12   0    1.69    0.51
 -20 -12   0    1.44    0.42
  12 -20   0    1.21    0.42
  20 -12   0    2.60    0.58
 -20  12   0    2.32    0.39
 -20 -12   0    2.53    0.50
 -12  20   0    1.36    0.36
  20 -12   0    2.21    0.48
 -12 -20   0    2.46    0.53
  12  20   0    1.26    0.39
  13 -20   0   -0.31    0.31
 -20 -13   0    0.07    0.28
 -13 -20   0    0.75    0.44
 -20  13   0    0.37    0.27
 -13  20   0    0.45    0.30
  20  13   0    0.15    0.33
  20  13   0    0.42    0.42
  13  20   0   -0.61    0.29
 -20 -13   0    0.13    0.30
  20  13   0    0.28    0.33
  20 -13   0    0.07    0.39
  13  20   0   -0.01    0.28
  20 -13   0   -0.06    0.31
 -13 -20   0   -0.05    0.25
  13 -20   0    0.15    0.39
 -20 -13   0    0.69    0.40
 -20 -14   0    0.82    0.34
 -20 -14   0    1.17    0.38
 -20  14   0    0.55    0.30
  14  20   0    1.37    0.41
 -14  20   0    0.54    0.31
  14  20   0    1.03    0.44
  20 -14   0    0.45    0.36
  14 -20   0    0.98    0.42
  20  14   0    0.26    0.43
  14 -20   0    0.65    0.47
 -14 -20   0    0.18    0.31
 -14 -20   0    0.73    0.42
  20  14   0    0.37    0.36
  20  14   0    0.75    0.36
  20 -14   0    0.96    0.52
 -20 -14   0    0.76    0.42
 -20 -15   0   -0.13    0.39
 -15  20   0    0.68    0.30
  15 -20   0    0.28    0.46
  20 -15   0    0.36    0.46
  15  20   0   -0.02    0.37
 -20 -15   0    0.14    0.30
  20  15   0   -0.23    0.31
 -20  15   0    0.74    0.31
  20  15   0    0.69    0.40
 -15 -20   0   -0.20    0.39
 -15 -20   0    0.37    0.33
  15  20   0    0.18    0.33
  20 -15   0    0.88    0.41
  20  15   0    0.62    0.43
  15 -20   0   -0.30    0.36
 -20 -15   0    0.38    0.35
 -20 -16   0    5.25    0.73
  16 -20   0    4.27    0.69
  20  16   0    3.44    0.59
 -20 -16   0    2.97    0.52
 -16  20   0    4.23    0.58
  20 -16   0    3.88    0.68
  16  20   0    4.21    0.68
 -16 -20   0    3.99    0.67
  16  20   0    4.28    0.61
  16 -20   0    3.88    0.73
  20 -16   0    4.22    0.66
 -20  16   0    4.43    0.57
 -20 -16   0    4.39    0.60
  20  16   0    4.55    0.72
 -16 -20   0    3.73    0.60
  20  16   0    3.89    0.60
 -20  17   0    0.27    0.31
  20  17   0    0.13    0.42
 -20 -17   0    0.18    0.43
  20 -17   0    0.80    0.49
  17  20   0    0.24    0.36
  17  20   0    0.06    0.40
  17 -20   0   -0.07    0.39
 -17  20   0    0.25    0.33
 -17 -20   0    0.68    0.34
  20  17   0    0.55    0.37
 -20 -17   0    0.24    0.32
  17 -20   0    0.18    0.44
 -20 -17   0    0.17    0.33
 -17 -20   0    0.02    0.42
  20 -17   0    0.26    0.40
 -20 -18   0    7.55    0.85
 -18 -20   0   14.23    1.17
 -20 -18   0   10.26    1.02
  18 -20   0   10.07    1.08
  18 -20   0    8.15    0.95
  20  18   0    8.82    0.92
  18  20   0    9.76    1.00
  20  18   0    7.85    0.92
 -18 -20   0    7.47    0.87
  20 -18   0    7.87    0.94
 -20  18   0    9.49    0.84
 -18  20   0   10.19    0.87
  18  20   0    9.44    0.95
  20 -18   0    9.05    1.04
  19 -20   0   -0.69    0.36
 -20  19   0    0.07    0.32
  19  20   0    0.34    0.38
  20 -19   0   -0.24    0.45
 -19 -20   0   -0.35    0.32
  20  19   0    0.19    0.45
 -19 -20   0    0.00    0.33
 -20 -19   0    0.32    0.48
 -19 -20   0    0.55    0.47
 -20 -19   0    0.17    0.36
  19 -20   0    0.02    0.48
  19  20   0    0.02    0.44
  20 -19   0   -0.45    0.39
 -20 -19   0   -0.44    0.30
  20  19   0    0.09    0.35
 -19  20   0    0.08    0.33
 -20 -20   0    0.61    0.49
  20 -20   0    1.06    0.54
  20  20   0    0.54    0.48
  20  20   0    0.53    0.41
 -20 -20   0    0.70    0.40
   0 -21   0    0.34    0.34
  21   0   0    0.39    0.28
   0  21   0   -0.31    0.20
 -21   0   0    0.05    0.30
  21   0   0    0.26    0.35
   0 -21   0   -0.37    0.26
  21   0   0   -0.26    0.25
 -21   0   0    0.29    0.29
  21   0   0   -0.17    0.27
   0 -21   0    0.13    0.29
 -21   1   0    1.09    0.34
  21   1   0    0.19    0.29
  -1 -21   0    0.42    0.34
   1 -21   0    0.72    0.34
  21   1   0    0.33    0.28
  21  -1   0    0.44    0.30
  -1  21   0    0.26    0.24
  -1 -21   0    0.36    0.31
  21   1   0    0.15    0.29
  21  -1   0    0.48    0.36
  -1 -21   0    0.52    0.33
  21   1   0    0.35    0.38
 -21  -1   0    0.43    0.30
   1  21   0    0.58    0.25
 -21  -1   0    0.30    0.32
   1 -21   0    0.30    0.31
   1 -21   0    0.13    0.35
  21  -1   0    0.47    0.31
  21  -1   0    0.38    0.28
 -21   1   0    0.98    0.35
  21  -2   0    2.23    0.42
  -2 -21   0    2.88    0.46
   2  21   0    2.25    0.37
  21   2   0    1.66    0.47
  -2  21   0    2.17    0.38
   2 -21   0    1.61    0.47
  21   2   0    2.20    0.44
 -21  -2   0    2.95    0.50
  -2 -21   0    2.88    0.50
  21  -2   0    2.35    0.40
  21  -2   0    2.66    0.53
   2 -21   0    2.85    0.48
  21  -2   0    2.37    0.42
  21   2   0    2.65    0.44
 -21   2   0    1.92    0.42
 -21   2   0    2.11    0.42
 -21  -2   0    2.98    0.48
  -2 -21   0    2.02    0.44
  21   2   0    2.44    0.43
 -21   3   0    0.52    0.31
 -21   3   0    0.01    0.28
  -3  21   0    0.43    0.27
  21  -3   0    0.75    0.28
  21   3   0    0.45    0.37
  -3 -21   0    1.18    0.40
  21  -3   0    0.56    0.35
  21  -3   0    0.19    0.25
   3 -21   0    0.31    0.31
 -21  -3   0    0.58    0.34
  21   3   0    0.13    0.28
  -3 -21   0    0.25    0.33
  21  -3   0    0.11    0.35
  21   3   0   -0.06    0.26
   3 -21   0    0.76    0.39
  21   3   0    0.31    0.28
  -3 -21   0   -0.17    0.29
   3  21   0    0.46    0.23
 -21  -3   0    0.18    0.28
  21  -4   0    0.61    0.28
 -21  -4   0    0.19    0.29
  21  -4   0    0.33    0.25
  21   4   0    0.01    0.25
   4 -21   0   -0.08    0.29
 -21   4   0    0.11    0.25
   4  21   0   -0.23    0.19
 -21  -4   0   -0.45    0.30
  21   4   0    0.31    0.33
  -4  21   0    0.02    0.20
  -4 -21   0   -0.18    0.29
  21   4   0   -0.10    0.22
   4 -21   0    0.47    0.38
  21  -4   0   -0.24    0.30
  21   4   0   -0.12    0.28
  21  -4   0   -0.26    0.34
  -4 -21   0    0.38    0.35
  21   5   0    0.49    0.31
   5 -21   0    0.52    0.33
   5 -21   0    0.62    0.38
  21  -5   0    1.01    0.42
  21   5   0    0.19    0.29
  21  -5   0    0.88    0.38
  -5  21   0    0.23    0.23
  -5 -21   0    0.68    0.36
 -21   5   0    0.85    0.32
  21   5   0    0.87    0.37
   5  21   0    0.55    0.24
  21   5   0    0.44    0.28
 -21  -5   0    0.44    0.28
  21  -5   0    0.36    0.28
  -5 -21   0    0.56    0.33
  21  -5   0    0.49    0.29
 -21  -5   0    0.33    0.34
 -21  -6   0    0.75    0.39
  21  -6   0    1.51    0.39
  21   6   0    1.72    0.46
  -6  21   0    1.32    0.31
  21   6   0    1.64    0.40
 -21  -6   0    1.27    0.35
 -21   6   0    1.61    0.37
  21   6   0    1.40    0.35
  21  -6   0    1.08    0.32
  -6 -21   0    0.90    0.39
   6 -21   0    1.75    0.50
  21  -6   0    0.94    0.31
  21   6   0    1.08    0.31
  21  -6   0    1.46    0.45
  -6 -21   0    1.13    0.39
   6 -21   0    1.92    0.40
   6  21   0    1.45    0.29
  -7 -21   0    2.11    0.45
 -21  -7   0    4.05    0.58
  21  -7   0    2.48    0.39
  21  -7   0    1.92    0.38
 -21  -7   0    1.96    0.43
  21   7   0    2.29    0.45
   7  21   0    2.21    0.35
  -7 -21   0    2.57    0.51
  -7  21   0    2.84    0.43
   7 -21   0    2.67    0.55
   7 -21   0    2.99    0.45
  21   7   0    1.82    0.51
  21  -7   0    2.50    0.56
   7  21   0    2.63    0.44
 -21   7   0    2.63    0.42
  21   7   0    1.37    0.40
  21  -7   0    1.81    0.46
 -21   8   0    0.78    0.26
 -21  -8   0    1.12    0.34
  21   8   0    0.62    0.34
  21  -8   0    0.32    0.34
  21   8   0    1.03    0.32
  21  -8   0    0.84    0.34
   8 -21   0    0.79    0.31
 -21  -8   0    0.58    0.36
  21   8   0    1.28    0.45
  21  -8   0    0.31    0.26
   8 -21   0    0.17    0.40
  -8 -21   0   -0.15    0.27
   8  21   0    1.03    0.32
 -21   8   0    0.56    0.29
  21  -8   0    0.65    0.40
   8  21   0    0.61    0.24
  -8  21   0    0.19    0.27
   8 -21   0    1.04    0.37
  -8 -21   0    0.96    0.38
  21  -9   0    0.13    0.40
   9 -21   0   -0.09    0.38
  21   9   0    0.52    0.34
 -21  -9   0   -0.10    0.24
   9 -21   0   -0.19    0.29
  21   9   0    0.40    0.41
   9  21   0    0.61    0.30
  21   9   0   -0.09    0.29
  21  -9   0    0.48    0.34
  21  -9   0    0.23    0.37
 -21  -9   0    0.83    0.38
  -9 -21   0    0.88    0.35
  -9 -21   0    0.13    0.36
 -21   9   0    0.13    0.24
  -9  21   0    0.81    0.28
 -21 -10   0   -0.04    0.28
 -10 -21   0    0.51    0.38
  10 -21   0   -0.17    0.28
 -21  10   0    0.21    0.24
  10  21   0    0.36    0.30
  10 -21   0    0.24    0.39
  21 -10   0   -0.25    0.30
  21  10   0    0.01    0.31
 -21 -10   0    0.31    0.31
 -10  21   0    0.11    0.28
  21 -10   0    0.25    0.43
  21  10   0    0.47    0.42
  21  10   0    0.06    0.30
 -21 -10   0    0.45    0.39
 -10 -21   0    0.05    0.28
 -11 -21   0    0.18    0.39
  11 -21   0    0.20    0.42
 -21 -11   0    1.36    0.47
  21  11   0    0.57    0.35
 -21 -11   0    0.33    0.29
  21  11   0   -0.04    0.30
 -11 -21   0    0.06    0.30
 -21  11   0    1.15    0.31
 -21 -11   0    0.58    0.34
  21 -11   0    0.05    0.35
  11  21   0    0.36    0.31
  21  11   0    0.41    0.37
  21 -11   0    0.60    0.41
 -11  21   0    0.16    0.30
  11 -21   0    0.57    0.35
  12 -21   0    0.05    0.39
 -21 -12   0    0.29    0.33
  21  12   0    0.00    0.39
  21 -12   0   -0.11    0.33
 -21 -12   0    0.06    0.28
  21  12   0   -0.47    0.31
  21 -12   0    0.37    0.44
  12  21   0   -0.04    0.27
 -21  12   0    0.27    0.25
  21  12   0    0.10    0.32
 -12 -21   0    0.50    0.40
  12 -21   0    0.05    0.38
 -21 -12   0   -0.21    0.37
 -12 -21   0   -0.12    0.26
 -12  21   0    0.25    0.28
 -21 -13   0    1.50    0.44
  21 -13   0    2.81    0.63
  13  21   0    3.01    0.49
  21 -13   0    2.19    0.50
 -13  21   0    2.74    0.47
 -21 -13   0    2.78    0.57
  13 -21   0    1.79    0.49
  21  13   0    2.51    0.59
 -21 -13   0    2.18    0.44
 -21  13   0    2.20    0.42
 -13 -21   0    2.81    0.60
  21  13   0    1.77    0.46
  21  13   0    2.96    0.54
 -13 -21   0    2.04    0.47
  13 -21   0    2.89    0.61
 -14 -21   0    0.45    0.33
  21  14   0   -0.26    0.35
  21  14   0   -0.12    0.37
  21  14   0    0.60    0.40
  21 -14   0    0.83    0.50
 -21  14   0    0.24    0.29
 -21 -14   0    0.58    0.32
  14 -21   0    0.44    0.46
  14  21   0    0.32    0.34
 -14 -21   0    0.11    0.38
  14 -21   0    0.67    0.40
 -21 -14   0    0.57    0.41
 -14  21   0   -0.22    0.30
  21 -14   0    0.43    0.41
 -21 -14   0    0.12    0.34
 -21 -15   0    3.88    0.68
  21  15   0    3.82    0.69
 -21 -15   0    3.18    0.56
  21  15   0    3.08    0.57
  21 -15   0    2.64    0.64
 -15 -21   0    3.00    0.54
  15 -21   0    2.68    0.66
  15  21   0    2.57    0.52
 -15  21   0    3.23    0.52
 -15 -21   0    3.92    0.67
  15  21   0    3.64    0.65
  21  15   0    4.60    0.70
  21 -15   0    3.58    0.65
  15 -21   0    3.06    0.61
 -21  15   0    3.06    0.49
 -21 -15   0    3.45    0.55
  21  16   0    0.20    0.34
  21 -16   0    0.55    0.46
 -16 -21   0    0.07    0.41
  21 -16   0    0.29    0.46
  21  16   0    0.88    0.44
 -21 -16   0    0.05    0.30
  16  21   0   -0.18    0.34
 -21 -16   0   -0.07    0.43
 -21  16   0    0.31    0.32
 -16 -21   0    0.11    0.32
  16 -21   0    0.66    0.51
  16 -21   0   -0.19    0.35
  21  16   0   -0.02    0.42
 -21 -16   0   -0.19    0.31
  16  21   0    0.57    0.44
 -16  21   0    1.28    0.38
  21  17   0    0.37    0.40
 -21 -17   0    0.24    0.36
  17  21   0    0.04    0.37
  21  17   0    1.02    0.47
 -21  17   0    0.94    0.36
 -17  21   0    0.49    0.35
  17  21   0   -0.11    0.38
 -17 -21   0    0.24    0.35
  21  17   0    1.21    0.54
 -21 -17   0    0.06    0.32
 -21 -17   0    0.43    0.49
 -17 -21   0    0.00    0.47
 -17 -21   0    0.89    0.42
  17 -21   0    0.52    0.43
  17 -21   0    0.39    0.46
  21 -17   0    0.34    0.45
  21 -17   0    0.01    0.44
 -18 -21   0    0.55    0.48
  21 -18   0    1.01    0.54
  18 -21   0    0.53    0.45
 -18 -21   0    1.32    0.42
 -21 -18   0    0.71    0.49
  21  18   0    0.71    0.43
 -18 -21   0    0.58    0.39
  21  18   0    0.90    0.47
 -18  21   0    0.53    0.32
  21 -18   0    0.97    0.51
 -21 -18   0    0.85    0.40
  18  21   0    1.67    0.53
  18  21   0    1.44    0.46
 -21 -18   0    0.45    0.38
 -21  18   0    0.03    0.28
  21  18   0    1.75    0.58
  18 -21   0    0.84    0.56
 -21 -19   0    0.97    0.48
  21 -19   0    0.52    0.54
  21  19   0    1.19    0.55
  19 -21   0    1.52    0.61
  22   0   0    0.58    0.33
  22   0   0    0.85    0.35
 -22   0   0    0.65    0.34
   0 -22   0    0.50    0.39
   0  22   0    0.77    0.30
  22   0   0    0.69    0.37
   0 -22   0    1.08    0.39
  22   0   0    0.36    0.31
 -22   0   0    0.12    0.34
   0 -22   0    0.67    0.36
  -1 -22   0    2.93    0.53
  -1  22   0    2.53    0.42
  22   1   0    2.41    0.43
  22   1   0    3.32    0.58
  22   1   0    2.91    0.45
   1  22   0    2.02    0.38
  22  -1   0    2.71    0.44
  22  -1   0    2.53    0.53
  22  -1   0    2.47    0.43
 -22  -1   0    2.42    0.48
  -1 -22   0    2.30    0.49
  22   1   0    1.89    0.41
 -22  -1   0    2.15    0.46
 -22   1   0    2.78    0.46
  22  -1   0    1.43    0.41
  -1 -22   0    2.17    0.46
   1 -22   0    2.28    0.51
   1 -22   0    2.41    0.47
 -22   1   0    1.68    0.42
 -22  -2   0    0.25    0.32
  22  -2   0   -0.45    0.26
   2 -22   0    0.17    0.31
 -22   2   0   -0.06    0.29
  -2 -22   0    0.39    0.38
   2  22   0    0.03    0.21
 -22   2   0    0.41    0.34
  -2 -22   0   -0.01    0.30
  -2  22   0    0.32    0.25
  22   2   0   -0.40    0.29
 -22  -2   0    0.08    0.33
  22  -2   0   -0.27    0.28
   2 -22   0    0.67    0.40
  22  -2   0    0.20    0.28
  22   2   0    0.05    0.28
  -2 -22   0    0.15    0.36
  22  -2   0   -0.03    0.39
  22   2   0   -0.26    0.27
  22   2   0   -0.06    0.28
  -3 -22   0    1.04    0.40
  22   3   0    1.01    0.43
  22   3   0    0.89    0.32
 -22   3   0    1.57    0.44
  -3 -22   0    1.34    0.40
   3 -22   0    0.67    0.42
   3  22   0    1.26    0.31
  -3  22   0    1.37    0.34
  22  -3   0    0.51    0.32
 -22  -3   0    1.26    0.40
  22   3   0    0.90    0.37
  22   3   0    0.52    0.33
   3 -22   0    1.20    0.40
 -22  -3   0    0.92    0.38
  22  -3   0    0.85    0.41
  22  -3   0    1.62    0.37
 -22   3   0    0.97    0.35
  22  -3   0    1.44    0.40
  -3 -22   0    1.04    0.42
   4  22   0   -0.01    0.21
  22   4   0   -0.23    0.27
  22   4   0    0.40    0.30
  22   4   0    0.14    0.26
 -22   4   0   -0.05    0.27
  -4 -22   0   -0.24    0.32
  -4 -22   0    0.50    0.33
 -22  -4   0   -0.73    0.28
   4 -22   0    0.09    0.31
  22  -4   0    0.19    0.27
 -22  -4   0   -0.12    0.23
  22   4   0    0.35    0.38
  22  -4   0    0.56    0.33
  -4  22   0   -0.18    0.21
  22  -4   0   -0.15    0.26
  22  -4   0    0.27    0.39
   4 -22   0   -0.08    0.36
   5  22   0    2.29    0.37
  22   5   0    2.64    0.47
  -5 -22   0    1.63    0.43
  22   5   0    1.83    0.38
  22   5   0    2.15    0.48
 -22  -5   0    2.57    0.49
  22  -5   0    2.36    0.53
  22   5   0    1.61    0.39
 -22   5   0    2.34    0.45
  22  -5   0    2.26    0.40
  -5 -22   0    2.44    0.50
   5 -22   0    3.19    0.49
   5 -22   0    1.89    0.50
  22  -5   0    2.57    0.41
  -5  22   0    2.00    0.38
  22  -5   0    1.97    0.45
 -22  -5   0    1.62    0.43
   6 -22   0   -0.12    0.29
 -22  -6   0    0.64    0.38
 -22   6   0    0.38    0.30
  22   6   0    0.26    0.27
  -6 -22   0    0.35    0.35
   6 -22   0    0.79    0.44
  22  -6   0    0.00    0.39
  22  -6   0   -0.15    0.30
  22   6   0    0.80    0.31
  22  -6   0    0.21    0.29
  22  -6   0    0.09    0.26
  -6  22   0    0.66    0.27
  -6 -22   0    0.90    0.41
  22   6   0    1.15    0.45
   6  22   0    0.43    0.24
 -22  -6   0    0.51    0.34
  22  -7   0    2.60    0.44
  22  -7   0    3.08    0.53
 -22  -7   0    2.98    0.51
  -7 -22   0    3.69    0.56
  22  -7   0    3.34    0.48
 -22   7   0    3.03    0.48
  22   7   0    2.92    0.56
 -22  -7   0    3.72    0.59
  -7 -22   0    3.05    0.55
   7 -22   0    4.17    0.54
  22   7   0    2.84    0.50
   7 -22   0    3.70    0.64
  -7  22   0    2.55    0.43
  22   7   0    3.00    0.51
  22  -7   0    3.16    0.61
   7  22   0    2.97    0.41
  22  -8   0    0.45    0.44
 -22  -8   0    0.07    0.38
  -8 -22   0    0.54    0.36
  22   8   0   -0.08    0.40
   8 -22   0    0.53    0.43
 -22  -8   0    0.29    0.33
   8 -22   0    0.69    0.34
  22   8   0    0.70    0.36
 -22   8   0    0.41    0.28
  22   8   0    0.07    0.28
  -8 -22   0    0.50    0.35
  -8  22   0    0.28    0.27
  22  -8   0    0.27    0.28
  22  -8   0   -0.20    0.33
  -9  22   0    0.07    0.25
  22   9   0   -0.09    0.31
  22  -9   0   -0.17    0.32
  -9 -22   0   -0.16    0.28
   9  22   0   -0.56    0.45
  22  -9   0    0.04    0.43
 -22  -9   0    0.18    0.39
  22   9   0    0.16    0.30
  -9 -22   0   -0.32    0.32
 -22  -9   0   -0.32    0.29
   9 -22   0    0.33    0.39
  22   9   0    0.57    0.42
 -22 -10   0    0.43    0.31
  22  10   0   -0.47    0.28
  22  10   0    0.34    0.44
  10 -22   0    0.04    0.34
  10 -22   0    0.05    0.41
 -10  22   0    0.26    0.26
 -10 -22   0    0.23    0.39
 -22 -10   0    0.29    0.39
 -10 -22   0    0.12    0.31
  22  10   0    0.10    0.32
  10  22   0    0.03    0.29
  22 -10   0   -0.02    0.35
  22 -10   0    0.20    0.41
 -11 -22   0    0.97    0.39
  22 -11   0    1.14    0.45
  22 -11   0    1.17    0.48
  11  22   0    0.77    0.35
 -11 -22   0    1.64    0.48
  11 -22   0    1.17    0.49
 -11  22   0    2.10    0.44
 -22 -11   0    0.64    0.39
  11 -22   0    0.97    0.41
  22  11   0    1.07    0.44
  22  11   0    0.74    0.35
 -22 -11   0    1.97    0.51
 -22  11   0    1.33    0.35
  22  11   0    0.63    0.40
  12 -22   0    2.48    0.52
  12 -22   0    2.77    0.60
  12  22   0    2.97    0.51
 -22  12   0    2.04    0.40
  22  12   0    2.24    0.57
 -22 -12   0    1.95    0.47
  22 -12   0    1.47    0.53
 -12 -22   0    1.59    0.47
  22 -12   0    2.68    0.57
 -12  22   0    1.20    0.40
  22  12   0    2.72    0.51
 -12 -22   0    2.86    0.56
 -22 -12   0    2.23    0.55
  22  12   0    1.39    0.45
 -13 -22   0    0.08    0.30
 -22 -13   0   -0.68    0.39
 -22 -13   0    0.35    0.36
  13 -22   0    0.32    0.38
  22  13   0   -0.40    0.38
  22  13   0    0.08    0.38
 -13  22   0   -0.21    0.28
  13 -22   0    0.49    0.46
  22  13   0    0.00    0.36
  22 -13   0    0.01    0.34
  22 -13   0    0.08    0.43
  13  22   0   -0.30    0.30
 -22  13   0    0.25    0.28
 -22 -13   0    0.20    0.33
 -13 -22   0    0.23    0.41
 -22 -14   0    2.01    0.57
  14  22   0    1.60    0.42
  14 -22   0    0.83    0.46
  22  14   0    1.58    0.53
 -14 -22   0    0.48    0.37
 -22 -14   0    1.44    0.46
 -14 -22   0    0.70    0.46
  22  14   0    1.32    0.46
  14 -22   0    0.45    0.48
 -22  14   0    1.19    0.34
 -22 -14   0    0.49    0.37
  22 -14   0    1.46    0.48
  22  14   0    1.73    0.48
 -14  22   0    0.47    0.37
  22 -14   0    1.55    0.57
  22  15   0    1.32    0.47
 -15  22   0    1.77    0.44
 -22  15   0    1.36    0.39
  15 -22   0    1.42    0.48
  15 -22   0    1.41    0.57
 -15 -22   0    0.85    0.50
  22  15   0    1.74    0.49
  15  22   0    0.83    0.38
 -22 -15   0    2.35    0.57
 -22 -15   0    0.51    0.36
  22 -15   0    0.50    0.46
 -15 -22   0    1.26    0.44
  22  15   0    1.78    0.58
  22 -15   0    1.10    0.53
 -22 -15   0    1.33    0.40
  22  16   0    1.50    0.52
  16 -22   0    0.65    0.53
 -22 -16   0    0.98    0.38
  22  16   0    1.03    0.52
 -16 -22   0    0.72    0.43
  16  22   0    0.73    0.39
 -22  16   0    0.95    0.39
 -16 -22   0    1.07    0.52
  22 -16   0    0.97    0.46
  22 -16   0    1.11    0.55
 -22 -16   0    1.26    0.52
  22  16   0    1.18    0.46
  16 -22   0   -0.06    0.40
 -16  22   0    1.57    0.44
 -22 -16   0    1.28    0.44
  22 -17   0   -0.02    0.49
  22  17   0    0.38    0.49
 -22  17   0    0.07    0.32
  17  22   0    0.33    0.37
 -17 -22   0   -0.73    0.41
  22 -17   0   -0.06    0.39
 -17 -22   0   -0.15    0.33
 -22 -17   0   -0.63    0.33
 -22 -17   0   -0.34    0.28
  17 -22   0    0.60    0.52
  22  17   0    0.43    0.47
 -17 -22   0    0.11    0.34
  22  17   0   -0.18    0.34
 -22 -17   0    0.53    0.49
 -17  22   0   -0.22    0.33
  17 -22   0    0.03    0.39
   0 -23   0   -0.20    0.36
 -23   0   0    0.01    0.28
  23   0   0   -0.64    0.39
 -23   0   0    0.11    0.34
   0 -23   0   -0.32    0.31
  23   0   0   -0.09    0.30
  23   0   0   -0.20    0.29
   0  23   0   -0.66    0.22
  23   0   0   -0.37    0.30
   0 -23   0    0.12    0.33
 -23   1   0    0.47    0.35
 -23  -1   0    0.28    0.34
  -1  23   0   -0.19    0.25
   1 -23   0    0.13    0.41
  -1 -23   0   -0.13    0.39
  -1 -23   0    0.00    0.31
  -1 -23   0    0.20    0.34
   1  23   0    0.40    0.26
   1 -23   0   -0.03    0.34
  23   1   0    0.31    0.33
  23   1   0   -0.12    0.39
 -23  -1   0    0.38    0.33
  23  -1   0    0.51    0.40
  23  -1   0    0.06    0.26
  23   1   0   -0.24    0.24
  23  -1   0    0.26    0.33
  23   1   0   -0.61    0.26
  23  -1   0    0.19    0.30
 -23   1   0    0.94    0.39
  23  -2   0    3.14    0.50
   2 -23   0    1.95    0.46
 -23  -2   0    2.22    0.53
  -2  23   0    2.53    0.43
   2 -23   0    2.19    0.53
 -23  -2   0    2.23    0.48
  -2 -23   0    1.95    0.53
  -2 -23   0    2.10    0.50
  23  -2   0    2.61    0.57
  23   2   0    1.79    0.44
 -23   2   0    2.27    0.47
  23  -2   0    2.27    0.44
  23   2   0    2.85    0.48
  23   2   0    2.29    0.55
   2  23   0    1.99    0.39
  23   2   0    2.26    0.47
  23  -2   0    2.93    0.51
  -2 -23   0    2.35    0.50
 -23   2   0    2.74    0.50
  23  -3   0   -0.74    0.27
 -23   3   0   -0.79    0.24
   3 -23   0    0.42    0.34
  -3 -23   0    0.53    0.37
  -3 -23   0   -0.08    0.32
 -23  -3   0    0.56    0.39
  23   3   0   -0.59    0.27
   3  23   0    0.03    0.22
 -23  -3   0   -0.17    0.30
  23   3   0   -0.12    0.29
  23  -3   0    0.12    0.30
  23   3   0    0.33    0.30
 -23   3   0   -0.13    0.30
  23   3   0   -0.03    0.39
  -3  23   0    0.05    0.24
   3 -23   0    0.18    0.40
  23  -3   0   -0.43    0.35
  23  -3   0    0.29    0.31
  -4 -23   0    0.54    0.37
  23  -4   0    0.62    0.36
   4  23   0    0.45    0.26
 -23  -4   0    0.49    0.37
  -4  23   0    0.47    0.30
 -23  -4   0    0.33    0.36
   4 -23   0    0.69    0.37
 -23   4   0    0.01    0.29
  23   4   0    0.61    0.32
  23   4   0    0.63    0.35
  23  -4   0    0.44    0.38
  23  -4   0   -0.04    0.28
 -23   4   0    0.18    0.34
  23   4   0    0.36    0.34
  -4 -23   0    0.15    0.34
  23   4   0    0.69    0.46
   4 -23   0    0.13    0.41
  23  -4   0    0.36    0.30
  -5 -23   0    0.37    0.34
  23  -5   0    0.95    0.40
  -5 -23   0    0.46    0.37
  23   5   0    0.34    0.36
   5 -23   0    0.39    0.41
  -5  23   0    0.33    0.28
  23  -5   0    0.29    0.45
  23   5   0    0.57    0.43
 -23   5   0    0.90    0.35
 -23  -5   0    0.62    0.40
 -23  -5   0    0.31    0.34
  23   5   0    0.62    0.35
   5 -23   0    0.54    0.37
  23   5   0    0.73    0.37
  23  -5   0    0.99    0.33
   5  23   0    0.83    0.29
  23  -5   0    0.61    0.31
  23   6   0    0.22    0.29
   6  23   0    0.05    0.22
   6 -23   0    0.61    0.35
  -6 -23   0    0.23    0.38
  23  -6   0   -0.16    0.39
  23  -6   0    0.57    0.31
 -23  -6   0   -0.41    0.36
   6 -23   0   -0.14    0.36
  23   6   0   -0.24    0.25
  23  -6   0    0.26    0.35
 -23   6   0   -0.22    0.28
  -6 -23   0   -0.04    0.33
  -6  23   0    0.41    0.27
  23   6   0   -0.11    0.40
 -23  -6   0   -0.10    0.30
  23  -6   0    0.30    0.28
  23  -7   0   -0.03    0.41
  23  -7   0    0.15    0.35
  23  -7   0   -0.10    0.27
   7 -23   0    0.39    0.42
   7  23   0    0.18    0.28
  23   7   0    0.22    0.33
   7 -23   0   -0.11    0.29
  -7 -23   0    0.31    0.36
  23   7   0    0.11    0.30
  -7 -23   0   -0.17    0.36
  23   7   0   -0.33    0.37
  -7  23   0    0.38    0.28
 -23  -7   0    0.24    0.39
 -23   7   0   -0.24    0.24
 -23  -7   0   -0.12    0.31
  -8  23   0   -0.60    0.21
  -8 -23   0   -0.23    0.34
   8 -23   0    0.55    0.44
  23  -8   0   -0.19    0.35
  23   8   0    0.38    0.32
  -8 -23   0    0.15    0.33
  23  -8   0   -0.43    0.40
 -23  -8   0    0.15    0.34
  23   8   0   -0.42    0.39
  23   8   0    0.06    0.30
 -23  -8   0    0.33    0.39
  23   9   0    1.30    0.42
 -23  -9   0    0.69    0.41
 -23  -9   0    0.64    0.38
  -9  23   0    0.35    0.31
  23  -9   0    0.25    0.39
  23  -9   0    0.82    0.51
  23   9   0    0.44    0.33
  23   9   0    0.94    0.48
   9 -23   0    1.41    0.47
  -9 -23   0    0.73    0.41
  -9 -23   0    0.83    0.38
  10 -23   0    0.98    0.50
  23  10   0    0.41    0.34
  23  10   0    1.28    0.49
  23  10   0    0.62    0.37
  23 -10   0    0.55    0.40
 -23 -10   0    0.84    0.39
  23 -10   0    0.51    0.45
 -10 -23   0    0.10    0.33
 -10 -23   0   -0.13    0.40
 -23 -10   0    0.38    0.43
 -10  23   0    0.21    0.29
 -23 -11   0    1.65    0.54
 -11  23   0    1.64    0.39
  23  11   0    0.77    0.49
  23  11   0    2.32    0.50
  23  11   0    2.62    0.50
 -11 -23   0    1.72    0.47
 -11 -23   0    2.88    0.61
 -23 -11   0    0.65    0.40
  23 -11   0    1.67    0.48
  11 -23   0    1.16    0.49
  11 -23   0    1.82    0.49
  23 -11   0    2.35    0.59
 -12  23   0   -0.06    0.32
  23  12   0    0.59    0.40
 -23 -12   0    0.06    0.39
  23  12   0    0.11    0.36
  12 -23   0    0.37    0.47
 -12 -23   0    0.47    0.37
  12 -23   0    0.27    0.39
  23 -12   0    0.34    0.46
 -12 -23   0    0.33    0.45
  23  12   0    0.35    0.45
 -23 -12   0    0.07    0.30
  23 -12   0   -0.35    0.35
  13 -23   0    4.14    0.67
  23  13   0    3.68    0.68
 -23 -13   0    3.02    0.55
 -13  23   0    3.91    0.56
  23  13   0    4.04    0.64
  23 -13   0    4.11    0.67
  23  13   0    3.92    0.64
 -13 -23   0    3.22    0.59
  23 -13   0    3.21    0.66
 -23 -13   0    6.14    0.79
  13 -23   0    2.30    0.64
  13  23   0    4.00    0.59
 -13 -23   0    4.49    0.70
 -23 -14   0    3.66    0.66
  14 -23   0    1.90    0.62
  23 -14   0    2.71    0.65
 -14 -23   0    4.58    0.73
  23  14   0    2.68    0.65
 -14  23   0    2.46    0.51
  23  14   0    3.56    0.66
  14 -23   0    2.95    0.60
  23 -14   0    2.61    0.60
 -14 -23   0    2.46    0.55
  23  14   0    2.50    0.55
 -23  14   0    3.38    0.55
  14  23   0    2.76    0.54
 -23 -14   0    2.98    0.57
  23 -15   0   -0.24    0.46
  15  23   0   -0.07    0.35
 -23 -15   0   -0.02    0.45
  15 -23   0    0.41    0.45
 -23 -15   0   -0.02    0.34
 -15 -23   0   -0.06    0.43
 -23  15   0    0.38    0.34
  23 -15   0   -0.12    0.39
  23  15   0    0.00    0.40
  15 -23   0    0.49    0.42
 -15  23   0   -0.12    0.31
  23  15   0   -0.22    0.43
 -15 -23   0    0.41    0.40
  23  15   0    0.76    0.41
  16  23   0    1.20    0.44
 -23  16   0    1.41    0.41
 -23 -16   0    2.05    0.58
  16 -23   0    0.97    0.55
  23  16   0    0.85    0.49
 -16  23   0    0.92    0.39
  16 -23   0    0.81    0.49
  23  16   0    1.04    0.47
 -16 -23   0    0.95    0.53
  23  16   0    0.71    0.50
 -23 -16   0    0.60    0.45
 -16 -23   0    0.96    0.43
  23 -16   0    0.87    0.47
  23 -16   0    0.95    0.58
  24   0   0    0.91    0.37
  24   0   0    0.21    0.33
   0 -24   0    0.26    0.42
   0  24   0    0.44    0.29
  24   0   0    0.52    0.35
 -24   0   0    1.39    0.42
 -24   0   0    0.53    0.39
  24   0   0    2.05    0.54
   0 -24   0    0.14    0.36
  24   1   0    0.15    0.44
  -1 -24   0    0.13    0.39
 -24  -1   0    0.18    0.39
   1  24   0    0.41    0.29
  -1 -24   0    0.33    0.37
  24  -1   0   -0.15    0.41
 -24  -1   0    0.00    0.30
  24   1   0    0.78    0.36
  -1  24   0   -0.07    0.26
  24   1   0    0.06    0.31
  24  -1   0    0.54    0.36
  24   1   0    0.47    0.35
   1 -24   0    0.11    0.42
  -1 -24   0    0.31    0.35
 -24   1   0   -0.33    0.33
  24  -1   0    0.15    0.32
   1 -24   0    0.03    0.33
 -24   1   0    0.39    0.36
  24  -1   0    1.04    0.36
 -24   2   0    1.52    0.45
  24  -2   0    0.88    0.43
  -2  24   0    1.19    0.36
  -2 -24   0    1.32    0.47
  24  -2   0    1.07    0.38
  24  -2   0    1.01    0.38
 -24  -2   0    1.15    0.46
 -24   2   0    1.66    0.47
  24   2   0    1.66    0.52
   2 -24   0    1.56    0.52
   2 -24   0    2.06    0.49
 -24  -2   0    1.09    0.41
  -2 -24   0    1.19    0.45
  24   2   0    1.67    0.42
  24   2   0    1.49    0.42
  24   2   0    0.82    0.37
   2  24   0    1.54    0.35
  24  -2   0    0.53    0.38
  -2 -24   0    1.65    0.45
  24   3   0    3.41    0.54
   3 -24   0    3.24    0.64
  -3 -24   0    3.40    0.59
 -24   3   0    3.90    0.61
   3 -24   0    3.67    0.59
  24   3   0    5.66    0.73
  24  -3   0    4.09    0.56
  24  -3   0    4.31    0.59
  -3  24   0    3.70    0.53
 -24  -3   0    4.29    0.61
  24   3   0    4.16    0.58
  24  -3   0    3.20    0.63
  24   3   0    3.75    0.57
  24  -3   0    3.36    0.53
 -24  -3   0    4.98    0.68
  -3 -24   0    3.69    0.62
 -24   3   0    4.65    0.61
   3  24   0    3.69    0.50
  24   4   0    1.25    0.48
  24  -4   0    2.21    0.45
  -4 -24   0    1.66    0.49
   4  24   0    1.97    0.40
  24   4   0    3.03    0.51
  -4  24   0    1.63    0.40
  24  -4   0    3.19    0.49
  24  -4   0    2.67    0.51
  24   4   0    1.75    0.40
 -24  -4   0    2.17    0.52
 -24   4   0    2.39    0.52
  24   4   0    2.25    0.46
   4 -24   0    1.11    0.42
  -4 -24   0    1.61    0.46
   4 -24   0    3.84    0.65
 -24  -4   0    2.68    0.53
  24  -4   0    2.81    0.58
 -24   4   0    2.53    0.50
  -5 -24   0   -0.32    0.37
 -24   5   0    0.59    0.37
  -5  24   0    0.15    0.28
 -24  -5   0   -0.18    0.37
  24  -5   0    1.11    0.51
  24  -5   0    0.25    0.30
   5 -24   0    0.47    0.44
   5 -24   0    0.10    0.33
  24  -5   0    0.29    0.36
  24  -5   0    0.22    0.31
 -24   5   0    0.93    0.41
  24   5   0    0.39    0.31
   5  24   0    0.10    0.24
  24   5   0   -0.04    0.31
 -24  -5   0    0.50    0.39
  -5 -24   0    0.38    0.37
  24   5   0   -0.16    0.41
 -24   6   0    1.39    0.41
  -6 -24   0    1.86    0.46
 -24  -6   0    1.72    0.50
  24   6   0    1.15    0.40
 -24  -6   0    2.05    0.45
   6 -24   0    1.50    0.54
  24  -6   0    0.90    0.44
  24  -6   0    1.71    0.42
   6 -24   0    1.98    0.44
  -6  24   0    3.19    0.49
   6  24   0    1.82    0.37
  -6 -24   0    2.20    0.52
  24   6   0    2.95    0.62
  24  -6   0    1.34    0.45
  24   6   0    1.79    0.43
   7 -24   0    0.50    0.37
  24  -7   0   -0.13    0.29
 -24  -7   0    0.29    0.41
 -24   7   0    0.57    0.32
   7 -24   0    0.28    0.43
  24  -7   0   -1.09    0.27
  24  -7   0    0.46    0.47
  24   7   0    0.12    0.42
  24   7   0    0.32    0.35
  -7 -24   0    0.15    0.40
  -7 -24   0    0.09    0.34
  -7  24   0    0.25    0.28
 -24  -7   0    0.35    0.35
  24   7   0    0.71    0.36
 -24  -8   0    0.78    0.41
  -8  24   0    0.80    0.35
 -24  -8   0    1.85    0.52
  -8 -24   0    1.46    0.47
  24   8   0    1.28    0.42
   8 -24   0    1.21    0.52
  24  -8   0    0.70    0.49
  -8 -24   0    0.77    0.44
  24   8   0    0.59    0.47
  24  -8   0    1.65    0.50
  24   8   0    1.21    0.42
  -9 -24   0    1.02    0.45
   9 -24   0    0.10    0.46
  24  -9   0    0.29    0.37
  24   9   0    0.34    0.33
 -24  -9   0    0.24    0.45
  -9 -24   0    0.18    0.37
 -24  -9   0    0.68    0.42
  24  -9   0    0.20    0.46
  24   9   0    0.13    0.41
  24   9   0    0.35    0.39
  -9  24   0    0.64    0.33
  24  10   0    6.18    0.74
 -10 -24   0    4.19    0.69
  24 -10   0    4.65    0.71
  10 -24   0    5.13    0.75
  24  10   0    4.58    0.74
 -24 -10   0    4.35    0.70
 -10 -24   0    4.45    0.69
  24  10   0    4.24    0.65
 -24 -10   0    4.22    0.67
 -10  24   0    4.30    0.60
  24 -10   0    4.55    0.72
  24  11   0    0.22    0.36
 -11 -24   0   -0.32    0.32
  24  11   0   -0.04    0.46
  11 -24   0    0.27    0.49
 -11 -24   0    0.09    0.44
  24 -11   0    0.18    0.40
 -11  24   0    0.12    0.33
 -24 -11   0    0.06    0.32
  24  11   0    0.43    0.39
  24 -11   0    0.00    0.48
 -24 -11   0   -0.23    0.40
 -12  24   0   -0.22    0.30
  24  12   0    0.16    0.39
  24  12   0   -0.03    0.36
  24  12   0   -0.01    0.47
 -12 -24   0   -0.03    0.36
 -24 -12   0   -0.09    0.34
  12 -24   0   -0.37    0.42
  24 -12   0    0.37    0.40
 -12 -24   0   -0.04    0.38
 -24 -12   0    0.12    0.45
  24 -12   0    0.12    0.46
  24 -13   0   -0.02    0.45
 -24 -13   0   -0.67    0.41
  13 -24   0    0.33    0.49
  24 -13   0    0.74    0.46
  24  13   0    0.85    0.51
 -13 -24   0   -0.59    0.39
  24  13   0    0.10    0.41
 -13 -24   0   -0.20    0.37
 -13  24   0   -0.37    0.30
  13 -24   0   -0.27    0.36
  24  13   0    0.25    0.39
 -24 -13   0    0.69    0.41
  24 -14   0    0.88    0.51
 -14 -24   0    0.22    0.39
  24  14   0    0.15    0.45
 -24 -14   0    0.21    0.48
  24  14   0    0.46    0.51
  24 -14   0    0.66    0.45
  14 -24   0    1.42    0.57
  24  14   0   -0.11    0.40
 -14 -24   0    0.44    0.48
 -24 -14   0    0.17    0.40
  14 -24   0    0.43    0.42
 -14  24   0    0.15    0.33
  24 -15   0   -0.02    0.53
  15 -24   0    1.55    0.64
 -15 -24   0    0.41    0.41
  24  15   0   -0.03    0.48
  24  15   0    0.23    0.38
 -24 -15   0    0.69    0.51
 -15 -24   0    0.60    0.49
  25   0   0   -0.09    0.42
   0 -25   0   -0.06    0.37
   0 -25   0    0.29    0.43
 -25   0   0    0.26    0.40
 -25   0   0   -0.13    0.33
  25   0   0   -0.18    0.32
  25   0   0    0.11    0.33
  25   0   0    0.05    0.31
   0  25   0    0.15    0.26
   1 -25   0    0.07    0.41
  25  -1   0    0.08    0.34
  -1 -25   0    0.00    0.35
   1  25   0    0.09    0.29
   1 -25   0   -0.05    0.37
  25   1   0   -0.34    0.33
  25   1   0   -0.16    0.44
 -25   1   0   -0.25    0.35
  25   1   0    0.37    0.36
  -1 -25   0   -0.23    0.34
  -1 -25   0    0.52    0.43
  25   1   0    0.28    0.33
  25  -1   0   -0.05    0.31
  25  -1   0    0.14    0.43
  -1  25   0    0.05    0.27
 -25   1   0   -0.03    0.35
 -25  -1   0   -0.11    0.39
  25  -1   0   -0.28    0.30
 -25  -1   0    0.25    0.33
  -2 -25   0    0.56    0.41
  -2  25   0    0.18    0.30
  25   2   0    0.93    0.49
 -25   2   0    0.71    0.40
  25   2   0    1.39    0.41
  25   2   0    1.06    0.41
 -25  -2   0    0.79    0.44
  25   2   0    0.84    0.38
   2  25   0    0.80    0.33
  25  -2   0    1.40    0.41
 -25  -2   0    1.37    0.43
  25  -2   0    1.56    0.44
  25  -2   0    0.99    0.51
  -2 -25   0    1.02    0.42
  25  -2   0    0.08    0.33
   2 -25   0    0.76    0.48
 -25   2   0    0.59    0.41
   2 -25   0    0.64    0.42
  25  -3   0    3.92    0.56
  25   3   0    3.68    0.59
 -25  -3   0    3.30    0.62
  25  -3   0    3.56    0.59
  25  -3   0    3.67    0.69
   3 -25   0    4.16    0.65
  -3 -25   0    3.76    0.62
  25  -3   0    3.35    0.56
  -3 -25   0    4.40    0.68
   3  25   0    4.00    0.53
  25   3   0    4.03    0.68
  25   3   0    3.93    0.59
  -3  25   0    3.63    0.55
  25   3   0    3.96    0.57
 -25  -3   0    3.95    0.63
 -25   3   0    3.55    0.61
 -25   3   0    4.05    0.62
   3 -25   0    3.23    0.65
  25  -4   0    0.45    0.33
   4 -25   0   -0.46    0.33
   4 -25   0   -0.42    0.41
  25  -4   0    0.26    0.45
  25  -4   0    0.26    0.37
  -4 -25   0    0.31    0.39
 -25   4   0    0.48    0.40
  25   4   0   -0.82    0.37
   4  25   0    0.31    0.29
 -25  -4   0    0.24    0.39
  25  -4   0   -0.35    0.30
  25   4   0    0.15    0.34
 -25   4   0    0.18    0.36
 -25  -4   0   -0.06    0.35
  -4  25   0    0.20    0.28
  25   4   0    0.67    0.36
  -4 -25   0   -0.52    0.34
   5  25   0    0.30    0.28
 -25  -5   0    0.27    0.38
  25  -5   0    0.62    0.47
  -5 -25   0   -0.05    0.42
  25   5   0    0.48    0.46
 -25   5   0    1.00    0.45
  -5 -25   0    1.20    0.46
  25   5   0    0.55    0.38
  -5  25   0    0.38    0.32
  25  -5   0    0.71    0.36
 -25  -5   0    0.08    0.40
  25   5   0    1.07    0.41
   5 -25   0    0.43    0.37
   5 -25   0    0.20    0.45
 -25   5   0   -0.01    0.34
  25  -5   0    0.47    0.40
 -25   6   0    1.56    0.50
  25   6   0    2.19    0.60
   6 -25   0    1.48    0.44
  25  -6   0    2.71    0.55
  -6 -25   0    1.24    0.49
  25   6   0    2.28    0.49
 -25   6   0    1.37    0.42
 -25  -6   0    1.57    0.53
  25  -6   0    2.06    0.58
  -6  25   0    1.31    0.38
   6 -25   0    1.37    0.53
 -25  -6   0    1.42    0.47
  25   6   0    0.86    0.39
  -6 -25   0    1.04    0.42
  25  -6   0    1.81    0.44
 -25  -7   0    0.90    0.39
   7 -25   0    1.01    0.52
 -25  -7   0    0.83    0.47
  25  -7   0    1.01    0.47
  -7  25   0    0.25    0.33
  25  -7   0    0.16    0.41
  25   7   0    1.29    0.55
  25   7   0    1.13    0.41
  -7 -25   0    0.42    0.40
  -7 -25   0    1.06    0.50
  25   7   0    0.22    0.36
  25   8   0   -0.15    0.37
  25   8   0    0.33    0.38
   8 -25   0    0.05    0.44
 -25  -8   0    0.08    0.32
  25   8   0    1.18    0.48
 -25  -8   0    0.19    0.44
  -8 -25   0    0.58    0.46
  25  -8   0   -0.02    0.38
  25  -8   0    0.82    0.51
  -8 -25   0    0.20    0.39
  -8  25   0    0.53    0.33
  -9 -25   0    0.77    0.47
  -9  25   0    2.10    0.45
  25  -9   0    0.87    0.51
   9 -25   0    0.68    0.49
  25   9   0    1.75    0.49
  25   9   0    2.09    0.59
  -9 -25   0    0.83    0.44
  25  -9   0    2.51    0.58
  25   9   0    1.47    0.45
 -25  -9   0    2.29    0.50
 -25  -9   0    1.43    0.52
  25 -10   0    0.71    0.53
  25 -10   0   -0.31    0.40
 -10 -25   0   -0.41    0.37
  10 -25   0   -0.33    0.44
 -25 -10   0    0.15    0.42
  25  10   0    0.04    0.35
  25  10   0    0.07    0.44
 -10  25   0   -0.05    0.28
  25  10   0    0.16    0.34
 -25 -10   0   -0.35    0.34
 -10 -25   0   -0.38    0.38
  25  11   0    0.14    0.38
 -11  25   0    0.07    0.33
 -25 -11   0    0.75    0.49
 -25 -11   0   -0.16    0.37
 -11 -25   0    0.49    0.45
  25 -11   0    0.26    0.51
 -11 -25   0    0.01    0.39
  25  11   0    0.28    0.40
  25  11   0    0.42    0.50
  25 -11   0    0.37    0.45
  11 -25   0    0.08    0.47
 -25 -12   0    0.32    0.42
  25  12   0    0.35    0.40
  25  12   0   -0.38    0.44
  25 -12   0   -0.13    0.46
  12 -25   0    0.68    0.52
 -25 -12   0   -0.67    0.42
  25 -12   0    0.11    0.45
 -12 -25   0    0.48    0.45
 -12  25   0    0.97    0.40
 -12 -25   0    0.20    0.38
  25  12   0    0.13    0.41
  25 -13   0   -0.64    0.48
  25  13   0    0.65    0.42
  25  13   0    0.15    0.49
  13 -25   0    0.72    0.55
 -25 -13   0    0.03    0.44
 -13 -25   0    0.10    0.35
 -25 -13   0   -0.21    0.39
  25  13   0   -0.01    0.42
 -13 -25   0    0.96    0.53
 -13  25   0    0.65    0.38
  25 -13   0    0.55    0.45
  26   0   0   -0.40    0.30
   0  26   0   -0.11    0.25
   0 -26   0    0.14    0.39
  26   0   0    0.67    0.37
  26   0   0   -0.05    0.33
   0 -26   0   -0.04    0.43
 -26   0   0   -0.07    0.40
  26   0   0   -0.30    0.44
 -26   0   0    0.24    0.38
 -26  -1   0    0.68    0.43
   1  26   0    0.97    0.35
  26  -1   0    1.04    0.42
 -26   1   0    1.81    0.50
   1 -26   0    1.42    0.48
  -1  26   0    1.40    0.40
  26   1   0    2.11    0.49
  26  -1   0    1.14    0.43
  26  -1   0    1.42    0.42
 -26  -1   0    1.64    0.52
  -1 -26   0    1.39    0.47
  26   1   0    1.29    0.43
  26  -1   0    1.00    0.50
  26   1   0    0.18    0.35
  26   1   0    1.36    0.54
  -1 -26   0    1.63    0.51
   1 -26   0    1.47    0.51
 -26   1   0    1.34    0.49
  26   2   0    1.32    0.55
  -2  26   0   -0.05    0.30
   2  26   0    1.07    0.36
  -2 -26   0    0.35    0.39
  26   2   0    0.52    0.36
  -2 -26   0    0.13    0.38
 -26   2   0    0.83    0.41
   2 -26   0    1.85    0.49
  26  -2   0    0.27    0.37
   2 -26   0    0.98    0.51
  26  -2   0    0.40    0.37
 -26   2   0    1.06    0.46
  26  -2   0    1.17    0.53
 -26  -2   0    0.81    0.46
 -26  -2   0    0.69    0.43
  26   2   0    1.01    0.40
  26  -2   0   -0.26    0.31
  26   2   0    0.86    0.40
 -26  -3   0    0.74    0.45
   3 -26   0    0.33    0.49
  -3 -26   0   -0.17    0.33
  26  -3   0    0.01    0.31
  26   3   0    0.21    0.34
  -3 -26   0   -0.09    0.38
  -3  26   0   -0.34    0.26
 -26   3   0    0.68    0.40
  26   3   0    0.13    0.48
  26  -3   0   -0.44    0.35
  26   3   0    0.98    0.41
 -26  -3   0    0.18    0.35
  26  -3   0    0.92    0.38
   3 -26   0    0.24    0.40
   3  26   0    0.00    0.28
  26  -3   0    0.54    0.52
 -26   3   0    0.74    0.38
  -4 -26   0    0.07    0.35
  -4 -26   0    1.19    0.46
 -26  -4   0    1.23    0.49
  26   4   0    1.05    0.43
 -26   4   0    0.77    0.43
 -26   4   0    0.65    0.43
   4 -26   0    0.40    0.41
 -26  -4   0    1.00    0.45
   4 -26   0    1.65    0.55
  26  -4   0    0.82    0.39
  -4  26   0    0.65    0.35
  26  -4   0    1.31    0.56
  26  -4   0    1.74    0.51
  26   4   0    0.43    0.49
  26   4   0    0.06    0.34
   4  26   0    0.79    0.34
  26   5   0   -0.26    0.43
 -26  -5   0   -0.36    0.32
  -5 -26   0    0.54    0.42
  26   5   0    0.15    0.34
   5 -26   0   -0.28    0.34
 -26  -5   0   -0.36    0.40
 -26   5   0    0.46    0.43
 -26   5   0   -0.55    0.30
   5 -26   0    0.35    0.48
   5  26   0    0.54    0.31
  -5 -26   0    0.37    0.42
  -5  26   0    0.14    0.29
  26  -5   0    0.24    0.34
  26  -5   0    0.39    0.38
  26  -5   0   -0.79    0.36
  26   5   0    0.18    0.31
 -26   6   0    0.64    0.46
  26  -6   0   -0.06    0.46
  26   6   0    0.62    0.40
  26   6   0    1.26    0.47
  26   6   0   -0.23    0.44
  -6  26   0    0.04    0.28
  26  -6   0    0.23    0.38
  26  -6   0    0.54    0.41
 -26  -6   0   -0.45    0.31
 -26  -6   0    0.65    0.46
 -26   6   0    0.04    0.35
  -6 -26   0    0.86    0.46
  -6 -26   0   -0.26    0.39
   6 -26   0    0.44    0.49
 -26  -7   0    0.46    0.46
 -26   7   0    0.78    0.44
  26   7   0    0.20    0.50
  -7  26   0    0.93    0.36
   7 -26   0    0.73    0.51
  26  -7   0    0.99    0.54
  26  -7   0    0.59    0.42
 -26  -7   0    0.73    0.44
  -7 -26   0   -0.33    0.41
  -7 -26   0    0.39    0.36
  26   7   0    0.53    0.40
  26   7   0    0.68    0.43
  -8 -26   0   -0.09    0.44
  26   8   0    0.41    0.47
  -8 -26   0   -0.29    0.37
  26   8   0   -0.04    0.35
  26  -8   0    0.52    0.43
  26   8   0   -0.38    0.34
  26  -8   0    0.36    0.49
 -26  -8   0    0.58    0.49
  -8  26   0   -0.22    0.29
   8 -26   0   -0.07    0.47
 -26  -8   0   -0.48    0.33
  26  -9   0   -0.72    0.43
  -9  26   0    0.41    0.33
  26   9   0    0.04    0.45
  -9 -26   0   -0.39    0.40
 -26  -9   0   -0.41    0.36
   9 -26   0   -0.03    0.45
 -26  -9   0    0.16    0.47
  26   9   0    0.01    0.37
  26   9   0   -0.14    0.35
  26  -9   0   -0.23    0.41
  -9 -26   0    0.20    0.41
  26  10   0    0.66    0.40
 -26 -10   0    0.06    0.40
  26  10   0   -0.15    0.46
  26 -10   0    0.16    0.45
 -10 -26   0    0.69    0.48
 -10 -26   0    0.53    0.44
  26  10   0    0.15    0.40
 -26 -10   0    0.20    0.45
  10 -26   0    0.93    0.56
 -10  26   0    0.28    0.34
  26 -10   0   -0.17    0.49
 -11  26   0   -0.24    0.30
 -11 -26   0   -0.47    0.34
 -26 -11   0    0.45    0.48
 -26 -11   0   -0.02    0.37
  26  11   0    0.18    0.48
 -11 -26   0   -0.27    0.43
  26 -11   0    0.04    0.43
  26 -11   0    0.03    0.49
  26  11   0    0.41    0.41
  11 -26   0   -0.28    0.48
 -27   0   0   -0.78    0.35
  27   0   0    0.22    0.33
  27   0   0   -0.47    0.38
  27   0   0    0.25    0.37
   0 -27   0   -0.25    0.36
  27   0   0    0.09    0.36
   0  27   0   -0.32    0.29
 -27   0   0    0.14    0.43
   0 -27   0    0.41    0.45
   1 -27   0   -0.10    0.44
  27  -1   0    0.04    0.34
  27  -1   0    0.72    0.40
 -27   1   0   -0.07    0.36
  27   1   0    0.23    0.36
   1  27   0    0.02    0.30
  -1  27   0    0.27    0.32
 -27  -1   0    0.56    0.41
  -1 -27   0    0.44    0.44
  27   1   0   -0.23    0.30
  -1 -27   0    0.45    0.41
  27  -1   0    0.22    0.40
   1 -27   0    0.69    0.44
  27  -1   0   -0.91    0.40
  27   1   0    0.90    0.55
  27   1   0    0.40    0.35
 -27  -1   0   -0.27    0.39
 -27   1   0    0.70    0.47
 -27  -2   0   -0.13    0.41
  27   2   0   -0.23    0.30
  -2 -27   0    0.50    0.42
  27  -2   0   -0.43    0.44
   2 -27   0   -0.17    0.36
  27  -2   0    0.37    0.41
 -27   2   0   -0.44    0.35
  27   2   0    0.14    0.44
   2 -27   0    0.51    0.48
   2  27   0    0.39    0.33
  -2  27   0   -0.27    0.28
  27  -2   0    0.23    0.38
 -27   2   0    0.46    0.44
  27   2   0   -0.02    0.34
  27  -2   0    0.42    0.39
  -2 -27   0   -0.03    0.38
 -27  -2   0   -0.34    0.37
   3  27   0   -0.02    0.30
 -27   3   0    0.23    0.40
 -27  -3   0   -0.16    0.39
   3 -27   0   -0.71    0.33
  27  -3   0   -0.10    0.45
  27   3   0    0.77    0.39
  27  -3   0    0.23    0.35
  -3 -27   0    0.15    0.42
  27   3   0   -0.37    0.34
  -3  27   0   -0.25    0.28
  27   3   0   -0.13    0.44
  27  -3   0    0.07    0.39
 -27   3   0    0.09    0.42
  -3 -27   0    0.41    0.40
  27  -3   0   -0.02    0.50
   3 -27   0   -0.53    0.45
 -27  -3   0    0.10    0.43
  -4 -27   0   -0.13    0.37
   4 -27   0   -0.53    0.42
 -27  -4   0    0.26    0.38
 -27  -4   0   -0.13    0.41
  27  -4   0   -0.02    0.33
  -4 -27   0    0.17    0.39
 -27   4   0    0.14    0.40
  -4  27   0    0.12    0.30
   4  27   0    0.21    0.30
 -27   4   0    0.43    0.40
  27   4   0   -0.81    0.43
  27   4   0   -0.35    0.34
  27  -4   0    0.20    0.43
   4 -27   0    0.02    0.37
  27   4   0   -0.42    0.32
  27  -4   0    0.68    0.42
  27  -5   0    0.93    0.40
  27   5   0   -0.08    0.42
  -5 -27   0    0.33    0.43
  -5  27   0    0.89    0.38
   5 -27   0    0.37    0.41
  27  -5   0   -0.24    0.40
 -27   5   0    1.00    0.45
  27   5   0    0.88    0.44
  27  -5   0   -0.61    0.35
 -27  -5   0    0.75    0.46
 -27   5   0    0.95    0.47
  -5 -27   0   -0.10    0.39
   5 -27   0    0.91    0.52
  27   5   0    1.11    0.42
 -27  -5   0    0.45    0.47
  -6  27   0    0.38    0.35
   6 -27   0   -0.11    0.46
  -6 -27   0    0.17    0.38
 -27  -6   0    0.96    0.51
  27   6   0    0.37    0.49
  -6 -27   0   -0.16    0.41
 -27  -6   0    0.47    0.42
  27  -6   0    0.94    0.50
 -27   6   0   -0.57    0.36
  27   6   0    0.45    0.37
  27  -6   0   -0.05    0.37
  27   6   0    0.33    0.33
  27  -7   0    1.64    0.58
 -27  -7   0    2.01    0.54
  -7  27   0    0.88    0.39
  27  -7   0    2.37    0.60
   7 -27   0    1.96    0.62
  27   7   0    1.02    0.43
  -7 -27   0    0.98    0.52
  27   7   0    1.78    0.61
  27   7   0    1.57    0.50
  -7 -27   0    2.62    0.60
 -27  -7   0    2.75    0.63
 -27   7   0    1.51    0.52
  -8  27   0    0.41    0.38
  -8 -27   0    0.30    0.43
 -27  -8   0    0.18    0.44
 -27  -8   0    0.66    0.47
  -8 -27   0   -0.24    0.40
  27  -8   0    0.41    0.55
  27  -8   0   -0.05    0.44
   8 -27   0    0.82    0.56
  27   8   0    0.32    0.51
  27   8   0    0.35    0.40
 -27   8   0   -0.11    0.38
  27   8   0    0.09    0.38
  28   0   0    0.67    0.44
   0  28   0    1.14    0.39
   0 -28   0    0.85    0.45
  28   0   0    1.10    0.44
  28   0   0    0.31    0.41
 -28   0   0    0.54    0.46
 -28   0   0    1.59    0.53
  28   0   0    1.80    0.60
  28   1   0    1.83    0.49
  28  -1   0    2.23    0.54
  28  -1   0    1.60    0.50
  28  -1   0    1.72    0.52
  28  -1   0    2.41    0.66
 -28  -1   0    1.25    0.53
  -1  28   0    2.98    0.53
  -1 -28   0    1.79    0.56
  28   1   0    2.55    0.68
 -28   1   0    2.65    0.61
 -28   1   0    1.89    0.59
   1  28   0    2.69    0.51
 -28  -1   0    2.48    0.62
   1 -28   0    2.43    0.59
  28   1   0    3.10    0.58
  28   2   0    1.19    0.47
 -28   2   0    1.05    0.52
   2  28   0    2.07    0.46
  -2 -28   0    0.85    0.46
 -28  -2   0    2.61    0.58
  28  -2   0    1.85    0.49
  28  -2   0    1.34    0.67
  28  -2   0    2.21    0.64
  -2  28   0    1.92    0.46
 -28   2   0    1.48    0.52
   2 -28   0    1.57    0.53
 -28  -2   0    2.53    0.62
  28   2   0    1.93    0.62
  28   2   0    1.86    0.49
  28  -2   0    2.30    0.56
  28   3   0    0.08    0.37
  28   3   0   -0.07    0.37
 -28   3   0   -0.70    0.35
  -3 -28   0   -0.21    0.42
   3 -28   0   -0.34    0.35
  28   3   0   -0.15    0.49
 -28   3   0    0.21    0.41
  -3  28   0    0.10    0.33
   3 -28   0   -0.30    0.73
 -28  -3   0   -0.04    0.43
  28  -3   0   -0.23    0.38
 -28  -3   0   -0.49    0.36
  28  -3   0   -0.44    0.35
  28  -3   0    0.37    0.53
   3  28   0   -0.21    0.29
  -3 -28   0    0.06    0.43
  28   4   0   -0.52    0.50
 -28  -4   0    0.53    0.48
  28  -4   0    0.38    0.41
   4 -28   0    0.44    0.43
  -4 -28   0   -0.44    0.38
  28   4   0    0.24    0.38
  28  -4   0    0.54    0.55
  -4 -28   0   -0.18    0.41
 -28   4   0   -0.14    0.40
  -1   0   1    0.42    0.05
  -1   0  -1    0.31    0.05
  -1   0  -1    0.31    0.05
   0   1  -1    0.32    0.05
   0  -1   1    0.50    0.06
   1   0   1    0.31    0.06
   0  -1   1    0.39    0.05
   0  -1   1    0.29    0.04
   1   0   1    0.40    0.06
   0  -1  -1    0.28    0.05
   0  -1  -1    0.40    0.05
  -1   0  -1    0.45    0.06
   1   0  -1    0.42    0.05
   0  -1  -1    0.39    0.06
   1   0  -1    0.51    0.05
   1   0  -1    0.50    0.06
   1   0  -1    0.34    0.05
   0   1   1    0.34    0.04
   0  -1  -1    0.34    0.05
   0   1  -1    0.26    0.06
   1   0  -1    0.36    0.05
   0  -1  -1    0.28    0.06
   0   1  -1    0.30    0.06
   1   0  -1    0.40    0.05
   1  -1  -1   -0.01    0.03
   1   1  -1    0.00    0.04
   1  -1   1   -0.01    0.03
   1  -1   1    0.03    0.06
   1   1  -1   -0.01    0.04
   1   1  -1   -0.04    0.04
  -1  -1   1    0.07    0.04
  -1   1  -1    0.03    0.04
   1  -1   1   -0.03    0.03
   1  -1  -1   -0.04    0.02
  -1  -1  -1   -0.08    0.04
  -1  -1  -1    0.00    0.04
  -1   1  -1    0.01    0.04
   1   1   1    0.03    0.04
   1  -1  -1    0.02    0.04
  -1   1  -1    0.01    0.05
   1  -1  -1    0.01    0.05
  -1  -1  -1    0.00    0.04
   1   1   1   -0.04    0.05
  -1  -1   1    0.00    0.03
   1   1  -1    0.03    0.02
  -1  -1  -1    0.07    0.04
  -2   0   1   20.06    0.98
   0  -2  -1   19.68    1.00
   2   0  -1   20.11    0.99
   0  -2   1   18.58    0.99
   0   2  -1   18.89    1.00
   2   0  -1   19.65    1.00
   0  -2   1   17.46    1.00
   0   2  -1   19.24    0.99
   2   0  -1   20.57    0.99
   0  -2  -1   19.76    1.00
   2   0  -1   20.59    0.99
   2   0   1   16.88    1.00
   2   0   1   16.57    1.00
   0   2   1   19.28    0.98
  -2   0  -1   18.39    1.00
   0  -2  -1   18.30    1.01
  -2   0  -1   18.88    1.00
   0   2   1   17.98    0.98
   0  -2   1   18.20    1.00
  -2   0  -1   18.63    1.00
   0   2  -1   18.00    1.00
   0  -2   1   19.91    0.98
  -1  -2  -1    0.68    0.10
   1  -2   1    0.82    0.09
   2  -1  -1    0.83    0.07
   2   1   1    0.86    0.10
  -1  -2  -1    0.83    0.09
   2  -1  -1    0.68    0.08
   1  -2   1    0.94    0.10
   1  -2   1    0.93    0.10
   1  -2   1    0.85    0.08
  -1  -2  -1    0.83    0.09
   2   1   1    0.62    0.08
  -2  -1   1    0.80    0.07
   1   2  -1    0.74    0.09
  -2   1  -1    0.73    0.09
   1   2  -1    0.66    0.09
  -2   1  -1    0.72    0.08
  -1  -2  -1    0.78    0.09
   1   2  -1    0.86    0.08
   2  -1  -1    0.92    0.08
  -2  -1   1    0.80    0.08
   2  -1  -1    0.54    0.09
   2  -1   1    0.96    0.10
   2  -1   1    0.97    0.10
   2   1  -1    0.76    0.09
   2   1  -1    0.81    0.07
  -1   2  -1    0.78    0.09
  -2  -1  -1    0.76    0.09
  -2  -1  -1    0.68    0.09
  -1  -2   1    0.62    0.08
  -1  -2   1    0.56    0.08
   1   2   1    0.86    0.09
   1   2   1    0.83    0.08
  -1   2  -1    0.82    0.10
  -2  -1  -1    0.72    0.09
   1  -2  -1    0.73    0.11
   1  -2  -1    0.65    0.09
   2   1  -1    0.65    0.09
  -1   2  -1    0.65    0.09
  -2  -1  -1    0.69    0.09
   1  -2  -1    0.86    0.07
   2   1  -1    0.85    0.09
   2  -1   1    0.67    0.09
  -2  -2   1   -0.03    0.06
   2  -2  -1   -0.03    0.08
   2   2   1   -0.05    0.07
  -2   2  -1    0.00    0.06
  -2  -2  -1    0.01    0.07
  -2   2  -1    0.00    0.07
  -2  -2   1    0.13    0.07
   2  -2   1    0.16    0.08
   2  -2  -1    0.08    0.04
  -2   2   1   -0.02    0.04
   2   2   1    0.00    0.07
  -2  -2  -1    0.02    0.07
   2  -2   1   -0.01    0.06
   2   2   1   -0.04    0.06
  -2   2  -1    0.07    0.07
   2  -2  -1    0.09    0.08
   2   2  -1    0.00    0.06
   2  -2   1   -0.04    0.07
   2   2  -1   -0.08    0.06
   2  -2  -1    0.00    0.04
   2  -2   1    0.06    0.09
   2   2  -1    0.03    0.03
   2  -2  -1   -0.01    0.03
  -2  -2  -1   -0.11    0.07
  -3   0  -1   35.14    1.92
   0  -3  -1   36.43    1.93
   0   3  -1   36.65    1.91
   0  -3   1   33.19    1.92
  -3   0  -1   37.94    1.92
   0  -3   1   37.04    1.92
   3   0  -1   38.67    1.92
  -3   0   1   40.50    1.90
   0   3   1   35.59    1.90
   0  -3  -1   38.42    1.94
   3   0   1   35.46    1.92
   0   3  -1   36.06    1.92
   3   0  -1   38.13    1.91
   0   3   1   32.66    1.90
  -3   0   1   38.86    1.90
   3   0   1   36.56    1.93
   0  -3  -1   36.90    1.92
   0   3  -1   35.62    1.92
   3   0  -1   39.87    1.92
   3   0  -1   39.27    1.93
   0  -3   1   35.37    1.90
  -3   0  -1   33.35    1.92
   0  -3   1   36.96    1.93
   3  -1  -1    1.99    0.17
   3  -1  -1    1.98    0.18
   1   3  -1    2.00    0.14
   3  -1  -1    2.36    0.15
   3  -1  -1    1.99    0.15
   1  -3   1    1.95    0.15
   1   3  -1    2.04    0.17
  -1  -3  -1    1.84    0.17
  -3   1  -1    1.81    0.17
  -1   3   1    1.89    0.12
   1  -3   1    2.16    0.18
   1  -3   1    2.35    0.19
  -1   3   1    1.74    0.12
  -1  -3  -1    2.15    0.17
  -3   1  -1    2.03    0.16
   1  -3   1    1.80    0.16
   3   1   1    1.82    0.17
  -1  -3  -1    2.47    0.20
   1   3  -1    2.05    0.17
   3   1   1    1.99    0.16
  -3  -1   1    2.02    0.14
   3   1  -1    1.92    0.16
   3   1  -1    2.40    0.19
   1   3   1    1.86    0.16
  -1   3  -1    1.94    0.17
  -3  -1  -1    2.24    0.17
  -1  -3   1    2.04    0.17
  -3  -1  -1    2.00    0.17
  -3  -1  -1    2.13    0.18
  -3  -1  -1    1.95    0.16
  -1   3  -1    1.89    0.15
   1  -3  -1    1.94    0.19
  -1  -3   1    2.01    0.16
   3  -1   1    1.75    0.17
   3   1  -1    2.12    0.14
  -1   3  -1    1.96    0.18
   3   1  -1    1.86    0.16
   3  -1   1    1.97    0.17
   1  -3  -1    1.71    0.16
  -1  -3   1    1.66    0.12
   3  -1   1    2.11    0.16
   1   3   1    2.04    0.15
   1  -3  -1    2.23    0.15
  -1  -3   1    1.98    0.18
  -3  -2   1    4.15    0.27
   2  -3   1    3.60    0.26
  -2   3   1    3.95    0.22
   3   2   1    3.73    0.26
   2   3  -1    3.63    0.21
   3  -2  -1    3.97    0.26
  -2  -3  -1    3.51    0.26
   2   3  -1    3.73    0.27
   3   2   1    3.78    0.26
   3  -2  -1    3.74    0.20
   3  -2  -1    3.55    0.23
  -2  -3  -1    4.00    0.26
   3  -2  -1    3.87    0.23
   3  -2  -1    3.47    0.27
   2  -3   1    3.55    0.25
  -3   2  -1    3.74    0.26
  -2  -3  -1    3.91    0.28
   2  -3   1    3.85    0.27
   3   2   1    3.33    0.25
   2   3  -1    3.55    0.26
  -3   2  -1    3.89    0.25
  -3  -2   1    3.53    0.24
   2  -3   1    3.82    0.25
   2   3   1    3.83    0.25
   2  -3  -1    3.53    0.22
  -2  -3   1    3.74    0.26
  -3  -2  -1    3.87    0.28
   2  -3  -1    3.46    0.26
   3   2  -1    3.81    0.27
   3  -2   1    3.76    0.27
   3   2  -1    3.25    0.25
   2   3   1    3.85    0.26
  -3  -2  -1    3.93    0.25
   3   2  -1    4.01    0.22
  -2   3  -1    3.90    0.26
  -2   3  -1    3.94    0.26
   2  -3  -1    4.04    0.22
  -2   3  -1    4.00    0.27
  -3  -2  -1    4.28    0.26
   2  -3  -1    3.24    0.28
   2   3   1    3.64    0.25
  -2  -3   1    3.66    0.24
   3  -2   1    3.74    0.26
  -3   2   1    4.02    0.23
   3   2  -1    3.77    0.22
   3  -2   1    3.80    0.27
   3  -3   1    0.09    0.11
   3   3   1    0.01    0.10
  -3   3  -1   -0.04    0.09
  -3  -3  -1    0.08    0.09
  -3   3   1    0.01    0.06
   3  -3   1    0.01    0.09
  -3  -3   1    0.02    0.08
   3  -3   1    0.17    0.10
   3  -3  -1   -0.01    0.07
  -3  -3  -1    0.01    0.09
  -3   3  -1    0.07    0.08
   3   3  -1   -0.01    0.10
   3  -3  -1   -0.08    0.09
   3  -3  -1    0.07    0.05
   3   3  -1    0.02    0.04
  -3  -3   1    0.09    0.09
   3   3   1    0.11    0.09
   3  -3   1    0.17    0.11
   3   3  -1   -0.05    0.10
   3   3   1    0.08    0.10
  -3  -3  -1    0.01    0.10
   3  -3  -1   -0.13    0.12
   0  -4   1   61.38    3.03
   0   4  -1   57.28    3.02
  -4   0  -1   60.51    3.02
   0   4   1   53.86    3.01
   0   4   1   52.65    3.00
   4   0   1   56.99    3.04
   0   4  -1   57.63    3.02
   4   0  -1   56.75    3.03
   0  -4   1   53.58    3.00
   0  -4  -1   58.86    3.02
  -4   0  -1   58.11    3.03
  -4   0  -1   53.28    3.01
   0  -4   1   60.27    3.02
   0  -4   1   57.59    3.02
   0  -4  -1   60.47    3.04
   4   0   1   53.38    3.02
  -4   0   1   63.56    3.00
  -4   0   1   60.12    3.00
   4   0  -1   61.47    3.02
   0   4  -1   56.78    3.01
   4   0   1   56.05    3.02
   4   0  -1   60.87    3.02
   0  -4  -1   62.09    3.03
   4   0  -1   60.07    3.02
  -4   1  -1   38.43    2.01
   1  -4   1   34.39    1.95
   4  -1  -1   38.26    2.01
  -1   4   1   35.38    1.93
  -4  -1   1   38.42    1.99
  -1  -4  -1   37.41    1.98
  -1  -4  -1   38.54    1.97
   4  -1  -1   41.89    2.00
  -4  -1   1   41.79    1.98
   4   1   1   35.01    2.01
   1  -4   1   40.70    1.98
   4  -1  -1   39.02    2.03
  -1  -4  -1   36.84    1.98
   1   4  -1   35.32    1.96
  -1   4   1   37.15    1.94
   1  -4   1   37.48    1.97
   4   1   1   38.66    2.01
   1  -4   1   38.79    1.97
   4   1   1   36.60    2.01
  -4   1  -1   37.26    2.00
   1   4  -1   36.47    1.97
   4  -1  -1   40.06    2.00
   1   4   1   35.44    1.99
   1  -4  -1   39.44    2.00
   1  -4  -1   39.65    2.03
   1  -4  -1   41.92    2.02
   4  -1   1   36.30    1.97
   1  -4  -1   34.97    2.01
  -4  -1  -1   38.43    1.96
   4   1  -1   41.92    1.98
   4   1  -1   38.28    1.97
   1   4   1   34.50    2.00
  -4   1   1   37.98    1.95
   4  -1   1   36.62    1.98
  -4   1   1   36.15    1.93
  -1  -4   1   38.98    2.02
  -1   4  -1   39.41    2.01
   4   1  -1   39.35    1.95
  -1  -4   1   36.82    2.01
  -1   4  -1   38.16    2.01
   4   1  -1   37.67    1.97
   4  -1   1   34.96    1.97
  -1   4  -1   40.46    2.01
  -1  -4   1   38.92    2.01
  -1  -4   1   34.23    1.98
  -4  -1  -1   35.97    1.96
  -4  -1  -1   39.28    1.97
  -4  -1  -1   36.91    1.98
   2  -4   1   23.61    1.22
  -4   2  -1   23.10    1.23
  -2   4   1   23.80    1.19
   2   4  -1   21.94    1.22
   4  -2  -1   21.84    1.25
   2  -4   1   21.87    1.21
  -4  -2   1   23.19    1.22
  -2  -4  -1   22.24    1.23
   4  -2  -1   23.78    1.22
  -2   4   1   23.15    1.18
  -4  -2   1   24.15    1.24
   4   2   1   24.08    1.24
   4   2   1   23.58    1.24
   4  -2  -1   23.35    1.21
   4  -2  -1   20.96    1.19
   4  -2  -1   23.24    1.24
  -2  -4  -1   21.67    1.22
  -2  -4  -1   22.84    1.23
  -4  -2   1   21.63    1.19
   2   4  -1   22.47    1.22
   4   2   1   20.24    1.23
  -4   2  -1   23.59    1.24
   2   4  -1   20.41    1.21
   2  -4   1   23.01    1.22
  -2  -4   1   22.79    1.23
  -2   4  -1   24.60    1.24
   4   2  -1   22.59    1.22
  -2  -4   1   23.17    1.24
  -4   2   1   22.35    1.20
   4  -2   1   23.30    1.23
   2  -4  -1   23.57    1.24
  -4  -2  -1   21.81    1.22
   2   4   1   22.40    1.22
   4  -2   1   19.50    1.21
  -4  -2  -1   24.23    1.24
  -4  -2  -1   24.68    1.21
  -4  -2  -1   23.21    1.22
   4   2  -1   23.07    1.22
  -4   2   1   24.22    1.20
   2   4   1   21.82    1.23
   2  -4  -1   22.92    1.21
   2  -4  -1   24.24    1.26
  -2   4  -1   24.57    1.23
  -2   4  -1   23.76    1.24
   4   2  -1   22.77    1.19
   4  -3  -1    5.68    0.34
   3   4  -1    5.11    0.37
   4   3   1    5.34    0.38
   3   4  -1    6.18    0.33
   3  -4   1    5.50    0.37
   4   3   1    5.82    0.38
   3  -4   1    5.60    0.37
  -3   4   1    6.31    0.34
  -3  -4  -1    5.86    0.36
   3  -4   1    5.98    0.39
  -3  -4  -1    5.72    0.40
   4   3   1    6.21    0.37
   3  -4   1    6.04    0.39
  -4  -3   1    6.18    0.40
  -4   3  -1    6.24    0.38
   4  -3  -1    5.44    0.32
  -4   3  -1    6.15    0.37
  -3  -4  -1    6.47    0.39
   4  -3  -1    5.20    0.38
   3   4  -1    5.76    0.39
   4  -3  -1    5.61    0.40
   4  -3  -1    6.03    0.35
  -4  -3   1    5.84    0.36
   4  -3   1    5.59    0.38
  -3  -4   1    5.62    0.37
   4   3  -1    5.44    0.37
  -3   4  -1    6.59    0.39
   4  -3   1    6.05    0.39
   3   4   1    6.39    0.38
   4  -3   1    5.69    0.38
  -4  -3  -1    6.45    0.37
   3   4   1    5.37    0.37
  -3   4  -1    6.39    0.38
   3  -4  -1    6.25    0.34
   3  -4  -1    6.04    0.41
  -4  -3  -1    6.12    0.38
   3  -4  -1    5.29    0.37
  -3  -4   1    6.83    0.40
  -3   4  -1    5.87    0.37
  -4   3   1    5.99    0.35
  -4  -3  -1    5.89    0.39
   4   3  -1    5.91    0.39
   3  -4  -1    6.18    0.35
   4   3  -1    5.76    0.33
   4  -3   1    5.75    0.37
   3   4   1    5.19    0.37
   4  -4   1   -0.02    0.11
   4   4   1    0.00    0.11
   4  -4  -1   -0.04    0.14
   4  -4  -1    0.14    0.10
  -4  -4  -1   -0.09    0.08
   4   4   1    0.11    0.10
   4  -4   1    0.08    0.12
  -4   4  -1    0.19    0.10
  -4   4  -1    0.05    0.10
  -4  -4  -1    0.03    0.12
   4  -4   1    0.11    0.10
   4  -4  -1    0.05    0.06
   4   4  -1   -0.17    0.10
   4  -4  -1    0.14    0.08
  -4  -4   1    0.02    0.10
   4   4  -1    0.01    0.11
   4   4  -1    0.13    0.06
   4  -4   1    0.01    0.10
  -4   4   1    0.02    0.07
   4   4   1    0.14    0.11
  -4  -4   1    0.15    0.11
  -4  -4  -1    0.06    0.11
   0   5   1    0.27    0.09
   5   0  -1    0.09    0.09
   0  -5   1    0.10    0.11
   5   0   1    0.39    0.12
   0  -5   1    0.02    0.09
  -5   0  -1    0.10    0.09
   5   0  -1    0.23    0.13
  -5   0   1    0.17    0.06
   0  -5  -1    0.12    0.15
   0   5   1    0.12    0.07
  -5   0   1    0.12    0.07
   5   0  -1    0.28    0.10
   0  -5  -1    0.17    0.09
   5   0  -1    0.20    0.10
   0   5  -1   -0.01    0.10
   0  -5   1    0.31    0.08
  -5   0  -1    0.21    0.09
   0   5  -1    0.22    0.11
   0  -5  -1    0.01    0.12
  -5   0  -1    0.16    0.11
   5   0   1    0.21    0.13
   0   5  -1    0.12    0.08
   0  -5   1    0.03    0.11
   5   0   1    0.18    0.09
  -5  -1   1    8.96    0.47
   1   5  -1    7.60    0.48
   1   5  -1    7.67    0.48
   5  -1  -1    8.54    0.48
   1  -5   1    8.52    0.51
   1  -5   1    7.79    0.47
   5  -1  -1    7.45    0.48
  -1  -5  -1    8.38    0.51
   5  -1  -1    8.85    0.48
   5   1   1    7.99    0.50
  -1   5   1    7.89    0.45
   1  -5   1    8.42    0.50
  -1   5   1    7.35    0.44
   5   1   1    8.23    0.51
  -5   1  -1    7.94    0.49
   5   1   1    8.37    0.49
  -1  -5  -1    8.29    0.52
   1  -5   1    7.87    0.48
  -5   1  -1    8.05    0.48
  -5  -1   1    8.31    0.44
  -1  -5  -1    8.53    0.49
   5  -1  -1    7.72    0.51
  -5   1   1    7.81    0.44
   1  -5  -1    9.18    0.52
  -5   1   1    8.21    0.46
  -1  -5   1    7.62    0.46
   1   5   1    7.90    0.47
  -1  -5   1    8.02    0.49
  -1  -5   1    7.82    0.49
   5  -1   1    7.84    0.51
   5   1  -1    9.29    0.49
  -1  -5   1    8.20    0.51
  -1   5  -1    8.57    0.48
  -5  -1  -1    7.94    0.48
  -1   5  -1    8.04    0.49
   5   1  -1    8.78    0.51
   5   1  -1    8.06    0.49
  -1   5  -1    8.27    0.49
   1  -5  -1    7.82    0.49
   1  -5  -1    8.59    0.48
  -5  -1  -1    7.77    0.49
  -5  -1  -1    8.05    0.50
   1   5   1    8.20    0.48
  -5  -1  -1    8.74    0.48
   1  -5  -1    7.85    0.52
   5  -1   1    7.92    0.50
   5   1  -1    8.32    0.47
   5  -1   1    8.30    0.49
  -5  -2   1    3.35    0.27
  -2   5   1    2.71    0.19
   5  -2  -1    3.34    0.23
  -5  -2   1    2.87    0.19
  -5   2  -1    3.33    0.25
  -5   2  -1    2.92    0.26
   2   5  -1    2.48    0.22
  -5  -2   1    3.46    0.23
   2  -5   1    2.62    0.23
   5   2   1    3.34    0.27
   5  -2  -1    3.41    0.23
   5   2   1    3.35    0.25
   2  -5   1    3.03    0.26
   5   2   1    2.82    0.25
   2   5  -1    2.71    0.24
   2   5  -1    2.88    0.24
   5  -2  -1    3.27    0.25
  -2  -5  -1    3.15    0.28
   5  -2  -1    2.86    0.28
  -2  -5  -1    2.57    0.23
   2  -5   1    2.86    0.23
  -2  -5  -1    2.74    0.26
  -2   5   1    2.67    0.19
   2  -5  -1    3.31    0.23
  -2  -5   1    3.67    0.26
  -5  -2  -1    2.63    0.25
   5  -2   1    3.13    0.25
   5  -2   1    2.84    0.26
   5   2  -1    3.28    0.25
  -5  -2  -1    2.68    0.24
  -5  -2  -1    3.13    0.23
  -2  -5   1    3.24    0.26
   5   2  -1    3.02    0.21
   2   5   1    2.78    0.25
  -5   2   1    3.06    0.23
   5  -2   1    2.85    0.23
  -2   5  -1    3.24    0.26
   2  -5  -1    3.53    0.30
  -2   5  -1    3.52    0.25
  -2   5  -1    3.63    0.26
   2  -5  -1    2.76    0.26
   2   5   1    2.90    0.24
  -5  -2  -1    2.75    0.23
  -5   2   1    3.00    0.21
  -2  -5   1    2.91    0.27
   5   2  -1    2.80    0.24
   5  -3  -1    3.87    0.25
   3   5  -1    3.85    0.24
  -3  -5  -1    3.60    0.28
   3   5  -1    4.15    0.29
  -5  -3   1    3.75    0.27
  -5   3  -1    3.84    0.28
   5  -3  -1    3.57    0.28
   3  -5   1    4.25    0.30
   5  -3  -1    3.35    0.21
   5  -3  -1    3.80    0.31
   5  -3  -1    4.24    0.26
  -3  -5  -1    3.54    0.30
  -3   5   1    3.85    0.25
   3  -5   1    3.82    0.31
  -5   3  -1    3.82    0.28
   5   3   1    3.50    0.29
   5   3   1    3.68    0.28
  -5  -3   1    4.00    0.31
   3   5  -1    3.76    0.28
   5   3   1    4.01    0.28
  -5  -3   1    3.39    0.22
   3  -5   1    3.45    0.27
   3  -5   1    3.69    0.28
   3  -5  -1    3.07    0.27
  -3   5  -1    3.72    0.28
   3   5   1    3.51    0.27
   5  -3   1    3.57    0.29
   5  -3   1    3.30    0.28
  -5   3   1    3.43    0.26
   5   3  -1    3.65    0.30
   5   3  -1    4.12    0.25
  -3  -5   1    3.73    0.30
  -5  -3  -1    3.61    0.28
   5   3  -1    3.96    0.30
  -3  -5   1    3.42    0.27
   3   5   1    3.59    0.29
   3   5   1    3.84    0.28
  -3   5  -1    3.44    0.27
  -5  -3  -1    4.14    0.28
   5  -3   1    3.81    0.32
  -5  -3  -1    4.53    0.33
  -5   3   1    4.06    0.26
   3  -5  -1    3.73    0.25
   3  -5  -1    3.86    0.31
  -3   5  -1    3.97    0.28
   3  -5  -1    4.05    0.25
   4  -5   1   28.85    1.59
  -4   5   1   31.64    1.55
  -5   4  -1   31.35    1.61
  -5   4  -1   28.81    1.60
   5  -4  -1   28.83    1.56
   5  -4  -1   31.43    1.58
   5   4   1   29.80    1.61
  -4  -5  -1   27.92    1.60
   5  -4  -1   29.33    1.64
   4   5  -1   30.47    1.54
  -4  -5  -1   28.91    1.57
   4   5  -1   29.52    1.60
  -5  -4   1   30.02    1.60
   5  -4  -1   26.62    1.61
  -4  -5  -1   28.95    1.59
   4  -5   1   28.86    1.57
   4   5  -1   29.54    1.59
   4  -5   1   31.20    1.59
   5   4   1   31.49    1.60
   4  -5   1   28.83    1.60
   4   5   1   30.05    1.61
   5  -4   1   29.23    1.59
  -4   5  -1   31.43    1.61
   4   5   1   27.96    1.61
   5  -4   1   31.40    1.59
   4  -5  -1   29.94    1.64
   5  -4   1   28.30    1.60
  -4   5  -1   30.96    1.61
  -5   4   1   30.44    1.56
  -5  -4  -1   31.16    1.59
   5  -4   1   29.44    1.57
   4  -5  -1   30.19    1.62
   5   4  -1   26.70    1.59
  -4  -5   1   27.03    1.60
  -5  -4  -1   29.95    1.57
   4   5   1   31.28    1.60
   4  -5  -1   31.15    1.58
   4  -5  -1   31.78    1.58
   5   4  -1   28.79    1.59
  -5   4   1   29.43    1.58
   5   4  -1   28.91    1.55
  -5   5   1    0.06    0.09
   5   5   1    0.06    0.11
   5   5   1    0.13    0.13
  -5   5  -1    0.11    0.11
  -5  -5  -1    0.12    0.12
  -5  -5  -1   -0.02    0.10
  -5   5   1   -0.03    0.08
   5  -5   1    0.05    0.12
   5  -5   1   -0.12    0.14
  -5   5  -1   -0.02    0.09
   5  -5  -1    0.04    0.07
  -5  -5   1    0.13    0.13
   5   5  -1   -0.01    0.11
   5   5  -1    0.20    0.14
   5  -5  -1   -0.02    0.09
   5  -5   1   -0.05    0.11
  -5  -5   1    0.08    0.10
   5  -5   1    0.00    0.10
   5  -5  -1    0.13    0.13
   5   5   1    0.11    0.12
   5   5  -1   -0.01    0.06
   5  -5  -1    0.05    0.15
  -5  -5  -1    0.09    0.13
   0  -6  -1    0.35    0.13
   0   6  -1    0.36    0.12
  -6   0   1    0.35    0.08
   0   6   1    0.21    0.09
   0  -6  -1    0.50    0.16
   0   6  -1    0.29    0.12
  -6   0  -1    0.45    0.11
   6   0   1    0.34    0.12
  -6   0  -1    0.40    0.12
   0  -6   1    0.33    0.09
   0   6   1    0.51    0.11
   0  -6   1    0.26    0.14
   6   0   1    0.40    0.16
   6   0  -1    0.39    0.11
   6   0   1    0.38    0.13
  -6   0   1    0.35    0.08
   0  -6   1    0.36    0.15
  -6   0  -1    0.54    0.12
   6   0  -1    0.41    0.15
   0  -6  -1    0.36    0.11
   6   0  -1    0.52    0.12
   6   0  -1    0.39    0.11
   0  -6   1    0.25    0.10
  -1   6   1    2.78    0.22
   1  -6   1    3.68    0.32
  -6  -1   1    3.94    0.25
  -1  -6  -1    3.02    0.30
  -6   1  -1    3.66    0.29
   6  -1  -1    4.37    0.29
   1  -6   1    3.13    0.27
   6   1   1    3.38    0.29
   1   6  -1    3.77    0.28
  -6   1  -1    3.64    0.27
  -1  -6  -1    4.02    0.33
  -1   6   1    3.65    0.23
   6  -1  -1    3.59    0.31
   1  -6   1    3.77    0.31
   6  -1  -1    3.80    0.28
   1   6  -1    3.63    0.27
   6   1   1    3.54    0.28
  -1  -6  -1    4.01    0.28
  -6  -1   1    3.76    0.23
   6   1   1    3.16    0.28
   1  -6   1    3.52    0.26
   6  -1  -1    4.15    0.28
   1  -6  -1    3.28    0.26
   6  -1   1    3.56    0.30
   6   1  -1    3.53    0.28
   6   1  -1    3.82    0.26
   6  -1   1    3.55    0.32
  -6  -1  -1    3.18    0.29
  -1  -6   1    3.24    0.27
  -1   6  -1    3.70    0.28
   6   1  -1    3.73    0.32
   1   6   1    3.52    0.25
   6   1  -1    3.56    0.28
   1  -6  -1    3.65    0.33
  -6  -1  -1    3.71    0.26
   6  -1   1    3.81    0.29
   1   6   1    3.99    0.27
  -6   1   1    3.79    0.24
   1  -6  -1    3.89    0.32
  -1  -6   1    3.55    0.29
  -1  -6   1    4.34    0.32
  -6  -1  -1    3.31    0.27
  -6   1   1    3.15    0.22
   1  -6  -1    3.00    0.28
  -1   6  -1    3.63    0.28
  -1   6  -1    3.61    0.27
  -6  -1  -1    3.35    0.27
   6  -2  -1    3.15    0.26
  -6  -2   1    2.94    0.22
   6   2   1    2.73    0.24
   2  -6   1    2.68    0.23
   6   2   1    3.18    0.28
  -2  -6  -1    3.00    0.29
   2   6  -1    2.32    0.23
  -2  -6  -1    2.72    0.26
   6   2   1    2.15    0.23
   2   6  -1    2.47    0.24
  -6  -2   1    2.75    0.26
   6  -2  -1    3.12    0.23
  -6   2  -1    2.85    0.23
   2  -6   1    2.94    0.23
   2   6  -1    2.85    0.26
   6  -2  -1    2.58    0.26
  -2   6   1    2.58    0.19
  -6   2  -1    2.97    0.25
  -2   6   1    2.78    0.19
   2  -6   1    3.06    0.28
   6  -2  -1    3.11    0.23
  -6  -2   1    2.74    0.18
   2  -6   1    2.62    0.26
  -2  -6  -1    2.43    0.23
   6  -2   1    3.06    0.26
  -6  -2  -1    2.50    0.23
  -6   2   1    2.83    0.21
   6   2  -1    2.96    0.22
  -2  -6   1    3.27    0.27
   2  -6  -1    2.64    0.25
  -6  -2  -1    2.94    0.26
   6   2  -1    2.89    0.26
   6  -2   1    2.84    0.27
   2   6   1    2.46    0.22
  -6   2   1    2.54    0.23
  -2   6  -1    2.60    0.24
   6  -2   1    2.71    0.25
   2  -6  -1    3.00    0.30
  -6  -2  -1    3.16    0.23
  -6  -2  -1    2.85    0.27
   6   2  -1    3.25    0.28
  -2   6  -1    2.94    0.24
  -2  -6   1    2.57    0.25
  -2   6  -1    3.09    0.25
   2   6   1    2.59    0.24
   2  -6  -1    2.75    0.23
   6   2  -1    2.45    0.23
  -2  -6   1    2.74    0.24
   3   6  -1    7.48    0.50
   3  -6   1    7.96    0.51
  -6   3  -1    7.95    0.48
   6   3   1    7.63    0.46
   6   3   1    7.69    0.48
   6  -3  -1    7.82    0.45
   6  -3  -1    6.97    0.47
   3  -6   1    6.77    0.48
   3   6  -1    7.39    0.49
   3  -6   1    6.97    0.47
  -3  -6  -1    8.20    0.50
  -3   6   1    8.10    0.45
   6  -3  -1    6.63    0.41
   6   3   1    8.11    0.50
  -3  -6  -1    7.53    0.50
  -6   3  -1    7.69    0.47
   6  -3  -1    7.87    0.45
  -6  -3   1    7.44    0.46
  -3  -6  -1    8.51    0.53
  -6  -3   1    6.73    0.41
  -3   6   1    7.90    0.44
  -6  -3   1    7.65    0.49
   6   3  -1    8.10    0.45
   6  -3   1    7.73    0.50
   3  -6  -1    7.38    0.50
  -6   3   1    8.10    0.47
  -6  -3  -1    7.62    0.46
   6   3  -1    7.86    0.49
   3  -6  -1    7.39    0.48
  -6   3   1    7.78    0.46
  -6  -3  -1    7.88    0.52
  -3   6  -1    7.93    0.47
   3  -6  -1    7.31    0.45
  -6  -3  -1    7.33    0.48
   3   6   1    7.37    0.46
  -3  -6   1    7.71    0.48
   6   3  -1    7.32    0.49
  -3  -6   1    8.11    0.50
  -3   6  -1    8.08    0.47
   6  -3   1    8.34    0.52
   6  -3   1    8.43    0.50
  -3   6  -1    7.44    0.46
   3   6   1    7.87    0.48
  -6  -4   1    0.34    0.12
   6   4   1    0.04    0.10
  -6  -4   1    0.23    0.14
  -6   4  -1    0.17    0.11
   6  -4  -1    0.18    0.09
   4   6  -1    0.12    0.07
   4  -6   1    0.24    0.12
   4  -6   1    0.11    0.11
   6  -4  -1    0.15    0.14
   4   6  -1    0.29    0.13
   4  -6   1    0.23    0.13
  -6   4  -1    0.15    0.11
   6  -4  -1    0.30    0.07
  -4  -6  -1    0.22    0.14
   4   6  -1    0.17    0.14
  -4  -6  -1    0.10    0.12
   6  -4  -1    0.20    0.14
   6  -4  -1    0.02    0.09
  -4   6   1    0.28    0.09
   4  -6   1    0.38    0.15
   6   4   1    0.20    0.13
   6   4   1    0.19    0.13
   4  -6  -1    0.19    0.09
  -4  -6   1    0.12    0.13
   4  -6  -1    0.26    0.16
   6   4  -1    0.08    0.13
  -6  -4  -1    0.13    0.13
   6  -4   1    0.10    0.15
   6  -4   1    0.25    0.11
   6   4  -1    0.37    0.14
  -6   4   1    0.07    0.09
  -6  -4  -1    0.16    0.10
   6  -4   1    0.26    0.14
   4   6   1    0.20    0.13
   4   6   1    0.19    0.12
  -6   4   1    0.18    0.10
   4  -6  -1    0.11    0.11
  -4   6  -1    0.12    0.11
   4   6   1    0.28    0.12
  -6  -4  -1    0.19    0.13
  -4   6  -1    0.25    0.12
  -4   6  -1    0.28    0.12
   4  -6  -1    0.11    0.10
  -4  -6   1    0.42    0.13
   6  -4   1    0.20    0.13
   6  -5  -1    5.46    0.45
  -5  -6  -1    5.92    0.44
  -5  -6  -1    5.83    0.41
   6  -5  -1    5.70    0.41
  -6   5  -1    6.18    0.40
   6  -5  -1    5.59    0.34
   6  -5  -1    5.66    0.37
   5  -6   1    5.41    0.38
   5  -6   1    4.83    0.42
  -6  -5   1    5.53    0.39
   5   6  -1    5.54    0.34
   5  -6   1    6.59    0.42
  -6  -5   1    5.53    0.43
   6   5   1    5.25    0.41
  -6   5  -1    5.88    0.40
   5  -6   1    5.79    0.41
  -5   6   1    6.03    0.36
   5   6  -1    5.76    0.42
   6   5   1    6.06    0.39
   5   6  -1    6.04    0.43
   6   5   1    6.25    0.42
   5  -6  -1    5.26    0.42
  -5   6  -1    6.30    0.41
  -5   6  -1    5.80    0.40
   5  -6  -1    6.21    0.36
   6  -5   1    6.04    0.44
   5  -6  -1    5.85    0.37
   6   5  -1    5.69    0.35
   6  -5   1    6.56    0.42
  -6   5   1    6.13    0.37
  -6  -5  -1    6.27    0.45
   5  -6  -1    6.01    0.46
  -5  -6   1    5.19    0.41
   5   6   1    5.36    0.42
   6   5  -1    5.77    0.42
  -6  -5  -1    5.83    0.37
   6  -5   1    5.51    0.41
   5   6   1    5.79    0.41
  -5  -6   1    5.42    0.40
   5   6   1    6.57    0.40
   6  -5   1    4.98    0.37
  -6   5   1    5.56    0.39
  -6  -5  -1    5.56    0.41
   6   5  -1    6.08    0.43
   6  -6   1    0.09    0.15
  -6   6   1    0.04    0.10
   6   6   1    0.06    0.15
   6  -6  -1    0.04    0.11
  -6  -6  -1   -0.10    0.13
   6   6  -1    0.09    0.14
   6  -6   1    0.03    0.14
  -6  -6  -1   -0.15    0.15
   6   6   1    0.07    0.14
   6  -6  -1   -0.11    0.14
  -6   6  -1   -0.08    0.12
  -6  -6   1    0.19    0.12
   6  -6  -1    0.12    0.08
   6  -6   1    0.10    0.14
  -6  -6  -1    0.12    0.10
  -6  -6   1    0.26    0.15
   6   6   1   -0.10    0.11
   6  -6   1   -0.05    0.11
  -6   6   1    0.11    0.11
  -6   6  -1    0.21    0.13
   6   6  -1   -0.05    0.14
   6   6  -1   -0.01    0.07
   6  -6  -1    0.23    0.19
   0  -7   1    9.17    0.56
   7   0   1    8.33    0.55
   7   0  -1    9.39    0.56
   0   7  -1    8.48    0.55
   7   0   1    9.13    0.57
   0  -7  -1    9.41    0.61
  -7   0  -1    9.43    0.57
   0   7   1    8.65    0.52
  -7   0   1    8.78    0.51
   0  -7  -1    9.03    0.55
   7   0   1    8.97    0.58
   7   0   1    8.43    0.55
   7   0  -1    9.89    0.55
   7   0  -1    9.82    0.56
   7   0  -1    8.67    0.58
   0  -7   1    9.55    0.58
  -7   0  -1    9.52    0.54
  -7   0  -1    9.29    0.54
   0   7  -1    9.43    0.55
   0  -7   1    8.30    0.53
   0  -7  -1    8.54    0.57
  -7   0   1    9.29    0.51
   0  -7   1    8.98    0.58
  -1   7   1   12.32    0.69
  -1  -7  -1   12.12    0.72
  -1  -7  -1   13.31    0.76
   7  -1  -1   12.13    0.72
  -7   1  -1   12.64    0.74
   1  -7   1   12.24    0.75
   7   1   1   12.35    0.74
   1  -7   1   11.73    0.71
   1   7  -1   12.61    0.73
  -7  -1   1   12.79    0.70
   7  -1  -1   12.90    0.77
   7  -1  -1   11.74    0.72
   1  -7   1   12.75    0.75
  -1  -7  -1   13.64    0.77
  -7  -1   1   13.17    0.68
  -7   1  -1   12.68    0.72
   1   7  -1   12.29    0.72
   7   1   1   11.62    0.72
   1  -7   1   12.50    0.73
   7   1   1   13.43    0.77
   7  -1  -1   13.13    0.72
  -1   7   1   11.87    0.68
   7   1   1   12.52    0.75
  -1   7  -1   12.01    0.72
  -1  -7   1   13.33    0.75
   1   7   1   11.72    0.72
  -7  -1  -1   13.00    0.76
  -7  -1  -1   11.87    0.73
  -7   1   1   11.81    0.68
   1  -7  -1   12.70    0.73
   7   1  -1   13.58    0.77
   7  -1   1   12.68    0.76
   1  -7  -1   11.84    0.75
  -7   1   1   13.21    0.73
  -1  -7   1   12.99    0.76
  -1   7  -1   12.14    0.72
  -1   7  -1   13.24    0.73
   7   1  -1   12.98    0.71
   1  -7  -1   13.02    0.72
   7   1  -1   12.26    0.72
   1  -7  -1   13.36    0.78
   7   1  -1   12.67    0.73
   1   7   1   12.11    0.71
  -1  -7   1   13.02    0.74
  -7  -1  -1   13.32    0.71
  -7  -1  -1   11.95    0.71
   7  -1   1   12.38    0.73
  -7   1   1   12.71    0.69
   7  -1   1   12.72    0.74
   7   2   1   13.36    0.87
   7  -2  -1   14.53    0.90
  -7  -2   1   16.10    0.85
   2  -7   1   15.08    0.84
   2   7  -1   13.91    0.85
  -2  -7  -1   14.04    0.85
  -2   7   1   14.89    0.81
   7  -2  -1   16.40    0.86
   2   7  -1   13.75    0.84
   7  -2  -1   15.18    0.88
   2  -7   1   14.15    0.84
  -7   2  -1   16.03    0.88
  -2  -7  -1   15.23    0.88
   2  -7   1   15.71    0.87
   7   2   1   14.09    0.86
  -7   2  -1   14.92    0.86
  -2   7   1   14.46    0.81
  -2  -7  -1   14.80    0.88
  -7  -2   1   15.59    0.82
   2  -7   1   15.70    0.89
   7   2   1   14.87    0.88
  -7  -2   1   16.56    0.90
   7  -2  -1   15.43    0.85
   7   2  -1   15.84    0.83
   2  -7  -1   15.67    0.91
   7   2  -1   15.23    0.86
  -2  -7   1   15.43    0.90
   2  -7  -1   15.03    0.85
  -7  -2  -1   15.42    0.83
   7  -2   1   15.25    0.86
  -2   7  -1   16.00    0.87
   2   7   1   14.76    0.87
  -2   7  -1   15.19    0.86
  -7  -2  -1   14.54    0.88
   2  -7  -1   14.56    0.87
  -2  -7   1   16.11    0.88
  -7   2   1   16.09    0.85
  -7  -2  -1   13.10    0.84
   7  -2   1   14.93    0.86
   7   2  -1   15.93    0.86
   7  -2   1   14.39    0.87
   2   7   1   14.51    0.85
  -7  -2  -1   14.99    0.86
  -7   2   1   15.22    0.83
  -2  -7   1   15.43    0.87
  -2   7  -1   15.96    0.86
   7   2  -1   15.87    0.88
   3  -7   1    7.16    0.47
  -3  -7  -1    8.03    0.52
   3   7  -1    6.57    0.49
   3  -7   1    7.58    0.51
  -7   3  -1    7.64    0.47
   7   3   1    6.82    0.49
   3  -7   1    7.99    0.49
   7  -3  -1    6.92    0.41
   7  -3  -1    7.54    0.46
  -7  -3   1    7.93    0.47
   7   3   1    8.04    0.48
  -7   3  -1    7.63    0.49
   7   3   1    6.86    0.49
  -7  -3   1    7.02    0.42
  -7  -3   1    8.74    0.53
  -3  -7  -1    8.01    0.53
  -3   7   1    7.74    0.43
   3   7  -1    6.86    0.48
   7  -3  -1    8.10    0.53
  -3  -7  -1    7.42    0.49
  -3   7   1    8.03    0.44
   7  -3  -1    7.30    0.46
   7  -3  -1    6.59    0.48
   3   7   1    7.49    0.48
  -3   7  -1    7.55    0.48
   7  -3   1    8.09    0.50
   3  -7  -1    7.12    0.51
   3  -7  -1    7.43    0.49
   7   3  -1    6.88    0.48
  -7  -3  -1    7.35    0.48
  -3   7  -1    7.68    0.47
   7   3  -1    7.18    0.45
  -3  -7   1    7.66    0.48
   7  -3   1    7.29    0.53
   3   7   1    7.30    0.49
  -3   7  -1    8.15    0.48
   7  -3   1    7.12    0.48
  -3  -7   1    8.01    0.52
   7   3  -1    7.66    0.49
   3  -7  -1    7.83    0.46
  -7  -3  -1    7.68    0.46
  -7  -3  -1    8.02    0.53
  -7   3   1    7.99    0.48
  -7   3   1    7.58    0.46
   7   4   1   14.61    0.92
   4  -7   1   14.83    0.88
   7  -4  -1   16.10    0.88
   7  -4  -1   14.79    0.84
   7  -4  -1   15.77    0.95
   4   7  -1   13.96    0.89
   7  -4  -1   16.98    0.89
   4   7  -1   14.29    0.88
   7  -4  -1   15.91    0.93
  -7   4  -1   16.57    0.91
  -4  -7  -1   15.22    0.90
  -7  -4   1   15.55    0.85
  -4   7   1   16.49    0.85
  -7   4  -1   16.21    0.91
   4  -7   1   15.80    0.89
   4  -7   1   15.63    0.91
  -7  -4   1   17.39    0.94
   7   4   1   15.76    0.90
   7   4   1   15.82    0.92
   4   7  -1   16.81    0.84
   4  -7   1   14.48    0.87
  -4  -7  -1   15.11    0.92
  -7  -4   1   15.03    0.90
   7   4  -1   15.62    0.85
  -7  -4  -1   16.09    0.86
   7  -4   1   15.50    0.92
  -7   4   1   16.23    0.87
  -4  -7   1   14.54    0.91
   4   7   1   15.04    0.90
  -4   7  -1   15.84    0.90
   7   4  -1   15.49    0.90
  -4  -7   1   17.61    0.95
   4  -7  -1   16.90    0.89
   7  -4   1   14.30    0.89
   4   7   1   15.56    0.92
   4  -7  -1   16.89    0.89
  -4   7  -1   16.76    0.90
  -7  -4  -1   15.73    0.89
  -4   7  -1   15.98    0.91
   7  -4   1   16.21    0.89
  -7  -4  -1   15.47    0.92
   4  -7  -1   14.35    0.91
  -7   4   1   15.70    0.87
   7  -4   1   15.96    0.86
   7   4  -1   13.43    0.88
   4  -7  -1   16.99    0.96
   4   7   1   16.36    0.90
   7  -5  -1    0.44    0.09
   5  -7   1    0.44    0.16
   7  -5  -1    0.49    0.16
   5   7  -1    0.17    0.15
   7   5   1    0.14    0.14
   5   7  -1    0.33    0.09
  -7  -5   1    0.69    0.18
   5   7  -1    0.08    0.16
  -5   7   1    0.35    0.11
  -7   5  -1    0.24    0.14
   7  -5  -1    0.21    0.17
  -7  -5   1    0.45    0.14
  -5  -7  -1    0.38    0.14
   5  -7   1    0.44    0.16
   7   5   1    0.31    0.15
  -7   5  -1    0.40    0.14
   5  -7   1    0.24    0.17
  -5  -7  -1    0.65    0.19
   5  -7   1    0.48    0.14
   7  -5  -1    0.47    0.12
   7   5   1    0.33    0.13
   5  -7  -1    0.45    0.12
  -7  -5  -1    0.24    0.14
  -7  -5  -1    0.31    0.17
   5  -7  -1    0.11    0.11
   5   7   1    0.33    0.13
   7  -5   1    0.17    0.16
  -5  -7   1    0.37    0.16
   7   5  -1    0.46    0.10
   7  -5   1    0.36    0.13
   7   5  -1    0.36    0.16
   5  -7  -1    0.00    0.18
   7  -5   1    0.28    0.15
  -7  -5  -1    0.28    0.12
  -7   5   1    0.37    0.13
  -5   7  -1    0.47    0.14
  -7   5   1    0.37    0.12
   7   5  -1    0.56    0.17
   5  -7  -1    0.41    0.16
   5   7   1    0.43    0.15
  -5   7  -1    0.45    0.14
   5   7   1    0.29    0.16
   7  -5   1    0.48    0.17
  -5  -7   1    0.37    0.15
   6  -7   1   47.91    2.51
   7   6   1   48.04    2.53
   7  -6  -1   47.90    2.52
  -7   6  -1   49.06    2.55
   7   6   1   49.22    2.58
   6   7  -1   47.14    2.46
  -7   6  -1   46.47    2.54
  -6   7   1   47.59    2.51
   6  -7   1   45.01    2.53
  -6  -7  -1   48.01    2.53
  -6   7   1   50.04    2.48
   6  -7   1   43.69    2.48
  -6  -7  -1   47.13    2.55
   7  -6  -1   47.24    2.57
   6   7  -1   46.19    2.53
   6   7  -1   46.13    2.52
   7  -6  -1   47.68    2.59
   6  -7   1   46.79    2.53
  -7  -6   1   47.30    2.55
   7   6   1   47.95    2.56
  -7  -6   1   50.22    2.59
   7  -6  -1   46.71    2.49
   7   6  -1   44.98    2.46
   6   7   1   45.54    2.55
  -7  -6  -1   48.56    2.55
  -7   6   1   49.27    2.48
   7  -6   1   50.33    2.51
   6  -7  -1   48.44    2.51
  -7   6   1   46.34    2.50
   6   7   1   49.10    2.57
   6   7   1   49.61    2.53
   7   6  -1   49.35    2.54
  -7  -6  -1   43.45    2.51
  -6  -7   1   53.18    2.59
  -6   7  -1   46.23    2.55
   7  -6   1   47.21    2.53
   7   6  -1   48.16    2.53
  -6   7  -1   49.68    2.55
  -7  -6  -1   47.41    2.48
   6  -7  -1   46.70    2.59
   7  -6   1   47.11    2.54
   7  -6   1   45.28    2.48
   6  -7  -1   42.35    2.56
  -6  -7   1   45.68    2.55
   6  -7  -1   48.17    2.52
  -7   7  -1    0.05    0.13
   7  -7   1   -0.04    0.16
   7   7   1    0.14    0.16
   7   7  -1    0.00    0.15
   7   7  -1    0.08    0.09
   7  -7  -1    0.02    0.11
   7  -7  -1    0.13    0.09
  -7  -7  -1   -0.35    0.13
   7   7   1   -0.03    0.14
   7  -7   1    0.05    0.15
   7  -7   1    0.22    0.18
  -7   7  -1    0.13    0.13
  -7   7   1    0.12    0.10
  -7   7   1   -0.05    0.10
   7   7  -1   -0.05    0.15
   7  -7   1   -0.02    0.11
   7  -7  -1    0.07    0.19
  -7  -7   1   -0.07    0.15
   7  -7  -1   -0.02    0.15
  -7  -7   1    0.13    0.15
  -7  -7  -1   -0.03    0.16
   7   7   1    0.23    0.13
   0   8  -1   26.14    1.55
   8   0  -1   29.39    1.56
   0  -8   1   30.01    1.59
   8   0  -1   28.59    1.59
   0   8   1   27.68    1.53
   0  -8   1   26.94    1.54
   0  -8   1   30.18    1.60
  -8   0  -1   27.76    1.55
  -8   0  -1   29.14    1.58
   0  -8   1   28.55    1.57
  -8   0  -1   30.71    1.55
  -8   0   1   28.52    1.52
   0  -8  -1   28.42    1.56
   8   0   1   29.27    1.57
  -8   0   1   30.49    1.53
   8   0   1   30.07    1.58
   0  -8  -1   29.99    1.60
   0  -8  -1   28.30    1.60
   8   0   1   28.05    1.57
   8   0  -1   27.34    1.56
   8   0   1   29.53    1.61
   0   8  -1   29.74    1.56
   8   0  -1   28.17    1.56
   1  -8   1    1.11    0.16
   1  -8   1    0.81    0.19
  -1  -8  -1    0.90    0.20
   8   1   1    1.20    0.23
   1  -8   1    1.17    0.19
   1   8  -1    1.11    0.17
   1  -8   1    0.77    0.20
   8  -1  -1    1.36    0.18
  -1   8   1    1.21    0.14
   8  -1  -1    1.03    0.23
  -1  -8  -1    1.02    0.18
  -1  -8  -1    0.93    0.20
   8   1   1    1.58    0.22
  -8  -1   1    1.48    0.16
   8  -1  -1    1.34    0.18
   8   1   1    1.18    0.18
   8   1   1    1.00    0.18
   8  -1  -1    1.33    0.19
  -1   8   1    1.13    0.14
  -8  -1   1    1.08    0.12
  -8   1  -1    1.12    0.19
   1   8  -1    1.42    0.18
  -8   1  -1    0.96    0.15
   8  -1   1    1.29    0.23
  -8   1   1    1.18    0.14
   8   1  -1    1.03    0.18
  -8   1   1    1.11    0.17
  -1  -8   1    1.17    0.20
  -1  -8   1    1.11    0.20
   8  -1   1    1.25    0.19
   8  -1   1    1.30    0.19
   8  -1   1    1.14    0.19
  -1   8  -1    1.07    0.16
   1  -8  -1    1.34    0.18
  -8  -1  -1    0.99    0.19
  -1  -8   1    0.93    0.20
   8   1  -1    1.28    0.22
  -8  -1  -1    1.14    0.19
  -8  -1  -1    1.29    0.17
  -8   1   1    1.25    0.13
   1  -8  -1    1.02    0.23
   1  -8  -1    1.23    0.22
  -1   8  -1    1.25    0.17
  -8  -1  -1    1.32    0.16
   8   1  -1    1.26    0.17
   1   8   1    1.25    0.16
  -1   8  -1    0.91    0.17
   8   1  -1    1.24    0.19
   1   8   1    1.25    0.18
  -8  -2   1    8.26    0.52
  -2   8   1    8.58    0.49
   8   2   1    9.04    0.57
  -8  -2   1    8.59    0.48
   8  -2  -1    9.11    0.53
   2  -8   1    7.95    0.53
   2   8  -1    8.44    0.55
   2  -8   1    9.20    0.57
   2   8  -1    7.72    0.53
   2  -8   1    8.65    0.53
  -2  -8  -1    9.36    0.59
   8  -2  -1    8.90    0.56
  -8   2  -1    7.91    0.55
  -2  -8  -1    8.12    0.54
   8   2   1    8.43    0.55
   8  -2  -1    8.58    0.53
   8   2   1    9.02    0.57
  -2   8   1    8.72    0.50
  -2  -8  -1    8.84    0.59
  -8  -2   1    8.59    0.58
   2  -8   1    8.47    0.59
   8  -2  -1    8.17    0.59
  -8   2  -1    8.98    0.54
   8  -2   1    7.35    0.53
   2   8   1    8.60    0.55
   2   8   1    8.42    0.53
  -8  -2  -1    7.69    0.54
   8  -2   1    8.43    0.59
   2  -8  -1    8.88    0.59
  -8  -2  -1    8.66    0.54
   2  -8  -1    8.63    0.54
   8   2  -1    7.39    0.54
   2  -8  -1    8.50    0.60
  -2   8  -1    8.75    0.54
  -2  -8   1    8.03    0.55
  -8  -2  -1    8.65    0.59
  -8   2   1    9.05    0.51
   2  -8  -1    8.03    0.55
  -8  -2  -1    9.01    0.52
   8   2  -1    8.88    0.52
   8   2  -1    8.36    0.57
  -2   8  -1    7.90    0.53
  -2   8  -1    9.18    0.54
  -2  -8   1    8.85    0.59
   8  -2   1    8.75    0.56
  -2  -8   1    9.52    0.58
  -8   2   1    9.07    0.55
   8   2  -1    8.84    0.55
   3   8  -1    3.15    0.31
   8  -3  -1    2.77    0.33
  -8  -3   1    3.08    0.23
   8  -3  -1    3.57    0.33
   8   3   1    3.40    0.32
  -8  -3   1    3.16    0.28
  -3  -8  -1    3.75    0.33
  -3  -8  -1    4.12    0.35
  -3   8   1    4.06    0.26
  -3  -8  -1    3.27    0.34
   8   3   1    3.55    0.32
  -3   8   1    3.65    0.26
  -8  -3   1    3.89    0.35
   8  -3  -1    3.50    0.29
  -8   3  -1    3.88    0.30
   8   3   1    3.71    0.30
   3  -8   1    3.91    0.32
   3  -8   1    3.36    0.34
   3  -8   1    3.57    0.32
   8  -3  -1    3.38    0.29
   3   8  -1    3.36    0.33
  -8   3  -1    3.52    0.31
  -3  -8   1    4.02    0.33
   3   8   1    3.19    0.29
   8  -3   1    3.93    0.35
  -3  -8   1    3.54    0.30
  -8  -3  -1    3.41    0.34
  -8   3   1    3.50    0.28
   3  -8  -1    3.56    0.33
  -8  -3  -1    4.16    0.34
  -3   8  -1    3.58    0.31
   8   3  -1    3.60    0.28
  -8  -3  -1    3.78    0.32
  -3   8  -1    3.61    0.30
  -3  -8   1    3.95    0.36
   8   3  -1    2.98    0.31
   3   8   1    3.52    0.32
   8   3  -1    3.91    0.35
   8   3  -1    4.34    0.38
  -8   3   1    3.94    0.30
   3  -8  -1    3.84    0.38
  -3   8  -1    3.32    0.30
   8  -3   1    3.60    0.33
  -8  -3  -1    3.51    0.29
   8  -3   1    4.00    0.35
   3  -8  -1    3.61    0.29
   4   8  -1    2.30    0.28
   8  -4  -1    2.05    0.17
  -4   8   1    2.36    0.21
  -8  -4   1    2.30    0.17
   8   4   1    1.87    0.22
   4  -8   1    2.29    0.24
   8   4   1    2.20    0.27
  -8  -4   1    2.11    0.27
  -8   4  -1    2.41    0.24
   4  -8   1    2.22    0.25
   4   8  -1    2.22    0.26
   8  -4  -1    2.22    0.22
  -8  -4   1    2.10    0.24
   4  -8   1    2.30    0.26
   8  -4  -1    2.21    0.22
  -8   4  -1    2.46    0.25
   4   8  -1    2.07    0.20
   4  -8   1    2.33    0.29
  -4  -8  -1    2.06    0.27
   8   4   1    2.09    0.25
   8  -4  -1    2.08    0.26
   8  -4  -1    2.43    0.31
  -4  -8  -1    2.11    0.27
  -8   4   1    2.34    0.23
   4  -8  -1    2.17    0.22
   8   4  -1    2.23    0.27
   8  -4   1    2.28    0.25
   4  -8  -1    2.52    0.23
  -4   8  -1    2.50    0.23
   8   4  -1    1.98    0.26
  -4  -8   1    1.59    0.25
   4   8   1    2.40    0.27
  -8  -4  -1    2.59    0.22
  -4   8  -1    2.16    0.23
   4  -8  -1    1.90    0.29
   8   4  -1    2.78    0.23
   4   8   1    1.96    0.24
  -4   8  -1    2.04    0.23
  -8  -4  -1    2.41    0.26
  -8  -4  -1    1.90    0.26
   4   8   1    2.22    0.23
   8  -4   1    2.33    0.27
  -8   4   1    2.41    0.23
  -4  -8   1    2.57    0.27
   8  -4   1    2.22    0.29
   4  -8  -1    2.03    0.24
  -5  -8  -1    3.45    0.34
   8   5   1    2.96    0.33
   8   5   1    3.36    0.29
  -8   5  -1    2.88    0.29
   5   8  -1    3.22    0.24
  -8  -5   1    3.18    0.30
   5   8  -1    3.31    0.33
  -5   8   1    3.51    0.26
  -5  -8  -1    3.46    0.34
  -8   5  -1    3.03    0.29
   8  -5  -1    2.69    0.21
   8  -5  -1    3.65    0.38
   5  -8   1    3.24    0.35
   5  -8   1    3.27    0.31
   5  -8   1    2.90    0.27
   8  -5  -1    3.01    0.26
   8  -5  -1    3.22    0.27
  -8  -5   1    2.77    0.30
   5  -8   1    3.52    0.33
   8   5   1    3.14    0.32
   8  -5  -1    3.41    0.34
   5   8  -1    3.36    0.32
  -8   5   1    3.17    0.28
  -5   8  -1    3.38    0.30
   8   5  -1    3.27    0.33
  -8   5   1    2.97    0.28
  -5   8  -1    3.24    0.29
   8  -5   1    2.57    0.30
  -5  -8   1    3.05    0.31
   5  -8  -1    3.32    0.37
   5   8   1    3.23    0.33
   8  -5   1    3.02    0.27
   5  -8  -1    3.49    0.35
   5   8   1    2.95    0.28
  -8  -5  -1    2.52    0.31
   8   5  -1    3.44    0.25
  -8  -5  -1    3.56    0.33
   5   8   1    3.07    0.30
  -5  -8   1    3.27    0.33
   5  -8  -1    3.35    0.26
   5  -8  -1    2.80    0.26
  -8  -5  -1    3.11    0.27
   8   5  -1    2.33    0.29
   8  -5   1    3.60    0.37
  -5   8  -1    2.84    0.27
   8  -5   1    3.16    0.30
  -6  -8  -1    3.14    0.32
   6   8  -1    3.52    0.35
   6   8  -1    3.21    0.32
   8  -6  -1    2.52    0.20
   6   8  -1    2.53    0.22
   6  -8   1    2.44    0.28
   8  -6  -1    2.84    0.31
   8  -6  -1    2.87    0.25
   8  -6  -1    2.97    0.35
   6  -8   1    2.52    0.26
  -6  -8  -1    2.61    0.31
   8   6   1    2.19    0.28
  -8   6  -1    3.20    0.28
  -8   6  -1    3.05    0.29
   8   6   1    2.39    0.28
   8   6   1    3.19    0.28
  -8  -6   1    2.53    0.28
   6  -8   1    3.08    0.34
  -8  -6   1    2.31    0.29
  -6   8   1    2.56    0.27
   6  -8   1    2.57    0.29
  -6   8   1    2.58    0.24
   8  -6   1    2.42    0.29
   6  -8  -1    2.22    0.32
   8   6  -1    2.92    0.32
   6   8   1    2.33    0.29
  -6   8  -1    2.81    0.29
   8  -6   1    3.38    0.35
   8   6  -1    2.50    0.22
   6   8   1    2.56    0.29
   6  -8  -1    2.63    0.23
   6   8   1    2.88    0.27
   8   6  -1    2.17    0.28
  -6  -8   1    2.51    0.30
  -8   6   1    2.53    0.27
  -6   8  -1    2.88    0.27
   6  -8  -1    3.06    0.27
   8  -6   1    3.08    0.26
  -8  -6  -1    3.34    0.33
  -8  -6  -1    2.53    0.30
  -6  -8   1    3.61    0.33
   8  -6   1    3.40    0.30
   6  -8  -1    2.46    0.29
  -8   6   1    2.85    0.26
  -8  -6  -1    2.75    0.24
   8  -7  -1    5.23    0.50
   8   7   1    5.67    0.45
  -7  -8  -1    5.43    0.44
   7  -8   1    5.90    0.40
   7   8  -1    5.82    0.46
  -8  -7   1    5.75    0.48
   8  -7  -1    6.17    0.46
   7   8  -1    5.34    0.46
  -7   8   1    5.65    0.42
   8   7   1    5.71    0.45
   8  -7  -1    5.48    0.40
   7   8  -1    5.91    0.36
  -8  -7   1    5.83    0.44
   7  -8   1    5.75    0.48
  -7   8   1    5.96    0.39
   7  -8   1    4.89    0.45
   8   7   1    5.96    0.41
   8  -7  -1    5.80    0.36
  -8   7  -1    5.84    0.43
   7  -8   1    5.55    0.44
  -8   7  -1    5.78    0.43
  -7  -8  -1    6.10    0.49
  -7   8  -1    5.84    0.44
   7  -8  -1    5.80    0.50
  -8  -7  -1    5.81    0.39
   7  -8  -1    5.25    0.46
   7  -8  -1    5.67    0.40
   7   8   1    6.07    0.47
  -7  -8   1    6.24    0.49
   7   8   1    5.97    0.45
   8  -7   1    5.32    0.46
   8  -7   1    5.64    0.44
   7   8   1    5.39    0.41
  -7  -8   1    5.76    0.44
   8   7  -1    5.87    0.36
  -8   7   1    6.23    0.40
   8   7  -1    5.07    0.43
   7  -8  -1    5.66    0.37
  -8   7   1    5.52    0.42
  -8  -7  -1    5.57    0.44
   8   7  -1    5.87    0.47
   8  -7   1    5.11    0.39
  -8  -7  -1    6.52    0.50
   8  -7   1    6.36    0.45
  -7   8  -1    5.97    0.43
   8   8   1    0.04    0.12
   8   8  -1   -0.09    0.16
   8  -8   1   -0.06    0.18
  -8  -8  -1   -0.03    0.15
   8  -8   1    0.02    0.17
  -8   8  -1    0.11    0.14
   8   8  -1   -0.12    0.16
  -8  -8   1   -0.08    0.16
  -8   8   1   -0.09    0.10
  -8  -8  -1   -0.18    0.15
   8  -8  -1    0.35    0.20
   8  -8  -1   -0.17    0.09
   8   8   1   -0.10    0.15
   8   8   1   -0.01    0.16
   8  -8   1   -0.03    0.11
   8   8  -1    0.01    0.09
   8  -8  -1   -0.27    0.16
  -8  -8   1    0.08    0.15
   8  -8  -1    0.05    0.12
   8  -8   1    0.01    0.15
  -8   8  -1    0.10    0.14
  -8   8   1    0.11    0.11
   9   0  -1    2.22    0.25
   0   9  -1    2.52    0.26
   9   0  -1    2.80    0.27
   9   0   1    2.55    0.27
   9   0  -1    2.91    0.33
  -9   0  -1    2.93    0.26
  -9   0   1    2.09    0.26
   0  -9   1    2.73    0.30
   9   0  -1    2.70    0.27
   9   0   1    2.62    0.33
  -9   0   1    2.54    0.21
  -9   0  -1    2.58    0.28
   0  -9   1    2.52    0.24
   0  -9  -1    2.43    0.29
  -9   0   1    2.39    0.21
   0  -9   1    2.83    0.29
   0   9   1    2.15    0.22
   0   9  -1    2.44    0.25
   0  -9  -1    2.58    0.27
   9   0   1    3.07    0.30
  -9   0  -1    3.00    0.25
   0  -9   1    2.31    0.29
   9   0   1    2.42    0.27
   0  -9  -1    2.56    0.33
   9   1   1    6.85    0.51
  -9  -1   1    7.58    0.42
  -1  -9  -1    7.04    0.52
   9  -1  -1    7.03    0.48
   1  -9   1    6.95    0.46
   9  -1  -1    6.64    0.51
   9  -1  -1    7.08    0.47
   1   9  -1    7.33    0.47
   9   1   1    6.65    0.47
  -1   9   1    7.10    0.43
   1   9  -1    6.62    0.46
  -1  -9  -1    6.98    0.54
   1  -9   1    6.76    0.48
  -9   1  -1    7.20    0.46
   9   1   1    7.32    0.50
  -9   1  -1    6.46    0.48
  -1   9   1    6.66    0.42
  -9  -1   1    7.45    0.44
   1  -9   1    7.48    0.54
   9  -1  -1    6.94    0.48
  -1  -9  -1    7.05    0.48
   9   1   1    6.59    0.51
   1  -9   1    6.93    0.51
  -1  -9   1    7.15    0.52
   9   1  -1    7.17    0.47
  -9  -1  -1    6.75    0.46
  -9   1   1    6.83    0.43
   1  -9  -1    7.01    0.52
  -1  -9   1    6.85    0.51
  -9  -1  -1    7.23    0.45
  -9   1   1    6.78    0.48
   9  -1   1    7.66    0.54
  -1   9  -1    7.23    0.47
   9  -1   1    7.57    0.50
   9  -1   1    6.49    0.48
   9   1  -1    6.04    0.50
   9   1  -1    6.33    0.46
  -9  -1  -1    6.83    0.51
   1  -9  -1    7.22    0.53
   1  -9  -1    7.17    0.48
  -9  -1  -1    7.42    0.50
  -1   9  -1    6.66    0.46
   9   1  -1    7.69    0.49
  -1  -9   1    6.95    0.49
   1   9   1    6.61    0.45
   9  -1   1    6.65    0.47
  -1   9  -1    6.78    0.47
   9  -2  -1   23.66    1.37
   9  -2  -1   23.07    1.30
   9  -2  -1   23.74    1.31
   9   2   1   23.07    1.35
  -2   9   1   22.94    1.23
  -9   2  -1   23.56    1.33
   2  -9   1   21.78    1.26
   2   9  -1   21.10    1.26
   9   2   1   24.24    1.34
  -9  -2   1   23.45    1.35
   9   2   1   21.63    1.32
  -9  -2   1   22.93    1.29
   2  -9   1   24.39    1.32
   2  -9   1   21.77    1.27
   2  -9   1   23.43    1.30
  -2  -9  -1   23.43    1.32
  -2  -9  -1   20.67    1.27
  -9  -2   1   24.71    1.26
   9  -2  -1   25.01    1.33
  -9   2  -1   24.43    1.30
  -2  -9  -1   23.38    1.31
   9   2   1   22.53    1.31
  -2   9   1   22.46    1.22
  -2   9  -1   23.32    1.31
   9  -2   1   22.77    1.28
  -2  -9   1   23.91    1.33
  -2   9  -1   24.54    1.31
   9   2  -1   23.72    1.29
  -9  -2  -1   22.60    1.29
   9   2  -1   23.09    1.25
  -2  -9   1   25.99    1.36
  -9  -2  -1   23.29    1.32
   2   9   1   22.71    1.32
  -9  -2  -1   23.07    1.24
  -2   9  -1   23.09    1.30
   9   2  -1   24.01    1.32
  -2  -9   1   25.52    1.35
  -9   2   1   24.03    1.28
   2  -9  -1   22.85    1.36
  -9   2   1   22.97    1.24
   9  -2   1   22.48    1.28
   2  -9  -1   21.58    1.31
   2   9   1   23.96    1.30
  -9  -2  -1   21.89    1.26
   9  -2   1   21.38    1.31
   2  -9  -1   22.97    1.31
   9   2  -1   22.89    1.28
   2  -9  -1   26.21    1.37
  -9  -3   1    0.28    0.17
   9   3   1    0.73    0.20
   9  -3  -1    0.48    0.15
   3  -9   1    0.36    0.16
  -3  -9  -1    0.39    0.21
  -3   9   1    0.47    0.11
   3   9  -1    0.64    0.16
   9   3   1    0.60    0.16
   3  -9   1    0.40    0.20
   3  -9   1    0.47    0.15
   3   9  -1    0.66    0.19
  -3  -9  -1    0.61    0.17
  -3   9   1    0.55    0.12
  -9   3  -1    0.44    0.16
  -9  -3   1    0.42    0.14
   9  -3  -1    0.29    0.18
  -9   3  -1    0.49    0.14
   9   3   1    0.42    0.18
   9  -3  -1    0.46    0.15
  -9  -3   1    0.52    0.09
   9  -3  -1    0.28    0.17
  -3  -9  -1    0.21    0.18
   3   9   1    0.37    0.16
  -3   9  -1    0.33    0.14
   9  -3   1    0.52    0.18
   9  -3   1    0.69    0.23
  -9  -3  -1    0.52    0.14
   3  -9  -1    0.49    0.14
  -3  -9   1    0.43    0.19
   9   3  -1    0.65    0.18
  -3   9  -1    0.51    0.15
   3  -9  -1    0.07    0.20
  -9  -3  -1    0.71    0.17
   9   3  -1    0.48    0.14
  -3  -9   1    0.12    0.14
   9  -3   1    0.47    0.16
  -9  -3  -1    0.30    0.15
   9   3  -1    0.65    0.19
  -9   3   1    0.61    0.14
  -3  -9   1    0.37    0.18
   9   3  -1    0.69    0.19
   3  -9  -1    0.49    0.17
  -9   3   1    0.49    0.15
  -9  -3  -1    0.55    0.19
   3   9   1    0.13    0.14
  -3   9  -1    0.33    0.14
   4  -9   1    6.40    0.46
   9  -4  -1    6.33    0.47
   9  -4  -1    5.73    0.37
   9   4   1    5.99    0.46
  -4  -9  -1    6.09    0.50
  -9  -4   1    6.97    0.45
  -9  -4   1    5.81    0.37
   9   4   1    6.48    0.44
   9  -4  -1    6.33    0.43
  -9   4  -1    7.08    0.45
  -4  -9  -1    6.29    0.47
   4  -9   1    6.28    0.49
  -9   4  -1    6.73    0.46
   4   9  -1    6.24    0.48
  -4   9   1    6.36    0.39
   4   9  -1    5.83    0.46
   9   4   1    6.44    0.49
  -9  -4   1    6.53    0.50
   4  -9   1    6.05    0.43
   9  -4  -1    5.41    0.50
   9  -4  -1    6.80    0.43
  -4   9   1    6.44    0.40
   4  -9  -1    5.52    0.47
  -9  -4  -1    6.69    0.46
  -4  -9   1    6.81    0.51
   9   4  -1    6.04    0.46
  -4   9  -1    6.77    0.45
  -4  -9   1    6.14    0.45
   9  -4   1    6.25    0.46
   4   9   1    6.36    0.45
  -9  -4  -1    5.99    0.50
   9   4  -1    6.40    0.41
   4   9   1    6.79    0.47
  -9  -4  -1    6.53    0.42
   9   4  -1    5.89    0.45
  -4   9  -1    6.48    0.44
   4  -9  -1    6.20    0.52
   9  -4   1    6.48    0.52
  -9   4   1    6.78    0.45
   9  -4   1    5.52    0.45
  -4   9  -1    6.18    0.43
  -9   4   1    7.16    0.44
   4  -9  -1    6.09    0.42
  -5  -9  -1    7.22    0.52
   5   9  -1    6.04    0.49
   5  -9   1    6.53    0.51
   9  -5  -1    6.19    0.54
   9  -5  -1    7.22    0.44
  -5  -9  -1    6.10    0.46
   5   9  -1    6.38    0.40
   9   5   1    5.89    0.48
   9   5   1    7.18    0.46
   5   9  -1    5.82    0.45
   5  -9   1    6.55    0.47
  -9   5  -1    6.68    0.47
   9  -5  -1    6.23    0.38
   9  -5  -1    6.95    0.45
   9  -5  -1    5.82    0.47
   9   5   1    6.48    0.50
  -9  -5   1    6.09    0.51
  -9  -5   1    6.28    0.39
  -5   9   1    7.06    0.41
  -9  -5   1    6.92    0.47
   5  -9   1    6.44    0.47
  -9   5  -1    6.77    0.46
   5  -9   1    5.18    0.43
  -9   5   1    6.41    0.44
  -9  -5  -1    7.56    0.53
   5  -9  -1    7.29    0.53
   5   9   1    6.80    0.45
  -5   9  -1    7.17    0.46
   9  -5   1    5.93    0.47
  -5  -9   1    7.13    0.52
  -9  -5  -1    6.06    0.42
  -9   5   1    7.06    0.45
   9  -5   1    6.19    0.52
   5  -9  -1    5.87    0.49
   5   9   1    6.79    0.50
   5   9   1    5.88    0.47
   9  -5   1    6.28    0.42
  -5  -9   1    6.45    0.47
  -9  -5  -1    6.20    0.46
  -5   9  -1    6.58    0.46
  -5   9  -1    6.58    0.45
   9   5  -1    6.72    0.41
   9   5  -1    6.62    0.49
   9   5  -1    6.54    0.49
   5  -9  -1    7.13    0.45
   5  -9  -1    6.95    0.45
   9  -5   1    6.56    0.47
   6  -9   1   17.86    1.00
   6  -9   1   16.99    1.04
   9  -6  -1   15.45    1.00
  -9  -6   1   16.54    1.02
   6   9  -1   17.32    1.04
  -9  -6   1   15.74    0.97
   9  -6  -1   16.99    0.95
   6  -9   1   18.18    1.03
  -9   6  -1   17.80    0.99
   9   6   1   16.76    0.96
   9  -6  -1   16.73    1.03
  -9   6  -1   17.29    0.98
   6   9  -1   17.62    1.05
  -6  -9  -1   16.59    1.03
   9  -6  -1   17.69    0.95
   6   9  -1   17.64    0.96
   9  -6  -1   16.34    0.90
  -6   9   1   17.85    0.98
   6  -9   1   16.93    1.06
  -6   9   1   19.06    1.03
   9   6   1   16.79    1.01
  -6  -9  -1   19.22    1.09
   9   6   1   15.30    0.99
  -9  -6  -1   19.01    1.09
  -6   9  -1   17.93    0.98
  -6  -9   1   16.30    0.99
   6  -9  -1   17.14    0.94
   6  -9  -1   16.41    1.04
  -9   6   1   17.43    1.01
   9   6  -1   17.64    0.97
   6   9   1   17.10    0.96
   9  -6   1   16.71    0.98
  -9  -6  -1   16.44    1.03
   9   6  -1   17.68    1.05
   6  -9  -1   17.17    0.95
   9  -6   1   17.26    1.05
  -6  -9   1   18.15    1.04
  -9  -6  -1   17.50    0.98
   6  -9  -1   15.55    0.99
   9  -6   1   17.51    1.02
   6   9   1   15.00    0.99
  -9   6   1   17.77    1.00
   9  -6   1   18.05    1.08
   9   6  -1   17.31    1.05
  -6   9  -1   17.32    0.99
   6   9   1   17.65    0.99
   9   7   1    1.62    0.26
  -9   7  -1    2.31    0.26
   7   9  -1    2.08    0.19
  -7  -9  -1    2.17    0.29
   9  -7  -1    1.72    0.27
   7   9  -1    1.65    0.25
   7   9  -1    2.06    0.27
   9  -7  -1    1.85    0.22
  -9   7  -1    2.10    0.25
   9  -7  -1    1.52    0.31
  -7   9   1    1.92    0.26
   7  -9   1    1.91    0.23
  -9  -7   1    1.74    0.27
   9   7   1    1.56    0.27
  -9  -7   1    1.97    0.26
   7  -9   1    1.63    0.27
  -7  -9  -1    1.68    0.26
   9   7   1    1.98    0.23
   9  -7  -1    2.08    0.18
   7  -9   1    2.35    0.32
  -7   9   1    2.36    0.22
   7  -9   1    1.89    0.25
   7   9   1    1.77    0.26
  -9   7   1    1.93    0.24
  -7  -9   1    1.59    0.26
  -7   9  -1    2.31    0.27
  -9  -7  -1    2.21    0.27
   9  -7   1    1.90    0.28
   9  -7   1    1.90    0.22
   9   7  -1    1.81    0.28
  -7  -9   1    2.11    0.28
   9  -7   1    2.21    0.26
   9   7  -1    1.95    0.20
   7   9   1    1.62    0.24
   7   9   1    2.35    0.24
  -9   7   1    1.68    0.22
   9   7  -1    2.38    0.31
   7  -9  -1    1.90    0.21
  -9  -7  -1    2.18    0.21
   7  -9  -1    2.21    0.34
  -9  -7  -1    1.85    0.28
   7  -9  -1    2.37    0.23
   9  -7   1    1.85    0.31
   7  -9  -1    2.45    0.31
  -7   9  -1    1.92    0.24
   9   8   1    3.97    0.39
   9  -8  -1    4.00    0.43
   9   8   1    3.55    0.31
   8  -9   1    3.68    0.39
  -9  -8   1    3.26    0.34
   9  -8  -1    3.26    0.31
   8   9  -1    2.82    0.34
   9  -8  -1    3.45    0.39
   9  -8  -1    3.42    0.26
  -8  -9  -1    3.46    0.37
   8  -9   1    3.20    0.29
   8  -9   1    3.36    0.33
  -8  -9  -1    3.50    0.36
   9   8   1    3.05    0.35
   8   9  -1    3.29    0.25
   8  -9   1    3.30    0.37
  -9  -8   1    3.76    0.39
  -9   8  -1    3.35    0.33
   8   9  -1    3.23    0.34
  -8   9   1    3.05    0.29
  -8   9   1    3.27    0.33
  -9   8  -1    3.53    0.33
   9   8  -1    3.21    0.25
   8  -9  -1    3.57    0.28
  -8  -9   1    3.37    0.35
   8   9   1    3.50    0.31
   9  -8   1    3.72    0.41
   9  -8   1    4.00    0.40
  -9   8   1    3.74    0.34
   9  -8   1    2.71    0.28
   9   8  -1    3.08    0.35
  -8   9  -1    3.75    0.34
  -9   8   1    3.32    0.29
   8   9   1    2.85    0.34
  -8   9  -1    2.65    0.31
  -9  -8  -1    3.92    0.38
   9   8  -1    2.43    0.33
   8   9   1    3.81    0.37
   8  -9  -1    3.43    0.30
   8  -9  -1    2.98    0.39
  -9  -8  -1    2.71    0.34
  -8  -9   1    3.51    0.38
   8  -9  -1    3.46    0.39
   9  -8   1    3.66    0.33
   9   9  -1    0.13    0.18
  -9  -9   1   -0.05    0.13
   9  -9   1   -0.30    0.15
  -9  -9   1   -0.08    0.17
  -9  -9  -1    0.28    0.17
  -9   9   1    0.11    0.14
   9  -9   1    0.10    0.12
   9   9   1    0.09    0.16
  -9   9  -1    0.00    0.14
   9   9   1    0.15    0.12
   9  -9  -1    0.08    0.21
  -9  -9  -1   -0.11    0.16
  -9   9   1   -0.10    0.10
   9  -9  -1    0.05    0.17
   9   9  -1   -0.06    0.08
  -9   9  -1   -0.13    0.13
   9  -9  -1    0.02    0.09
   9  -9  -1    0.02    0.13
   9   9  -1   -0.03    0.15
   9  -9   1    0.16    0.16
   9  -9   1   -0.37    0.18
   9   9   1   -0.03    0.14
  10   0  -1    2.41    0.27
  10   0  -1    2.27    0.27
   0 -10  -1    3.16    0.31
  10   0   1    2.42    0.29
 -10   0  -1    2.61    0.25
 -10   0   1    2.32    0.22
 -10   0  -1    2.64    0.26
   0 -10   1    2.70    0.31
   0 -10   1    2.81    0.32
  10   0  -1    2.49    0.27
 -10   0   1    2.57    0.29
  10   0   1    2.73    0.29
  10   0   1    1.94    0.30
  10   0   1    2.77    0.30
   0 -10   1    2.51    0.25
 -10   0   1    2.26    0.21
   0  10   1    2.54    0.24
  10   0  -1    2.34    0.31
   0  10  -1    2.43    0.25
   0  10  -1    2.65    0.27
   0 -10  -1    2.03    0.27
 -10   0  -1    3.03    0.31
   0 -10   1    2.74    0.29
   0 -10  -1    3.19    0.36
   1 -10   1    1.24    0.24
   1  10  -1    1.42    0.20
  10  -1  -1    1.39    0.22
 -10  -1   1    1.72    0.16
  10   1   1    1.00    0.23
  -1  10   1    1.43    0.18
  -1 -10  -1    1.14    0.24
   1  10  -1    1.47    0.22
  -1 -10  -1    1.36    0.22
  10   1   1    1.32    0.22
  10   1   1    1.40    0.22
   1 -10   1    1.37    0.20
   1 -10   1    1.51    0.23
  -1 -10  -1    1.25    0.24
 -10   1  -1    1.12    0.20
  10  -1  -1    1.66    0.23
  10  -1  -1    1.85    0.29
  10  -1  -1    1.60    0.23
  10   1   1    1.39    0.27
 -10  -1   1    1.47    0.18
 -10   1  -1    1.16    0.18
   1 -10   1    1.10    0.24
  -1  10  -1    1.63    0.20
  10   1  -1    1.53    0.23
  10   1  -1    1.50    0.21
   1 -10  -1    1.29    0.25
  -1 -10   1    1.23    0.22
   1 -10  -1    1.29    0.26
  -1  10  -1    1.37    0.20
  10   1  -1    1.23    0.24
  -1  10  -1    1.54    0.20
 -10   1   1    1.45    0.22
 -10   1   1    1.51    0.17
  10  -1   1    1.37    0.23
   1  10   1    1.32    0.19
 -10  -1  -1    1.28    0.24
  -1 -10   1    1.20    0.24
 -10  -1  -1    1.42    0.20
  10  -1   1    1.27    0.23
  10  -1   1    1.47    0.27
  10   1  -1    1.21    0.22
  10  -1   1    1.07    0.20
 -10  -1  -1    1.54    0.18
  -1 -10   1    1.54    0.25
 -10  -1  -1    1.65    0.25
   1 -10  -1    1.61    0.22
   2 -10   1    4.67    0.35
   2 -10   1    4.59    0.41
  10   2   1    4.58    0.40
  10   2   1    4.41    0.41
   2 -10   1    3.57    0.38
 -10  -2   1    4.06    0.39
  10   2   1    4.68    0.42
  -2  10   1    4.53    0.31
 -10   2  -1    4.10    0.34
   2  10  -1    3.81    0.35
 -10   2  -1    4.73    0.38
  10  -2  -1    4.67    0.36
 -10  -2   1    4.74    0.33
  -2 -10  -1    4.41    0.43
  -2  10   1    4.32    0.30
  10  -2  -1    4.55    0.39
  10  -2  -1    4.74    0.46
  10  -2  -1    4.52    0.36
  -2 -10  -1    4.60    0.36
  10   2   1    4.29    0.36
 -10  -2   1    4.66    0.30
   2 -10   1    3.93    0.36
  -2 -10  -1    5.04    0.43
  10  -2   1    4.41    0.42
  -2  10  -1    4.24    0.35
   2 -10  -1    3.89    0.38
  10   2  -1    4.18    0.38
  10   2  -1    3.89    0.36
   2 -10  -1    4.97    0.46
  10   2  -1    4.21    0.35
   2  10   1    4.34    0.34
 -10   2   1    4.31    0.32
  -2 -10   1    4.30    0.41
  10  -2   1    4.18    0.37
 -10  -2  -1    3.89    0.39
  -2  10  -1    4.50    0.35
 -10  -2  -1    4.11    0.39
 -10  -2  -1    3.84    0.35
  10  -2   1    4.66    0.38
 -10   2   1    3.98    0.36
   2 -10  -1    3.57    0.39
 -10  -2  -1    4.63    0.33
  -2 -10   1    4.58    0.41
   2  10   1    4.53    0.37
  -2  10  -1    4.21    0.34
  -2 -10   1    4.28    0.39
  10  -2   1    4.02    0.38
  10   2  -1    4.64    0.40
   2 -10  -1    4.71    0.37
  10  -3  -1    0.30    0.15
 -10  -3   1    0.58    0.10
  -3 -10  -1    0.22    0.18
  -3 -10  -1    0.24    0.20
  10  -3  -1    0.46    0.23
  10  -3  -1    0.33    0.17
   3  10  -1    0.52    0.16
  -3 -10  -1    0.35    0.16
 -10  -3   1    0.41    0.17
  10   3   1    0.46    0.19
  -3  10   1    0.34    0.11
  10   3   1    0.33    0.17
 -10   3  -1    0.36    0.15
 -10   3  -1    0.39    0.14
   3 -10   1    0.30    0.16
  10  -3  -1    0.42    0.15
  10   3   1    0.54    0.16
   3 -10   1    0.06    0.19
  -3  10   1    0.26    0.10
   3 -10   1    0.41    0.16
  10   3   1    0.18    0.18
 -10  -3   1    0.33    0.14
   3  10   1    0.15    0.14
 -10  -3  -1    0.61    0.18
   3  10   1    0.31    0.16
  10   3  -1    0.22    0.15
 -10  -3  -1    0.49    0.17
   3 -10  -1    0.53    0.18
  10  -3   1    0.35    0.16
  10   3  -1    0.43    0.18
   3 -10  -1    0.32    0.15
  -3  10  -1    0.32    0.15
  -3  10  -1    0.20    0.13
   3 -10  -1    0.46    0.20
 -10  -3  -1    0.12    0.16
  -3 -10   1    0.58    0.20
  -3 -10   1    0.45    0.16
  -3  10  -1    0.42    0.16
  10  -3   1    0.39    0.17
  10   3  -1    0.40    0.14
  10  -3   1    0.20    0.18
  -3 -10   1    0.18    0.16
  10   3  -1    0.56    0.21
 -10   3   1    0.53    0.13
 -10  -3  -1    0.23    0.13
 -10   3   1    0.14    0.14
   4  10  -1   11.18    0.71
  -4  10   1   10.58    0.65
  10  -4  -1   10.50    0.62
  10   4   1   11.10    0.68
  -4  10   1   11.25    0.64
 -10  -4   1   11.27    0.75
  10  -4  -1   11.61    0.68
   4  10  -1   11.09    0.73
   4 -10   1   11.89    0.75
  -4 -10  -1   11.59    0.73
  10  -4  -1   11.95    0.73
   4 -10   1    9.91    0.70
 -10   4  -1   11.57    0.69
   4 -10   1   11.17    0.70
 -10   4  -1   11.15    0.70
  10   4   1   10.62    0.72
 -10  -4   1   11.00    0.62
  10  -4  -1   11.00    0.76
  10  -4  -1   11.15    0.68
 -10  -4   1   11.07    0.68
  -4 -10  -1   12.30    0.77
  10   4   1   10.58    0.71
  -4 -10   1   11.18    0.72
  10   4  -1   10.93    0.67
 -10  -4  -1   12.14    0.73
 -10  -4  -1   11.16    0.67
   4  10   1   11.29    0.72
  10   4  -1   10.51    0.72
   4 -10  -1   10.62    0.76
  -4 -10   1   13.06    0.77
  -4  10  -1   11.98    0.68
   4 -10  -1   10.67    0.68
  -4  10  -1   11.80    0.69
  -4  10  -1   11.07    0.69
   4 -10  -1   10.77    0.71
 -10   4   1   11.96    0.68
  10   4  -1   10.84    0.72
  10  -4   1   11.21    0.72
  10   4  -1   12.06    0.76
 -10   4   1   12.41    0.71
  10  -4   1   11.83    0.77
   4  10   1   11.22    0.70
  10  -4   1   10.97    0.73
 -10  -4  -1   11.34    0.70
 -10  -4  -1   10.93    0.76
 -10  -5   1    0.95    0.12
 -10   5  -1    0.79    0.19
   5 -10   1    1.12    0.24
 -10   5  -1    1.02    0.19
  10  -5  -1    1.52    0.29
   5  10  -1    1.09    0.22
   5 -10   1    1.09    0.22
 -10  -5   1    0.71    0.20
 -10  -5   1    1.06    0.20
   5  10  -1    1.13    0.15
   5 -10   1    0.87    0.19
  10   5   1    0.70    0.22
   5  10  -1    1.33    0.23
  10   5   1    1.35    0.25
  10   5   1    1.14    0.18
   5 -10   1    0.83    0.21
  -5  10   1    1.22    0.16
  10  -5  -1    0.94    0.18
  -5 -10  -1    1.10    0.23
  10  -5  -1    1.35    0.24
  -5 -10  -1    1.26    0.23
  10  -5  -1    1.35    0.13
  10  -5  -1    0.93    0.18
 -10  -5  -1    0.99    0.16
  10   5  -1    1.62    0.18
  10  -5   1    1.28    0.22
   5  10   1    0.94    0.22
   5 -10  -1    1.24    0.22
  -5 -10   1    0.84    0.20
  10   5  -1    1.06    0.23
  10  -5   1    1.00    0.17
   5 -10  -1    0.99    0.18
   5 -10  -1    1.21    0.18
  10  -5   1    0.98    0.24
  -5 -10   1    1.25    0.24
  -5  10  -1    1.19    0.18
   5  10   1    1.23    0.19
 -10   5   1    1.18    0.18
  10   5  -1    1.33    0.23
  -5  10  -1    1.21    0.19
  -5  10  -1    1.38    0.21
   5  10   1    1.16    0.21
   5 -10  -1    1.24    0.26
 -10   5   1    1.47    0.20
 -10  -5  -1    1.61    0.24
  10  -5   1    1.16    0.23
 -10  -5  -1    1.11    0.22
  10  -6  -1    1.31    0.19
  10   6   1    1.11    0.19
   6 -10   1    0.80    0.20
   6 -10   1    1.18    0.20
   6 -10   1    1.38    0.27
  10  -6  -1    0.93    0.18
  -6  10   1    0.94    0.19
 -10   6  -1    1.05    0.20
 -10  -6   1    1.40    0.25
  10  -6  -1    1.09    0.13
 -10   6  -1    1.28    0.21
   6  10  -1    1.19    0.22
  10  -6  -1    1.57    0.29
  -6  10   1    1.19    0.16
  10   6   1    1.17    0.24
  10  -6  -1    1.28    0.24
   6  10  -1    1.35    0.16
 -10  -6   1    1.46    0.22
  10   6   1    0.97    0.23
   6 -10   1    0.95    0.22
   6  10  -1    1.29    0.25
  -6 -10  -1    1.10    0.21
  -6 -10  -1    0.82    0.22
  10  -6   1    1.06    0.17
   6  10   1    1.30    0.24
  10   6  -1    0.85    0.21
  10   6  -1    0.91    0.23
 -10   6   1    0.89    0.18
  -6 -10   1    1.53    0.25
  10  -6   1    1.06    0.27
  -6 -10   1    0.91    0.23
  -6  10  -1    1.09    0.20
  10   6  -1    1.36    0.18
  -6  10  -1    1.23    0.20
   6  10   1    1.17    0.19
   6 -10  -1    1.24    0.19
   6 -10  -1    1.10    0.18
  10  -6   1    1.13    0.22
   6 -10  -1    1.24    0.24
   6  10   1    1.52    0.23
 -10  -6  -1    1.25    0.17
 -10   6   1    1.28    0.20
 -10  -6  -1    1.34    0.25
 -10  -6  -1    1.20    0.21
  10  -6   1    1.38    0.25
   6 -10  -1    1.05    0.27
   7 -10   1    1.44    0.21
   7  10  -1    1.70    0.28
   7 -10   1    1.64    0.28
  10   7   1    1.67    0.28
  10   7   1    1.20    0.23
  10  -7  -1    1.19    0.20
   7 -10   1    1.44    0.26
  -7 -10  -1    1.11    0.25
  -7  10   1    1.55    0.23
 -10   7  -1    1.41    0.23
  10  -7  -1    1.53    0.28
   7  10  -1    1.13    0.25
  -7 -10  -1    1.36    0.27
  -7  10   1    1.92    0.20
  10  -7  -1    1.39    0.15
 -10   7  -1    1.62    0.23
  10  -7  -1    1.27    0.19
  10   7   1    1.72    0.22
 -10  -7   1    1.29    0.24
   7 -10   1    1.55    0.23
   7  10  -1    1.89    0.18
  10  -7  -1    1.26    0.28
 -10  -7   1    1.12    0.23
  10  -7   1    1.37    0.27
  -7 -10   1    1.23    0.23
   7  10   1    1.40    0.24
  10  -7   1    1.99    0.29
 -10   7   1    1.36    0.21
   7  10   1    1.52    0.21
 -10  -7  -1    1.47    0.27
 -10  -7  -1    1.47    0.24
  -7 -10   1    1.12    0.23
 -10  -7  -1    2.07    0.21
  -7  10  -1    1.20    0.22
   7  10   1    1.66    0.25
  10   7  -1    1.24    0.24
  10   7  -1    1.84    0.19
  10  -7   1    1.86    0.25
  10  -7   1    1.65    0.20
  10   7  -1    1.78    0.29
   7 -10  -1    1.60    0.20
  -7  10  -1    1.57    0.21
   7 -10  -1    1.01    0.24
 -10   7   1    1.42    0.20
   7 -10  -1    1.83    0.20
   7 -10  -1    1.37    0.29
  -8  10   1    3.03    0.26
  10  -8  -1    2.96    0.40
  -8 -10  -1    2.93    0.36
  -8  10   1    2.24    0.29
   8  10  -1    2.35    0.31
  10  -8  -1    2.62    0.33
  10   8   1    2.50    0.32
  10   8   1    3.16    0.28
 -10  -8   1    2.54    0.32
   8 -10   1    3.20    0.30
 -10   8  -1    2.43    0.29
 -10   8  -1    2.95    0.30
  10  -8  -1    2.60    0.26
 -10  -8   1    2.38    0.32
   8  10  -1    2.42    0.32
  10   8   1    2.16    0.30
  -8 -10  -1    2.81    0.34
   8  10  -1    2.68    0.23
   8 -10   1    2.62    0.35
  10  -8  -1    2.70    0.22
  10  -8  -1    2.73    0.26
   8 -10   1    3.16    0.36
   8 -10   1    2.84    0.30
  -8 -10   1    2.53    0.32
   8 -10  -1    3.00    0.39
  10  -8   1    2.40    0.29
  -8 -10   1    1.96    0.30
   8 -10  -1    2.30    0.33
 -10   8   1    2.29    0.28
  10  -8   1    2.29    0.34
  10  -8   1    2.73    0.36
  10   8  -1    2.68    0.23
  10   8  -1    2.16    0.31
  10  -8   1    2.83    0.26
  -8  10  -1    3.13    0.30
 -10  -8  -1    2.48    0.32
  10   8  -1    2.30    0.31
 -10  -8  -1    3.30    0.36
   8 -10  -1    2.88    0.27
   8  10   1    3.12    0.28
 -10   8   1    3.31    0.28
   8  10   1    2.60    0.34
  -8  10  -1    2.41    0.30
   8  10   1    2.71    0.32
   8 -10  -1    2.62    0.26
  -9 -10  -1    5.10    0.45
   9  10  -1    5.65    0.47
 -10   9  -1    6.05    0.45
   9 -10   1    5.90    0.46
   9 -10   1    6.19    0.50
  10   9   1    4.74    0.45
   9  10  -1    5.75    0.37
  -9 -10  -1    6.11    0.54
 -10  -9   1    5.05    0.44
   9 -10   1    5.66    0.41
  -9  10   1    4.79    0.40
   9 -10   1    5.64    0.52
  10   9   1    5.82    0.41
  10  -9  -1    5.10    0.35
  -9  10   1    5.10    0.44
 -10   9  -1    5.16    0.43
 -10  -9   1    5.52    0.50
  10  -9  -1    4.83    0.49
  10   9   1    5.81    0.50
  10  -9  -1    5.62    0.55
   9  10  -1    5.57    0.48
  10  -9  -1    5.12    0.41
  10  -9   1    5.56    0.45
 -10  -9  -1    5.16    0.46
 -10  -9  -1    5.76    0.53
 -10   9   1    5.78    0.42
  10   9  -1    5.60    0.50
  -9  10  -1    5.67    0.44
  10  -9   1    5.19    0.53
   9  10   1    5.62    0.47
   9  10   1    5.17    0.48
  -9 -10   1    4.63    0.43
 -10   9   1    5.73    0.44
  -9 -10   1    5.98    0.49
  10  -9   1    5.14    0.39
   9  10   1    5.80    0.41
   9 -10  -1    5.23    0.49
  10  -9   1    6.52    0.51
  -9  10  -1    5.30    0.43
   9 -10  -1    5.39    0.40
  10   9  -1    5.96    0.49
   9 -10  -1    5.36    0.53
  10   9  -1    5.30    0.37
   9 -10  -1    5.97    0.39
  10  10  -1    0.26    0.20
  10  10  -1    0.09    0.09
 -10 -10  -1    0.02    0.18
 -10 -10   1    0.07    0.17
 -10  10  -1   -0.04    0.15
  10 -10  -1    0.14    0.11
  10  10  -1   -0.10    0.17
 -10 -10   1    0.03    0.18
  10 -10   1    0.09    0.17
  10  10   1   -0.05    0.15
 -10  10   1    0.14    0.13
 -10 -10  -1    0.23    0.19
  10 -10  -1   -0.08    0.19
 -10  10  -1    0.17    0.15
  10 -10  -1    0.42    0.26
  10 -10   1    0.21    0.21
  10  10   1    0.13    0.21
  10  10   1   -0.19    0.11
  10 -10   1    0.01    0.20
  10 -10   1   -0.06    0.12
  10 -10  -1   -0.02    0.13
 -10  10   1    0.15    0.16
   0  11  -1    1.06    0.19
 -11   0   1    1.19    0.15
   0 -11   1    0.83    0.23
 -11   0   1    1.33    0.22
   0 -11   1    1.34    0.25
  11   0   1    1.06    0.26
  11   0   1    1.05    0.22
  11   0  -1    1.06    0.20
   0 -11  -1    1.18    0.27
   0  11   1    1.00    0.17
 -11   0  -1    0.78    0.16
   0 -11  -1    0.76    0.18
  11   0  -1    1.39    0.22
  11   0   1    0.88    0.19
  11   0   1    1.07    0.23
  11   0  -1    1.25    0.24
  11   0  -1    1.42    0.22
 -11   0   1    1.15    0.15
   0 -11  -1    1.11    0.25
   0  11  -1    0.97    0.17
   0 -11   1    1.14    0.21
   0  11  -1    0.94    0.18
 -11   0  -1    0.60    0.20
  11  -1  -1    4.99    0.42
   1 -11   1    4.68    0.41
  11   1   1    4.33    0.40
  -1 -11  -1    4.99    0.45
  -1  11   1    4.98    0.36
 -11   1  -1    4.90    0.43
  11   1   1    4.80    0.45
  -1 -11  -1    5.45    0.48
 -11  -1   1    5.66    0.43
  -1 -11  -1    4.77    0.41
 -11  -1   1    5.03    0.34
   1 -11   1    5.46    0.45
  11  -1  -1    4.69    0.44
   1 -11   1    4.88    0.38
   1 -11   1    4.93    0.46
  11  -1  -1    5.78    0.43
 -11  -1   1    5.38    0.37
   1  11  -1    4.43    0.38
  11  -1  -1    5.60    0.42
   1  11  -1    4.81    0.40
  11   1   1    5.03    0.44
  11   1   1    5.14    0.43
 -11   1  -1    5.46    0.38
  -1  11  -1    5.19    0.40
   1 -11  -1    5.11    0.47
  11  -1   1    5.38    0.43
   1  11   1    5.08    0.38
   1 -11  -1    5.24    0.41
  -1  11  -1    5.12    0.39
   1 -11  -1    5.35    0.50
 -11  -1  -1    4.69    0.37
  11   1  -1    4.95    0.39
  11   1  -1    5.09    0.41
  -1 -11   1    5.57    0.45
 -11   1   1    5.72    0.42
  -1 -11   1    5.46    0.47
  -1  11  -1    5.11    0.39
  11  -1   1    5.35    0.42
 -11  -1  -1    4.67    0.44
  -1 -11   1    5.14    0.43
 -11  -1  -1    4.99    0.46
 -11   1   1    5.00    0.34
  11   1  -1    4.94    0.46
  11   1  -1    4.90    0.41
  11  -1   1    4.22    0.39
  11  -1   1    5.27    0.49
 -11  -1  -1    5.11    0.37
  -2  11   1    2.72    0.26
  11   2   1    3.16    0.32
  11  -2  -1    2.14    0.34
   2  11  -1    3.22    0.32
 -11  -2   1    2.70    0.23
  11  -2  -1    2.51    0.30
  -2 -11  -1    3.36    0.39
 -11   2  -1    2.76    0.27
  11  -2  -1    3.10    0.30
   2 -11   1    3.32    0.31
  11  -2  -1    3.10    0.31
   2 -11   1    3.67    0.34
 -11  -2   1    3.21    0.35
   2 -11   1    3.74    0.38
 -11   2  -1    2.80    0.32
  11   2   1    3.01    0.34
   2 -11   1    3.01    0.36
 -11  -2   1    3.03    0.27
  11   2   1    3.00    0.34
  -2 -11  -1    3.06    0.34
  -2  11   1    2.69    0.24
  11   2   1    3.02    0.37
  -2 -11  -1    3.85    0.37
  11   2  -1    3.09    0.31
  11   2  -1    3.14    0.36
  11  -2   1    3.53    0.34
 -11  -2  -1    3.26    0.31
   2 -11  -1    2.94    0.30
  11   2  -1    2.92    0.31
  11  -2   1    2.74    0.32
  -2  11  -1    3.19    0.29
 -11  -2  -1    3.16    0.29
   2  11   1    3.19    0.31
  11   2  -1    3.05    0.33
  -2 -11   1    2.72    0.34
 -11   2   1    3.50    0.34
  -2  11  -1    3.45    0.30
  11  -2   1    3.16    0.33
  11  -2   1    3.18    0.37
  -2 -11   1    3.04    0.34
 -11  -2  -1    3.12    0.36
   2  11   1    3.04    0.28
   2 -11  -1    1.80    0.32
  -2 -11   1    3.27    0.35
 -11   2   1    3.57    0.28
   2 -11  -1    2.62    0.33
 -11  -2  -1    3.38    0.35
   2 -11  -1    2.49    0.30
  -2  11  -1    3.46    0.32
  11   3   1    6.49    0.46
  -3 -11  -1    7.07    0.55
  11   3   1    6.48    0.50
  -3 -11  -1    6.41    0.49
  11  -3  -1    6.49    0.46
 -11   3  -1    6.24    0.48
 -11  -3   1    6.55    0.52
  -3 -11  -1    7.62    0.56
  11   3   1    6.43    0.51
  11  -3  -1    6.37    0.46
  11  -3  -1    6.35    0.49
 -11   3  -1    6.77    0.46
   3 -11   1    6.40    0.47
  11  -3  -1    5.94    0.54
   3 -11   1    7.66    0.54
 -11  -3   1    6.35    0.40
   3  11  -1    6.66    0.50
  -3  11   1    6.65    0.43
  11   3   1    6.50    0.54
 -11  -3   1    6.19    0.44
   3 -11   1    6.80    0.49
  -3  11   1    6.67    0.43
 -11   3   1    6.52    0.45
  11   3  -1    6.25    0.49
   3  11   1    6.17    0.45
   3 -11  -1    6.51    0.55
 -11   3   1    6.60    0.49
  11  -3   1    7.26    0.51
 -11  -3  -1    6.84    0.46
  -3  11  -1    7.12    0.46
  11   3  -1    7.17    0.47
  -3 -11   1    6.92    0.51
  11   3  -1    8.22    0.57
  -3 -11   1    6.20    0.52
 -11  -3  -1    7.19    0.52
 -11  -3  -1    6.15    0.48
  -3 -11   1    6.70    0.50
   3 -11  -1    6.29    0.46
  11  -3   1    7.63    0.50
 -11  -3  -1    6.66    0.56
  11  -3   1    6.45    0.50
  -3  11  -1    6.62    0.45
   3 -11  -1    5.45    0.47
  -3  11  -1    6.39    0.47
  11   3  -1    7.43    0.53
  11  -3   1    5.92    0.52
   3  11   1    6.46    0.49
 -11  -4   1    5.19    0.37
  -4  11   1    4.44    0.33
  11   4   1    4.90    0.44
 -11  -4   1    4.10    0.29
  11  -4  -1    4.62    0.37
  -4 -11  -1    5.22    0.46
   4 -11   1    5.17    0.46
 -11  -4   1    4.78    0.42
  11   4   1    4.63    0.37
  11   4   1    4.75    0.40
  11  -4  -1    4.97    0.38
   4 -11   1    4.79    0.40
  11  -4  -1    4.43    0.45
   4  11  -1    4.53    0.41
   4  11  -1    4.81    0.40
 -11   4  -1    4.94    0.40
  11  -4  -1    4.14    0.39
  -4 -11  -1    4.38    0.39
  11  -4  -1    4.34    0.29
  -4 -11  -1    4.65    0.43
 -11   4  -1    4.01    0.35
  -4  11   1    4.68    0.33
   4 -11   1    4.81    0.39
  11   4  -1    4.75    0.45
 -11  -4  -1    4.03    0.39
 -11  -4  -1    4.40    0.39
   4 -11  -1    4.54    0.36
 -11  -4  -1    5.34    0.47
   4  11   1    4.24    0.40
 -11   4   1    4.52    0.35
  11  -4   1    4.65    0.42
  11   4  -1    4.64    0.42
 -11   4   1    5.39    0.40
  -4 -11   1    4.11    0.38
  11   4  -1    5.23    0.43
 -11  -4  -1    5.26    0.36
  -4 -11   1    3.58    0.39
   4  11   1    4.66    0.39
   4 -11  -1    4.37    0.40
  -4  11  -1    5.19    0.39
  11   4  -1    4.73    0.36
  11  -4   1    5.47    0.51
   4 -11  -1    5.11    0.49
  11  -4   1    5.15    0.41
  -4  11  -1    4.62    0.36
  -4  11  -1    4.86    0.36
   5  11  -1    1.15    0.16
  11  -5  -1    1.20    0.20
  -5  11   1    0.97    0.19
  11  -5  -1    1.38    0.25
  11  -5  -1    1.23    0.29
  11  -5  -1    1.14    0.19
  -5 -11  -1    1.14    0.23
   5  11  -1    1.33    0.26
  -5 -11  -1    1.29    0.25
  -5  11   1    1.30    0.16
   5  11  -1    0.81    0.21
  11   5   1    1.42    0.26
 -11   5  -1    1.05    0.20
 -11   5  -1    1.46    0.23
   5 -11   1    1.09    0.21
  11  -5  -1    1.18    0.13
   5 -11   1    1.12    0.21
 -11  -5   1    1.14    0.13
   5 -11   1    0.95    0.25
  11   5   1    0.85    0.21
 -11  -5   1    1.02    0.20
   5 -11   1    1.50    0.24
  11   5   1    0.97    0.19
 -11  -5   1    1.19    0.24
  11   5  -1    1.45    0.19
  11   5  -1    1.14    0.24
   5 -11  -1    1.16    0.24
   5 -11  -1    1.71    0.21
   5  11   1    1.47    0.23
 -11   5   1    0.95    0.18
 -11  -5  -1    1.37    0.22
  -5  11  -1    1.36    0.20
  11   5  -1    0.91    0.25
  11  -5   1    0.93    0.22
   5  11   1    1.30    0.19
   5  11   1    1.47    0.25
  -5 -11   1    0.73    0.20
 -11   5   1    1.11    0.20
   5 -11  -1    1.09    0.20
  -5  11  -1    1.59    0.21
  -5 -11   1    0.76    0.21
  -5  11  -1    1.24    0.22
  11  -5   1    1.28    0.24
 -11  -5  -1    1.30    0.25
 -11  -5  -1    0.99    0.17
 -11  -5  -1    1.19    0.22
  11   5  -1    0.89    0.22
  11  -5   1    1.12    0.26
  11  -5   1    1.12    0.18
   5 -11  -1    1.24    0.26
  11  -6  -1   16.59    0.95
  11  -6  -1   16.42    0.94
  11  -6  -1   15.19    0.88
  11   6   1   16.49    0.95
 -11  -6   1   16.87    0.98
  -6  11   1   16.04    0.90
  11  -6  -1   14.52    1.02
   6  11  -1   16.38    0.89
  11  -6  -1   15.36    0.99
  11   6   1   17.52    1.02
   6 -11   1   16.89    0.98
   6 -11   1   17.18    0.95
 -11  -6   1   17.11    1.03
 -11   6  -1   15.83    0.97
   6  11  -1   16.69    1.00
  11   6   1   16.46    1.00
  -6 -11  -1   15.05    0.97
 -11   6  -1   16.20    0.97
   6 -11   1   16.30    0.96
   6  11  -1   16.00    0.98
   6 -11   1   16.10    1.01
  -6  11   1   15.01    0.95
  -6 -11  -1   18.72    1.04
  11   6  -1   15.82    0.91
 -11   6   1   15.14    0.93
 -11  -6  -1   15.22    0.96
   6 -11  -1   17.38    0.94
   6  11   1   16.34    0.94
   6 -11  -1   15.64    0.99
  11  -6   1   15.63    0.99
   6  11   1   16.30    0.98
   6 -11  -1   16.31    0.94
 -11  -6  -1   16.69    1.03
  -6  11  -1   15.96    0.95
  -6 -11   1   17.06    1.04
  11   6  -1   15.92    0.98
  -6 -11   1   15.52    0.98
  11   6  -1   16.06    0.99
 -11  -6  -1   15.64    0.91
  11  -6   1   16.37    0.96
   6 -11  -1   18.37    1.06
  -6  11  -1   16.73    0.98
  11  -6   1   14.80    1.00
 -11   6   1   15.50    0.94
  11  -6   1   15.17    0.91
   6  11   1   14.97    0.98
  11   7   1    1.33    0.27
 -11  -7   1    1.50    0.24
 -11   7  -1    1.64    0.24
   7  11  -1    1.47    0.17
  -7 -11  -1    1.05    0.26
   7 -11   1    1.53    0.27
  -7  11   1    1.70    0.25
   7  11  -1    1.24    0.26
  11  -7  -1    0.82    0.23
  -7 -11  -1    1.12    0.23
  11   7   1    1.13    0.20
   7 -11   1    1.09    0.23
  11  -7  -1    1.66    0.22
  11  -7  -1    1.40    0.31
  11  -7  -1    1.35    0.20
   7 -11   1    1.01    0.28
 -11   7  -1    1.50    0.24
  11  -7  -1    1.39    0.15
 -11  -7   1    1.67    0.27
   7 -11   1    1.49    0.22
   7  11  -1    1.15    0.25
  -7  11   1    1.32    0.18
  11   7   1    1.97    0.29
  11  -7   1    0.84    0.22
 -11  -7  -1    1.31    0.18
 -11   7   1    1.27    0.21
   7  11   1    1.42    0.25
  11   7  -1    1.44    0.19
  -7 -11   1    1.14    0.23
  11  -7   1    1.50    0.23
   7 -11  -1    1.57    0.28
   7  11   1    1.68    0.22
  11  -7   1    1.58    0.31
 -11   7   1    1.18    0.20
  11   7  -1    0.74    0.22
  -7  11  -1    1.77    0.24
  11   7  -1    1.16    0.23
   7  11   1    1.53    0.28
 -11  -7  -1    1.28    0.23
   7 -11  -1    1.75    0.22
  -7 -11   1    1.44    0.28
  11  -7   1    1.25    0.18
   7 -11  -1    1.55    0.21
   7 -11  -1    1.52    0.31
 -11  -7  -1    1.16    0.25
  -7  11  -1    1.54    0.22
  11  -8  -1    4.03    0.42
   8  11  -1    3.51    0.27
 -11   8  -1    3.96    0.38
  11  -8  -1    4.37    0.35
  -8  11   1    3.28    0.30
 -11   8  -1    3.89    0.38
  -8 -11  -1    3.38    0.38
  -8  11   1    3.69    0.38
  11   8   1    3.42    0.33
 -11  -8   1    4.32    0.41
  11   8   1    3.94    0.43
  11  -8  -1    3.49    0.43
  11   8   1    3.47    0.40
   8 -11   1    4.40    0.43
   8 -11   1    3.94    0.34
  -8 -11  -1    4.38    0.45
   8  11  -1    3.17    0.39
  11  -8  -1    3.50    0.27
   8  11  -1    4.10    0.42
 -11  -8   1    3.81    0.41
  11  -8  -1    3.72    0.33
   8 -11   1    3.67    0.37
   8 -11   1    4.62    0.47
  -8 -11   1    4.03    0.41
  11   8  -1    3.59    0.40
   8 -11  -1    3.74    0.41
  11  -8   1    3.42    0.30
   8  11   1    3.81    0.33
  11  -8   1    3.88    0.37
  -8  11  -1    4.24    0.35
 -11   8   1    3.92    0.37
  11   8  -1    4.09    0.43
 -11   8   1    3.92    0.33
   8 -11  -1    3.94    0.34
   8 -11  -1    3.26    0.43
  11  -8   1    3.61    0.41
 -11  -8  -1    3.24    0.29
 -11  -8  -1    3.27    0.41
   8  11   1    3.68    0.40
 -11  -8  -1    4.15    0.40
  -8 -11   1    4.26    0.44
  11  -8   1    3.70    0.43
   8  11   1    4.41    0.42
  -8  11  -1    3.49    0.37
   8 -11  -1    4.16    0.33
  11   8  -1    3.49    0.29
   9  11  -1    1.59    0.29
 -11   9  -1    0.90    0.21
  -9  11   1    1.39    0.25
  -9 -11  -1    0.63    0.21
   9  11  -1    1.04    0.24
   9 -11   1    0.98    0.26
 -11   9  -1    1.32    0.23
  11  -9  -1    1.42    0.30
   9 -11   1    1.17    0.24
  11  -9  -1    1.10    0.20
 -11  -9   1    1.55    0.26
  11  -9  -1    1.25    0.19
 -11  -9   1    1.56    0.28
  -9  11   1    1.36    0.20
  -9 -11  -1    1.47    0.30
  11  -9  -1    1.21    0.16
   9 -11   1    1.02    0.27
   9 -11   1    1.48    0.23
  11   9   1    1.27    0.27
  11   9   1    1.49    0.22
   9  11  -1    1.26    0.16
  11   9   1    0.97    0.26
  11  -9  -1    1.35    0.29
 -11  -9  -1    1.52    0.30
 -11   9   1    1.72    0.24
   9 -11  -1    1.65    0.21
   9  11   1    1.35    0.29
  11  -9   1    1.58    0.25
 -11   9   1    1.40    0.21
 -11  -9  -1    1.38    0.26
  -9  11  -1    0.70    0.20
   9  11   1    1.17    0.26
  -9  11  -1    1.40    0.22
  -9 -11   1    1.71    0.28
  -9 -11   1    1.64    0.30
  11  -9   1    1.19    0.19
  11   9  -1    1.43    0.29
   9  11   1    1.38    0.22
  11  -9   1    1.26    0.31
  11   9  -1    2.09    0.31
  11  -9   1    1.41    0.30
   9 -11  -1    1.34    0.29
   9 -11  -1    1.43    0.21
  11   9  -1    1.24    0.17
   9 -11  -1    1.54    0.33
 -10 -11  -1    5.41    0.52
  11  10   1    5.42    0.51
  10  11  -1    4.83    0.33
 -10 -11  -1    4.92    0.49
  11 -10  -1    5.72    0.53
  10 -11   1    4.78    0.49
  11  10   1    5.53    0.52
  10  11  -1    5.46    0.52
  11 -10  -1    4.48    0.39
 -10  11   1    4.70    0.42
 -11  10  -1    5.45    0.45
  10  11  -1    5.11    0.50
 -11 -10   1    6.42    0.54
 -11  10  -1    5.17    0.43
  10 -11   1    4.22    0.37
  10 -11   1    5.02    0.44
  10 -11   1    4.71    0.51
  11 -10  -1    4.56    0.36
 -11 -10   1    4.52    0.46
 -10  11   1    3.98    0.37
  11  10   1    4.75    0.39
  11 -10  -1    5.05    0.35
  11 -10  -1    5.31    0.56
  10 -11  -1    4.22    0.51
  10  11   1    4.19    0.38
  11  10  -1    4.08    0.44
  10  11   1    4.03    0.45
  11 -10   1    4.61    0.49
 -10  11  -1    4.81    0.41
  11  10  -1    5.70    0.52
 -11 -10  -1    3.58    0.44
 -11  10   1    4.48    0.38
 -11  10   1    4.58    0.40
 -10 -11   1    4.95    0.49
  10  11   1    4.99    0.50
  10 -11  -1    5.09    0.52
 -10 -11   1    4.63    0.50
  10 -11  -1    4.50    0.36
  10 -11  -1    4.78    0.40
  11 -10   1    4.95    0.53
 -10  11  -1    4.41    0.41
 -11 -10  -1    4.14    0.44
  11 -10   1    4.29    0.36
  11 -10   1    5.45    0.45
  11  10  -1    4.62    0.34
  11 -11  -1   -0.17    0.14
  11 -11   1    0.03    0.14
  11  11  -1    0.05    0.22
 -11 -11  -1   -0.40    0.16
  11 -11   1    0.02    0.22
  11  11   1    0.14    0.15
 -11  11  -1   -0.03    0.15
  11  11  -1    0.10    0.21
  11 -11  -1    0.30    0.24
  11 -11   1    0.27    0.26
 -11  11   1    0.16    0.14
  11  11   1   -0.02    0.21
 -11 -11  -1   -0.01    0.19
  11  11  -1    0.03    0.10
  11  11   1    0.05    0.18
  11 -11   1   -0.08    0.18
 -11  11  -1   -0.22    0.16
 -11  11   1    0.10    0.16
 -11 -11   1   -0.12    0.20
  11 -11  -1   -0.07    0.11
 -11 -11   1   -0.12    0.19
  11 -11  -1    0.02    0.22
   0 -12  -1    0.17    0.19
  12   0   1   -0.04    0.18
 -12   0   1    0.26    0.11
   0  12  -1    0.10    0.11
 -12   0  -1    0.26    0.19
 -12   0   1    0.29    0.11
  12   0   1    0.12    0.18
 -12   0  -1    0.30    0.17
  12   0  -1   -0.06    0.14
  12   0   1    0.31    0.22
   0 -12  -1   -0.06    0.16
   0  12  -1    0.21    0.16
   0 -12   1    0.13    0.15
  12   0  -1    0.31    0.22
   0  12   1    0.23    0.13
  12   0   1    0.25    0.17
 -12   0   1    0.18    0.17
   0 -12   1   -0.15    0.17
  12   0  -1    0.33    0.17
   0  12  -1    0.31    0.14
   0 -12  -1    0.14    0.15
 -12   0  -1    0.26    0.13
  12   0  -1   -0.04    0.16
   0 -12   1   -0.13    0.18
   1 -12   1    3.40    0.36
  12  -1  -1    4.02    0.35
   1 -12   1    3.33    0.39
 -12  -1   1    3.53    0.39
  12  -1  -1    3.29    0.36
 -12   1  -1    3.76    0.31
  12  -1  -1    3.53    0.39
  12  -1  -1    3.83    0.36
 -12  -1   1    2.86    0.28
   1 -12   1    3.58    0.33
  12   1   1    3.11    0.36
  12   1   1    3.98    0.39
  -1 -12  -1    3.78    0.38
 -12  -1   1    3.63    0.36
  -1 -12  -1    3.30    0.40
  12   1   1    3.07    0.38
   1  12  -1    3.52    0.32
  12   1   1    3.86    0.37
 -12  -1   1    3.56    0.27
  -1 -12  -1    3.11    0.38
   1  12  -1    3.52    0.34
 -12   1  -1    3.80    0.37
   1 -12   1    3.23    0.37
  -1  12   1    3.62    0.30
  -1 -12   1    2.93    0.34
 -12  -1  -1    3.90    0.31
  -1  12  -1    3.37    0.33
   1  12   1    3.30    0.30
  -1 -12   1    3.54    0.39
  12   1  -1    3.54    0.36
  12   1  -1    4.38    0.44
  12  -1   1    4.27    0.38
   1 -12  -1    2.56    0.34
  -1 -12   1    3.55    0.38
 -12  -1  -1    3.74    0.34
   1 -12  -1    4.34    0.38
  12   1  -1    3.44    0.35
  12  -1   1    3.97    0.39
   1 -12  -1    3.40    0.41
 -12   1   1    4.21    0.30
  -1  12  -1    3.35    0.33
  -1  12  -1    3.35    0.32
 -12   1   1    3.34    0.35
  12  -1   1    3.64    0.38
  12   1  -1    3.69    0.37
 -12  -1  -1    3.11    0.35
  12  -1   1    2.98    0.38
 -12  -1  -1    3.52    0.39
  -2  12   1    3.19    0.29
 -12  -2   1    3.48    0.26
  -2  12   1    3.40    0.27
  12   2   1    3.52    0.35
 -12   2  -1    3.37    0.30
  -2 -12  -1    3.56    0.36
   2 -12   1    2.85    0.35
  12   2   1    2.98    0.35
  12   2   1    2.82    0.39
 -12   2  -1    4.01    0.38
 -12  -2   1    3.56    0.30
   2 -12   1    3.87    0.40
 -12  -2   1    3.64    0.39
   2 -12   1    3.13    0.33
  -2 -12  -1    3.70    0.41
  12  -2  -1    3.17    0.33
  12  -2  -1    3.18    0.40
  12  -2  -1    3.73    0.37
  12  -2  -1    3.08    0.33
   2 -12   1    3.30    0.36
  12   2   1    2.94    0.35
   2  12  -1    3.93    0.36
  -2 -12  -1    2.81    0.36
  -2 -12   1    3.00    0.37
  12   2  -1    3.54    0.36
 -12  -2  -1    3.28    0.32
  12  -2   1    4.09    0.44
  -2  12  -1    3.50    0.31
  12  -2   1    3.52    0.37
 -12  -2  -1    3.23    0.36
 -12   2   1    4.12    0.36
 -12   2   1    3.19    0.28
   2  12   1    3.38    0.32
  12  -2   1    3.43    0.35
 -12  -2  -1    3.65    0.30
  -2 -12   1    4.16    0.40
  -2  12  -1    3.30    0.31
  12   2  -1    4.03    0.39
  12   2  -1    4.08    0.43
   2 -12  -1    3.49    0.35
  -2  12  -1    3.78    0.32
  -2 -12   1    3.97    0.40
   2 -12  -1    2.98    0.35
  12  -2   1    3.34    0.35
   2 -12  -1    3.56    0.42
  12   2  -1    3.44    0.34
 -12  -2  -1    3.21    0.38
  12  -3  -1    1.34    0.22
  -3 -12  -1    1.48    0.29
  -3 -12  -1    1.05    0.23
 -12  -3   1    1.34    0.21
   3 -12   1    1.24    0.22
  12   3   1    1.25    0.22
  -3 -12  -1    0.91    0.24
  12   3   1    1.11    0.25
  12  -3  -1    1.17    0.28
 -12  -3   1    1.42    0.26
  12  -3  -1    1.05    0.20
   3 -12   1    1.15    0.22
 -12   3  -1    1.43    0.20
  -3  12   1    1.26    0.17
  -3  12   1    1.16    0.16
 -12  -3   1    1.15    0.15
   3 -12   1    0.58    0.24
  12   3   1    0.95    0.25
  12   3   1    1.11    0.24
  12  -3  -1    1.37    0.24
 -12   3  -1    1.14    0.22
   3  12  -1    1.35    0.23
 -12  -3  -1    0.93    0.20
  12   3  -1    1.03    0.20
  12   3  -1    0.80    0.25
  -3  12  -1    1.08    0.20
  12   3  -1    1.20    0.21
   3 -12  -1    0.92    0.22
   3 -12  -1    1.19    0.22
  12  -3   1    0.64    0.24
 -12   3   1    1.13    0.22
 -12  -3  -1    0.87    0.24
  -3 -12   1    1.21    0.25
  -3  12  -1    1.16    0.20
  -3  12  -1    1.18    0.19
   3  12   1    1.27    0.21
  12  -3   1    1.03    0.23
  -3 -12   1    1.18    0.25
  12  -3   1    1.01    0.21
  12  -3   1    1.32    0.23
  -3 -12   1    1.15    0.24
   3 -12  -1    1.15    0.28
 -12  -3  -1    1.40    0.19
 -12   3   1    1.12    0.17
   3  12   1    1.10    0.23
 -12  -3  -1    0.82    0.20
  12   3  -1    0.94    0.22
 -12   4  -1    0.64    0.19
  12   4   1    0.60    0.23
   4 -12   1    0.63    0.19
  -4  12   1    0.59    0.13
   4  12  -1    0.45    0.18
  12  -4  -1    0.60    0.18
  12   4   1    0.70    0.23
  -4 -12  -1    0.63    0.22
 -12   4  -1    0.53    0.16
 -12  -4   1    0.76    0.18
  -4 -12  -1    0.58    0.21
  12  -4  -1    0.75    0.20
  12  -4  -1    0.57    0.18
   4 -12   1    0.78    0.19
  12   4   1    0.59    0.18
 -12  -4   1    0.68    0.11
 -12  -4   1    0.61    0.20
  -4 -12  -1    0.59    0.19
   4 -12   1    0.53    0.21
  -4  12   1    0.77    0.13
  12  -4  -1    0.48    0.25
  12   4   1    0.62    0.22
  12  -4  -1    0.67    0.11
  -4  12  -1    0.65    0.18
 -12  -4  -1    0.43    0.20
   4 -12  -1    0.41    0.20
  12  -4   1    0.25    0.21
  12  -4   1    0.21    0.18
  12  -4   1    0.54    0.18
   4  12   1    0.44    0.18
  -4  12  -1    0.56    0.16
   4  12   1    0.43    0.19
   4 -12  -1    0.71    0.18
  12   4  -1    0.40    0.18
 -12  -4  -1    0.61    0.18
  12   4  -1    0.89    0.22
  12   4  -1    0.67    0.17
 -12  -4  -1    0.63    0.15
  12   4  -1    0.70    0.22
 -12  -4  -1    0.48    0.19
  -4  12  -1    0.66    0.16
   4 -12  -1    0.31    0.23
  12  -4   1    0.58    0.19
  -4 -12   1    0.85    0.23
 -12   4   1    0.66    0.15
 -12   4   1    0.23    0.16
  -4 -12   1    0.41    0.18
  12   5   1    6.66    0.54
   5 -12   1    7.28    0.53
  12  -5  -1    8.29    0.63
 -12  -5   1    7.65    0.60
 -12  -5   1    6.85    0.51
  -5 -12  -1    8.34    0.62
   5 -12   1    7.26    0.55
  12  -5  -1    7.57    0.50
  -5  12   1    7.85    0.48
   5 -12   1    7.45    0.60
  12  -5  -1    7.08    0.42
   5 -12   1    7.88    0.56
  12   5   1    6.66    0.50
   5  12  -1    7.35    0.58
  -5  12   1    7.66    0.55
 -12   5  -1    7.55    0.54
  12  -5  -1    8.03    0.52
 -12  -5   1    7.06    0.43
   5  12  -1    7.13    0.55
  12   5   1    6.56    0.55
  12  -5  -1    6.40    0.54
 -12   5  -1    7.69    0.52
  -5 -12  -1    6.99    0.56
   5  12  -1    7.41    0.47
  -5  12  -1    7.62    0.50
   5  12   1    7.35    0.53
  12  -5   1    7.57    0.62
  12   5  -1    8.00    0.62
  -5 -12   1    8.03    0.57
  -5  12  -1    7.57    0.50
 -12  -5  -1    8.14    0.57
   5 -12  -1    6.44    0.55
   5  12   1    7.06    0.56
  12   5  -1    7.24    0.50
   5  12   1    7.71    0.51
  12  -5   1    7.05    0.49
  12  -5   1    7.43    0.58
  -5 -12   1    8.17    0.61
 -12  -5  -1    7.64    0.49
  -5  12  -1    7.88    0.53
  12   5  -1    7.43    0.58
 -12   5   1    7.63    0.53
   5 -12  -1    6.76    0.50
  12   5  -1    6.77    0.55
  12  -5   1    8.39    0.56
   5 -12  -1    7.53    0.51
   5 -12  -1    6.76    0.58
 -12   5   1    8.01    0.52
 -12  -5  -1    7.91    0.61
 -12  -5  -1    7.91    0.56
  12   6   1    1.72    0.24
 -12  -6   1    1.73    0.26
  -6 -12  -1    1.72    0.27
 -12  -6   1    1.58    0.28
 -12   6  -1    1.89    0.25
  12  -6  -1    1.80    0.34
   6 -12   1    1.57    0.30
   6  12  -1    1.92    0.20
  12   6   1    1.97    0.31
  12  -6  -1    2.09    0.24
  -6 -12  -1    1.70    0.28
  12  -6  -1    1.72    0.16
   6 -12   1    1.37    0.24
  12  -6  -1    2.18    0.29
 -12   6  -1    2.31    0.28
   6  12  -1    2.10    0.30
 -12  -6   1    1.97    0.17
   6 -12   1    1.98    0.27
  12  -6  -1    2.21    0.25
   6  12  -1    1.73    0.27
  -6  12   1    2.05    0.21
  -6  12   1    1.04    0.22
   6 -12   1    1.59    0.27
  12   6   1    1.79    0.29
 -12   6   1    1.76    0.24
   6  12   1    2.09    0.30
  12  -6   1    1.65    0.31
   6 -12  -1    2.23    0.32
   6 -12  -1    1.93    0.25
   6  12   1    1.89    0.27
 -12   6   1    2.02    0.25
  -6 -12   1    1.16    0.25
  12   6  -1    2.07    0.31
  -6  12  -1    1.93    0.24
 -12  -6  -1    1.54    0.27
   6  12   1    1.67    0.23
 -12  -6  -1    2.09    0.22
  -6 -12   1    1.71    0.30
 -12  -6  -1    2.53    0.34
  12  -6   1    2.01    0.27
   6 -12  -1    2.04    0.24
  12  -6   1    2.02    0.22
   6 -12  -1    1.98    0.34
  12   6  -1    1.96    0.33
  12  -6   1    1.86    0.30
  12   6  -1    1.47    0.28
  -6  12  -1    1.44    0.23
  12   6  -1    2.01    0.23
 -12  -6  -1    2.32    0.29
  12  -7  -1    1.66    0.16
  12  -7  -1    1.72    0.24
  -7  12   1    1.62    0.19
   7  12  -1    1.44    0.17
 -12  -7   1    2.16    0.32
  -7 -12  -1    1.06    0.24
  12   7   1    1.56    0.28
  12   7   1    2.12    0.32
  12  -7  -1    1.56    0.22
   7 -12   1    1.87    0.33
  -7  12   1    1.43    0.24
 -12   7  -1    1.86    0.25
 -12  -7   1    2.00    0.28
  12  -7  -1    1.84    0.36
 -12   7  -1    1.71    0.26
  12  -7  -1    1.17    0.27
   7 -12   1    1.22    0.27
   7 -12   1    1.33    0.23
  -7 -12  -1    1.40    0.30
  12   7   1    1.86    0.25
   7  12  -1    1.12    0.27
   7  12  -1    1.91    0.30
   7 -12   1    1.73    0.26
 -12  -7  -1    1.37    0.25
  12  -7   1    1.69    0.26
   7 -12  -1    1.11    0.26
 -12  -7  -1    1.24    0.19
  -7  12  -1    2.05    0.24
  12  -7   1    1.21    0.28
  12   7  -1    1.40    0.28
   7 -12  -1    1.63    0.34
 -12  -7  -1    1.24    0.27
   7  12   1    1.90    0.23
  12   7  -1    1.70    0.29
   7  12   1    1.67    0.28
  -7  12  -1    1.46    0.25
   7 -12  -1    1.65    0.23
 -12   7   1    1.33    0.22
  12   7  -1    1.48    0.20
 -12   7   1    1.29    0.22
  -7 -12   1    1.46    0.29
  12  -7   1    1.68    0.21
  -7 -12   1    1.79    0.29
   7 -12  -1    1.96    0.24
   7  12   1    1.31    0.28
  12  -7   1    1.41    0.29
   8 -12   1    6.26    0.47
  12  -8  -1    5.51    0.51
 -12   8  -1    6.80    0.49
 -12  -8   1    5.45    0.48
  12  -8  -1    5.96    0.46
   8  12  -1    5.64    0.51
 -12   8  -1    6.50    0.48
   8  12  -1    6.03    0.40
   8 -12   1    6.85    0.58
  -8 -12  -1    6.40    0.52
  -8 -12  -1    6.45    0.57
  -8  12   1    5.78    0.43
  12   8   1    5.86    0.50
  12  -8  -1    6.30    0.45
  -8  12   1    5.63    0.48
  12  -8  -1    5.95    0.38
  12   8   1    6.61    0.47
  12   8   1    6.28    0.55
   8 -12   1    6.17    0.49
   8  12  -1    6.72    0.54
  12  -8  -1    5.98    0.60
 -12  -8   1    6.66    0.57
   8 -12   1    6.01    0.52
  12   8  -1    5.70    0.52
  -8  12  -1    6.34    0.50
  12  -8   1    5.80    0.42
 -12   8   1    6.03    0.46
  12   8  -1    5.95    0.54
 -12  -8  -1    6.28    0.42
 -12  -8  -1    5.67    0.49
  12  -8   1    6.26    0.55
  12  -8   1    6.26    0.57
  12   8  -1    5.97    0.42
   8 -12  -1    5.81    0.45
  -8 -12   1    6.83    0.58
   8  12   1    5.59    0.50
   8  12   1    6.86    0.55
 -12  -8  -1    6.44    0.57
 -12   8   1    6.44    0.48
   8 -12  -1    6.25    0.45
  12  -8   1    6.87    0.49
   8 -12  -1    5.68    0.55
  -8 -12   1    5.60    0.50
   8  12   1    6.34    0.45
  -8  12  -1    6.25    0.47
   8 -12  -1    6.04    0.54
  -9  12   1    3.45    0.39
  12   9   1    3.78    0.46
  -9  12   1    4.47    0.35
 -12   9  -1    4.12    0.41
 -12   9  -1    4.70    0.41
   9 -12   1    3.63    0.43
  12   9   1    3.91    0.44
  -9 -12  -1    4.07    0.45
  12  -9  -1    3.71    0.36
   9  12  -1    4.74    0.49
  12  -9  -1    3.76    0.36
  12  -9  -1    4.06    0.46
  12   9   1    4.50    0.38
  12  -9  -1    4.37    0.52
   9 -12   1    4.53    0.42
 -12  -9   1    4.59    0.45
   9 -12   1    3.91    0.48
  -9 -12  -1    4.06    0.45
  12  -9  -1    4.21    0.30
   9  12  -1    4.63    0.31
 -12  -9   1    4.31    0.46
   9  12  -1    4.37    0.46
   9 -12   1    4.63    0.38
  12  -9   1    4.00    0.45
  12   9  -1    4.09    0.47
   9  12   1    4.57    0.36
  12   9  -1    4.25    0.33
  12  -9   1    4.90    0.43
  12  -9   1    3.80    0.34
  12   9  -1    5.07    0.50
   9 -12  -1    4.08    0.37
   9 -12  -1    5.11    0.54
   9 -12  -1    3.78    0.46
 -12  -9  -1    4.01    0.46
   9  12   1    4.06    0.45
  -9 -12   1    3.77    0.43
  12  -9   1    4.64    0.51
   9 -12  -1    4.11    0.36
 -12  -9  -1    3.99    0.43
 -12   9   1    4.21    0.37
   9  12   1    4.33    0.47
  -9  12  -1    4.02    0.39
  -9  12  -1    4.38    0.43
 -12   9   1    4.26    0.41
  -9 -12   1    4.11    0.48
  12 -10  -1    2.01    0.26
  10 -12   1    1.73    0.25
  12  10   1    2.10    0.33
 -12  10  -1    1.95    0.28
 -12 -10   1    2.16    0.33
  12  10   1    1.95    0.27
  10  12  -1    1.87    0.32
 -10 -12  -1    2.10    0.34
  10  12  -1    2.06    0.33
  10 -12   1    1.72    0.29
  10  12  -1    2.21    0.32
  12  10   1    1.75    0.33
  10 -12   1    1.61    0.34
  12 -10  -1    2.37    0.41
  10 -12   1    2.06    0.34
 -10  12   1    2.12    0.29
 -10  12   1    1.90    0.24
 -12  10  -1    2.28    0.30
 -12 -10   1    2.72    0.39
  12 -10  -1    2.04    0.22
 -10 -12  -1    1.59    0.33
  12 -10  -1    1.46    0.34
  12 -10  -1    2.15    0.25
 -10 -12   1    1.74    0.34
  12 -10   1    2.21    0.36
 -12 -10  -1    2.06    0.36
 -10  12  -1    1.92    0.30
  10  12   1    2.07    0.26
  10  12   1    1.85    0.34
 -10 -12   1    1.68    0.30
 -10  12  -1    1.70    0.25
  10 -12  -1    1.70    0.38
 -12 -10  -1    2.22    0.33
 -12  10   1    2.09    0.26
  12  10  -1    2.08    0.33
 -12  10   1    1.98    0.29
  12 -10   1    2.07    0.30
  10 -12  -1    2.18    0.26
  12  10  -1    1.93    0.22
  12  10  -1    1.58    0.30
  10 -12  -1    2.15    0.25
  10  12   1    2.22    0.34
  10 -12  -1    2.31    0.38
  12 -10   1    2.23    0.25
  12 -10   1    3.34    0.44
 -11 -12  -1   16.87    1.06
  11 -12   1   15.23    1.08
  11 -12   1   16.91    1.01
  12 -11  -1   16.50    0.99
 -11  12   1   16.52    0.97
  12 -11  -1   16.47    0.97
  11 -12   1   16.09    0.97
  12  11   1   17.33    0.99
  11 -12   1   15.97    1.07
  11  12  -1   17.06    1.09
  12 -11  -1   16.79    1.15
  12  11   1   16.16    1.07
  12  11   1   16.61    1.10
  11  12  -1   15.61    1.04
 -11  12   1   15.34    1.01
 -12  11  -1   15.70    1.04
 -12 -11   1   17.81    1.14
 -11 -12  -1   18.07    1.12
 -12  11  -1   17.41    1.03
  12 -11  -1   18.81    1.13
 -12 -11   1   14.87    1.05
  11  12   1   16.38    1.08
  12 -11   1   16.09    1.11
  12 -11   1   16.52    0.96
 -12  11   1   15.45    0.97
  11 -12  -1   17.90    1.16
  11  12   1   16.47    1.10
  12 -11   1   16.63    1.09
 -12  11   1   16.80    1.02
 -11 -12   1   15.46    1.06
  12  11  -1   15.46    1.07
  12 -11   1   16.34    1.01
  12  11  -1   17.13    1.08
 -11  12  -1   16.85    1.02
  11 -12  -1   17.21    1.11
 -11  12  -1   16.58    1.05
  11  12   1   16.45    0.98
  11 -12  -1   16.63    0.99
  11 -12  -1   15.98    0.96
 -11 -12   1   18.29    1.14
 -12 -11  -1   14.63    1.03
 -12 -11  -1   16.56    1.11
 -12  12   1    0.11    0.19
  12  12   1    0.01    0.15
 -12 -12  -1    0.39    0.24
  12  12  -1    0.10    0.24
  12 -12  -1    0.52    0.28
  12  12   1   -0.13    0.22
 -12  12  -1   -0.06    0.15
 -12  12  -1    0.09    0.19
  12 -12   1    0.05    0.22
 -12 -12   1   -0.05    0.23
 -12 -12   1    0.00    0.21
  12 -12  -1   -0.15    0.20
  12  12  -1   -0.32    0.18
  12 -12   1   -0.18    0.29
  12 -12   1    0.19    0.20
 -12 -12  -1   -0.07    0.23
  12 -12  -1   -0.48    0.27
  12  12   1    0.21    0.25
  12 -12   1   -0.10    0.15
  12 -12  -1    0.00    0.16
   0 -13   1    9.73    0.73
  13   0  -1    9.96    0.72
 -13   0   1   10.55    0.70
  13   0   1   10.69    0.69
 -13   0  -1   11.38    0.71
 -13   0   1   10.10    0.61
 -13   0  -1    9.95    0.73
  13   0   1   10.26    0.69
   0 -13  -1    9.48    0.67
   0 -13  -1   10.85    0.75
  13   0   1    9.87    0.69
 -13   0   1    9.51    0.60
   0  13  -1   10.03    0.65
 -13   0  -1   10.53    0.64
   0  13   1    9.78    0.63
   0  13  -1    9.99    0.66
   0 -13  -1    9.67    0.73
   0 -13   1   10.09    0.69
  13   0  -1   11.23    0.69
  13   0  -1    9.62    0.67
   0  13  -1    9.45    0.65
  13   0  -1    9.72    0.68
  13   0   1   10.11    0.74
   0 -13   1   10.67    0.72
  -1 -13  -1    0.71    0.19
   1 -13   1    0.84    0.22
  13  -1  -1    0.57    0.19
 -13  -1   1    0.71    0.14
 -13   1  -1    0.41    0.17
 -13  -1   1    0.63    0.14
   1  13  -1    0.66    0.18
 -13  -1   1    0.53    0.19
 -13  -1   1    0.36    0.19
  13   1   1    0.89    0.22
   1 -13   1    0.48    0.20
  13  -1  -1    0.79    0.20
  13   1   1    0.49    0.23
  -1 -13  -1    0.45    0.24
   1 -13   1    1.09    0.19
   1 -13   1    0.75    0.25
  -1 -13  -1    0.51    0.20
  13  -1  -1    0.61    0.19
 -13   1  -1    0.52    0.15
  13  -1  -1   -0.12    0.22
  13   1   1    0.57    0.19
  13   1   1    0.26    0.19
  -1  13   1    0.94    0.17
  -1  13  -1    0.55    0.16
  13   1  -1    0.37    0.19
 -13  -1  -1    0.61    0.17
  13   1  -1    0.68    0.25
  -1 -13   1    0.66    0.23
  -1 -13   1    0.64    0.21
 -13  -1  -1    0.64    0.20
  13  -1   1    0.77    0.21
  -1 -13   1    0.08    0.21
 -13   1   1    0.75    0.20
  -1  13  -1    0.93    0.19
   1 -13  -1    0.70    0.21
  13  -1   1    0.60    0.21
 -13  -1  -1    0.50    0.16
   1  13   1    0.46    0.15
 -13  -1  -1    0.36    0.20
  13   1  -1    0.36    0.19
  -1  13  -1    0.61    0.16
   1 -13  -1    0.64    0.25
 -13   1   1    0.76    0.15
  13  -1   1    0.87    0.25
   1 -13  -1    0.63    0.23
  13   1  -1    0.53    0.18
  13  -1   1    0.56    0.21
  13   2   1    2.69    0.32
  13  -2  -1    2.40    0.35
 -13  -2   1    2.61    0.23
 -13   2  -1    2.94    0.28
   2 -13   1    3.15    0.34
   2 -13   1    2.28    0.34
   2 -13   1    1.26    0.28
  13   2   1    2.56    0.33
   2  13  -1    2.64    0.30
 -13  -2   1    2.80    0.33
  -2 -13  -1    2.01    0.32
  13   2   1    3.09    0.38
  -2 -13  -1    2.70    0.37
  13   2   1    3.13    0.36
   2 -13   1    2.10    0.28
  -2  13   1    2.47    0.25
  13  -2  -1    2.87    0.35
  13  -2  -1    2.96    0.31
 -13  -2   1    3.05    0.29
  13  -2  -1    2.86    0.31
 -13   2  -1    2.54    0.32
 -13  -2   1    2.27    0.33
  -2 -13  -1    2.46    0.31
  -2 -13   1    3.03    0.36
   2 -13  -1    2.72    0.36
  13  -2   1    2.43    0.31
 -13   2   1    2.66    0.25
   2 -13  -1    2.73    0.32
  13  -2   1    2.57    0.33
  13   2  -1    2.58    0.33
  13   2  -1    2.21    0.30
  13   2  -1    2.55    0.35
  -2  13  -1    2.34    0.27
  13  -2   1    2.30    0.35
  13  -2   1    3.17    0.33
 -13  -2  -1    2.72    0.26
  -2 -13   1    2.87    0.36
 -13  -2  -1    2.39    0.33
 -13  -2  -1    2.48    0.28
   2 -13  -1    2.33    0.37
 -13  -2  -1    1.95    0.29
  -2  13  -1    2.65    0.29
  -2  13  -1    2.49    0.28
   2  13   1    2.47    0.29
  -2 -13   1    2.26    0.31
 -13   2   1    2.92    0.33
  13   2  -1    2.77    0.31
  13  -3  -1    8.64    0.59
 -13   3  -1    8.14    0.61
  13   3   1    8.33    0.66
  -3 -13  -1    8.97    0.67
  13   3   1    9.08    0.64
   3 -13   1    9.61    0.62
  13   3   1    8.73    0.64
  13  -3  -1    9.43    0.63
   3 -13   1    8.33    0.61
  -3 -13  -1    8.79    0.61
 -13  -3   1    8.04    0.56
  -3  13   1    7.87    0.53
   3 -13   1    8.46    0.66
 -13   3  -1    8.35    0.57
  13  -3  -1    8.69    0.59
  -3 -13  -1    9.76    0.69
 -13  -3   1    8.28    0.52
  13   3   1    9.33    0.61
  13  -3  -1    8.42    0.68
 -13  -3   1    9.31    0.67
   3  13  -1    9.85    0.62
  -3  13   1    8.35    0.54
  13   3  -1    9.20    0.68
  -3  13  -1    9.06    0.58
   3 -13  -1    8.40    0.62
 -13   3   1    8.44    0.61
  13   3  -1    8.39    0.63
  13  -3   1    8.46    0.62
  -3 -13   1    8.04    0.63
 -13  -3  -1    9.46    0.69
   3  13   1    7.99    0.57
  13  -3   1    9.61    0.68
   3 -13  -1    9.04    0.60
 -13  -3  -1    9.13    0.57
   3 -13  -1    8.52    0.68
  13  -3   1    8.66    0.61
  -3  13  -1    8.16    0.59
  13   3  -1    9.03    0.59
 -13  -3  -1    8.60    0.59
  13  -3   1    8.90    0.64
  13   3  -1    8.69    0.62
 -13  -3  -1    8.09    0.61
  -3 -13   1    8.28    0.61
 -13   3   1    8.44    0.56
  -3  13  -1    8.55    0.56
  -3 -13   1    9.19    0.67
  13   4   1    0.72    0.22
   4 -13   1    0.34    0.18
  -4  13   1    0.38    0.12
  -4  13   1    0.49    0.12
 -13  -4   1    0.64    0.12
  13  -4  -1    0.44    0.18
  13  -4  -1    0.58    0.11
 -13  -4   1    0.53    0.22
  -4 -13  -1    0.54    0.19
  -4 -13  -1    0.64    0.23
  13   4   1    0.65    0.24
  13  -4  -1    0.23    0.22
   4 -13   1    0.26    0.18
   4  13  -1    0.45    0.19
   4 -13   1    0.65    0.23
  13  -4  -1    0.28    0.20
  -4 -13  -1    0.59    0.24
  13   4   1    0.32    0.21
 -13   4  -1    0.40    0.15
  13  -4  -1    0.44    0.18
  13   4   1    0.43    0.18
 -13   4  -1    0.55    0.20
 -13  -4   1    0.22    0.15
  -4 -13   1    0.63    0.23
  13   4  -1    0.21    0.20
  -4  13  -1    0.80    0.18
  -4  13  -1    0.65    0.18
 -13   4   1    0.37    0.14
 -13  -4  -1    0.31    0.14
 -13  -4  -1    0.20    0.16
 -13  -4  -1    0.34    0.21
   4  13   1    0.36    0.19
  -4 -13   1    0.13    0.16
   4 -13  -1    0.28    0.24
  13  -4   1    0.70    0.21
  13   4  -1    0.22    0.19
  13   4  -1    0.25    0.16
   4  13   1    0.36    0.18
   4 -13  -1    0.53    0.21
 -13  -4  -1    0.42    0.18
  -4  13  -1    0.38    0.15
 -13   4   1    0.50    0.17
  13  -4   1    0.36    0.19
   4 -13  -1    0.27    0.17
  13  -4   1    0.10    0.20
  13   4  -1    0.27    0.17
  13  -4   1    0.48    0.19
  13  -5  -1    1.41    0.16
   5  13  -1    1.40    0.27
 -13   5  -1    1.61    0.24
  -5 -13  -1    1.82    0.31
  13  -5  -1    1.73    0.33
   5 -13   1    1.77    0.33
 -13  -5   1    2.08    0.27
  13   5   1    1.77    0.30
  -5 -13  -1    1.57    0.29
 -13  -5   1    1.78    0.29
 -13   5  -1    1.81    0.28
  13  -5  -1    1.88    0.25
  13   5   1    1.59    0.29
  13  -5  -1    1.95    0.26
  13  -5  -1    1.36    0.26
   5 -13   1    1.76    0.27
   5  13  -1    2.00    0.21
  13   5   1    2.32    0.36
  13   5   1    2.19    0.28
 -13  -5   1    1.90    0.18
   5 -13   1    2.07    0.29
  -5  13   1    1.78    0.26
   5 -13   1    1.75    0.27
  -5  13   1    1.83    0.20
 -13  -5  -1    2.07    0.33
  13  -5   1    2.00    0.32
  13  -5   1    1.98    0.35
  -5 -13   1    1.78    0.31
   5  13   1    1.79    0.29
  13   5  -1    2.26    0.32
 -13  -5  -1    2.32    0.30
   5  13   1    2.08    0.28
  -5  13  -1    1.52    0.24
  13  -5   1    1.95    0.23
  -5  13  -1    1.97    0.24
 -13  -5  -1    1.48    0.27
  13  -5   1    1.52    0.26
  -5  13  -1    2.11    0.25
   5 -13  -1    2.20    0.27
 -13  -5  -1    2.13    0.23
 -13   5   1    2.07    0.25
  13   5  -1    1.41    0.27
   5 -13  -1    1.85    0.29
  13  -5   1    1.16    0.24
  13   5  -1    2.01    0.25
   5  13   1    2.50    0.27
  13   5  -1    1.65    0.30
 -13   5   1    1.64    0.25
   5 -13  -1    2.00    0.25
  -5 -13   1    1.65    0.28
   5 -13  -1    1.92    0.34
  13   6   1    8.70    0.66
  -6  13   1    7.91    0.53
   6 -13   1    8.19    0.62
  13   6   1    8.91    0.59
   6  13  -1    8.67    0.66
 -13  -6   1    8.07    0.58
  -6 -13  -1    7.53    0.60
 -13   6  -1    8.69    0.61
  13  -6  -1    9.15    0.59
   6  13  -1    8.43    0.52
   6  13  -1    9.16    0.63
  -6  13   1    8.59    0.60
 -13   6  -1    8.79    0.59
   6 -13   1    8.23    0.61
 -13  -6   1    9.59    0.68
 -13  -6   1    7.74    0.49
  13  -6  -1    8.31    0.69
   6 -13   1    8.65    0.67
  13   6   1    7.15    0.60
  13  -6  -1    8.72    0.58
  13  -6  -1    7.65    0.48
  13  -6  -1    9.36    0.66
  -6 -13  -1    8.59    0.66
   6 -13   1    8.06    0.58
  13  -6   1    9.51    0.66
  13   6  -1    8.85    0.68
   6  13   1    8.38    0.64
  -6  13  -1    7.95    0.56
   6  13   1    8.53    0.57
   6 -13  -1    8.38    0.58
  -6 -13   1    7.83    0.62
   6 -13  -1    8.56    0.64
  13   6  -1    7.75    0.62
 -13   6   1    8.64    0.59
 -13  -6  -1    8.31    0.54
 -13  -6  -1    8.12    0.65
  13   6  -1    8.64    0.56
 -13  -6  -1    8.47    0.63
 -13   6   1    8.94    0.59
  13   6  -1    8.33    0.65
 -13  -6  -1    9.26    0.62
   6 -13  -1    8.19    0.57
   6 -13  -1    8.37    0.69
   6  13   1    9.59    0.63
  13  -6   1    7.84    0.61
  -6  13  -1    8.49    0.61
  13  -6   1    9.24    0.70
  -6 -13   1    9.15    0.69
  13  -6   1    8.90    0.59
  13  -6   1    7.89    0.54
  -6  13  -1    9.17    0.58
  -7  13   1    6.70    0.45
  -7 -13  -1    6.55    0.55
  13   7   1    6.03    0.54
  13  -7  -1    7.54    0.65
  -7 -13  -1    7.68    0.61
  13  -7  -1    7.45    0.59
   7  13  -1    7.19    0.56
   7 -13   1    6.86    0.60
 -13   7  -1    7.19    0.54
 -13  -7   1    6.66    0.58
  13  -7  -1    6.53    0.45
  13   7   1    7.63    0.51
   7  13  -1    6.48    0.43
   7  13  -1    6.33    0.57
  13  -7  -1    7.15    0.50
  13  -7  -1    6.86    0.50
   7 -13   1    7.39    0.56
  13   7   1    6.14    0.57
  -7  13   1    6.63    0.53
   7 -13   1    6.16    0.53
   7 -13   1    6.57    0.51
 -13   7  -1    6.57    0.52
 -13  -7   1    6.73    0.53
  -7  13  -1    7.13    0.54
 -13  -7  -1    6.74    0.54
   7 -13  -1    6.92    0.58
  13   7  -1    6.67    0.57
 -13  -7  -1    6.86    0.55
   7  13   1    6.16    0.56
 -13  -7  -1    6.80    0.45
  13  -7   1    6.41    0.52
 -13   7   1    7.65    0.51
  13  -7   1    7.00    0.56
   7 -13  -1    8.08    0.64
   7 -13  -1    6.66    0.49
  13   7  -1    5.37    0.52
  13   7  -1    6.88    0.47
  -7  13  -1    6.81    0.50
  -7 -13   1    7.33    0.61
 -13   7   1    6.65    0.50
 -13  -7  -1    6.75    0.61
   7 -13  -1    6.01    0.49
  13  -7   1    6.38    0.45
   7  13   1    7.52    0.57
  13  -7   1    6.82    0.60
   7  13   1    6.77    0.49
  -7 -13   1    7.29    0.57
  -8 -13  -1    1.13    0.27
 -13  -8   1    2.93    0.38
   8 -13   1    1.41    0.33
   8 -13   1    1.75    0.27
   8  13  -1    1.93    0.33
  13   8   1    1.31    0.28
   8  13  -1    1.97    0.21
  13  -8  -1    1.81    0.33
 -13   8  -1    2.12    0.29
 -13  -8   1    1.59    0.29
  13  -8  -1    2.28    0.27
  -8  13   1    2.09    0.23
   8 -13   1    1.59    0.30
  13   8   1    2.26    0.35
  13  -8  -1    2.06    0.27
   8  13  -1    1.75    0.34
  13   8   1    1.78    0.26
   8 -13   1    1.50    0.28
  -8  13   1    1.42    0.26
  -8 -13  -1    2.22    0.36
 -13   8  -1    2.20    0.29
  13  -8  -1    1.69    0.35
  -8 -13   1    1.99    0.35
  13  -8   1    2.19    0.29
  -8  13  -1    2.40    0.28
 -13   8   1    2.06    0.27
   8 -13  -1    2.43    0.27
 -13  -8  -1    2.23    0.32
  13   8  -1    1.37    0.29
  13  -8   1    2.33    0.25
 -13   8   1    1.93    0.28
  -8 -13   1    2.01    0.31
   8 -13  -1    1.98    0.27
  13  -8   1    2.18    0.38
  13   8  -1    1.31    0.27
 -13  -8  -1    1.84    0.22
  13   8  -1    2.15    0.25
  -8  13  -1    1.87    0.28
  13  -8   1    1.95    0.34
   8  13   1    2.39    0.27
   8  13   1    1.96    0.33
   8 -13  -1    2.39    0.36
   8 -13  -1    2.20    0.39
   8  13   1    1.93    0.32
 -13  -8  -1    2.34    0.35
  -9 -13  -1    0.18    0.21
  13   9   1    0.14    0.15
   9  13  -1    0.51    0.24
   9  13  -1    0.27    0.22
   9 -13   1    0.18    0.19
  13   9   1   -0.12    0.21
   9 -13   1    0.17    0.17
 -13  -9   1   -0.12    0.21
  -9 -13  -1   -0.16    0.20
 -13   9  -1    0.14    0.18
   9 -13   1   -0.25    0.24
  13  -9  -1    0.14    0.15
 -13  -9   1   -0.10    0.18
 -13   9  -1    0.22    0.18
  -9  13   1    0.25    0.18
  13  -9  -1    0.54    0.24
  13   9   1    0.15    0.22
   9 -13   1   -0.11    0.21
  13  -9  -1    0.04    0.16
  13  -9  -1    0.89    0.32
 -13   9   1   -0.14    0.15
  13   9  -1   -0.02    0.21
  -9 -13   1    0.00    0.20
  13  -9   1   -0.10    0.19
   9 -13  -1    0.22    0.23
 -13   9   1   -0.04    0.14
 -13  -9  -1    0.09    0.19
  13   9  -1    0.32    0.13
   9  13   1    0.07    0.20
  13  -9   1   -0.15    0.18
 -13  -9  -1    0.22    0.22
  -9  13  -1    0.55    0.21
   9 -13  -1    0.20    0.15
   9  13   1   -0.02    0.14
  -9 -13   1   -0.01    0.22
   9 -13  -1    0.28    0.27
   9  13   1    0.07    0.20
  -9  13  -1    0.27    0.16
  13  -9   1   -0.14    0.12
   9 -13  -1    0.21    0.17
  13  -9   1    0.03    0.25
  13   9  -1   -0.20    0.17
  10 -13   1    2.61    0.42
 -13 -10   1    2.26    0.38
  10 -13   1    2.13    0.29
  13  10   1    2.83    0.31
 -13  10  -1    2.26    0.33
  13 -10  -1    2.49    0.42
  10 -13   1    2.53    0.32
  13 -10  -1    2.26    0.29
 -10  13   1    1.92    0.31
 -13 -10   1    2.20    0.35
  13 -10  -1    1.57    0.41
 -10 -13  -1    2.13    0.36
  13 -10  -1    2.11    0.28
  10 -13   1    2.24    0.37
  13  10   1    2.36    0.35
  13  10   1    1.73    0.35
 -10 -13  -1    1.98    0.36
  10  13  -1    2.21    0.36
  10  13  -1    2.09    0.39
 -13  10  -1    2.67    0.33
  10  13   1    2.99    0.40
 -10 -13   1    2.53    0.38
 -10  13  -1    2.65    0.31
  13 -10   1    2.02    0.30
 -13 -10  -1    2.24    0.37
 -13  10   1    1.92    0.27
  10 -13  -1    3.04    0.47
  10 -13  -1    2.45    0.28
 -13 -10  -1    1.49    0.31
 -13  10   1    2.34    0.32
  13  10  -1    1.82    0.23
  13  10  -1    2.49    0.39
  10 -13  -1    2.70    0.29
  10 -13  -1    3.29    0.43
  13  10  -1    2.40    0.38
  10  13   1    2.41    0.29
  13 -10   1    2.20    0.26
  13 -10   1    2.15    0.39
  10  13   1    2.32    0.36
 -10  13  -1    2.40    0.34
  13 -10   1    2.17    0.41
 -10 -13   1    2.24    0.38
 -13 -11   1    0.62    0.26
 -13  11  -1    0.74    0.24
  13  11   1    0.80    0.28
  13 -11  -1    0.92    0.36
 -11  13   1    0.32    0.20
 -13  11  -1    1.28    0.25
 -11 -13  -1    1.21    0.33
  11 -13   1    0.69    0.24
  13  11   1    0.83    0.29
  11 -13   1    0.75    0.32
  11  13  -1    0.63    0.29
  13 -11  -1    1.16    0.23
  11  13  -1    1.19    0.31
  13  11   1    0.96    0.21
 -13 -11   1    0.94    0.29
  11 -13   1    0.74    0.21
 -11 -13  -1    0.71    0.27
  13 -11  -1    0.71    0.19
  11 -13   1    0.36    0.25
  13 -11  -1    0.61    0.28
 -13 -11  -1    0.67    0.30
  11  13   1    0.94    0.20
  13 -11   1    0.86    0.24
  13 -11   1    0.13    0.30
 -11 -13   1    0.59    0.30
  13  11  -1    0.33    0.24
 -11  13  -1    1.02    0.24
  13 -11   1    0.79    0.18
  11  13   1    0.83    0.26
 -11  13  -1    0.75    0.21
  13  11  -1    0.94    0.30
  11 -13  -1    0.50    0.28
  11  13   1    0.44    0.25
  11 -13  -1    0.85    0.21
  11 -13  -1    1.09    0.36
  13 -11   1    0.01    0.23
 -13  11   1    0.30    0.17
 -13  11   1    0.81    0.23
  11 -13  -1    0.93    0.19
 -13 -11  -1    0.65    0.23
 -11 -13   1    0.68    0.26
 -13  12  -1    4.80    0.48
  13  12   1    4.00    0.50
  13  12   1    4.29    0.50
  12 -13   1    4.83    0.44
 -12 -13  -1    4.06    0.47
  13 -12  -1    4.20    0.40
  13 -12  -1    3.93    0.52
  12 -13   1    4.57    0.40
 -12 -13  -1    4.59    0.52
 -13  12  -1    5.13    0.46
 -12  13   1    3.64    0.45
  12 -13   1    3.18    0.50
 -13 -12   1    4.25    0.48
  12  13  -1    4.83    0.55
  12 -13   1    4.32    0.54
  13 -12  -1    3.96    0.55
 -13 -12   1    4.79    0.56
  12  13  -1    4.02    0.48
  13  12   1    4.61    0.40
  13  12  -1    3.64    0.48
  13  12  -1    3.88    0.50
  12  13   1    4.86    0.52
 -13  12   1    4.27    0.45
 -12  13  -1    4.56    0.44
  13 -12   1    3.94    0.50
 -12 -13   1    4.50    0.51
  12 -13  -1    4.29    0.56
 -13 -12  -1    4.52    0.52
  12 -13  -1    3.86    0.49
  12  13   1    4.53    0.51
 -13 -12  -1    4.22    0.49
 -12 -13   1    4.31    0.52
  13 -12   1    4.71    0.45
 -12  13  -1    3.94    0.45
  13 -12   1    3.95    0.53
  13 -13   1   -0.19    0.20
  13  13  -1   -0.14    0.19
 -13 -13  -1    0.04    0.20
  13  13   1    0.06    0.23
 -13 -13   1   -0.65    0.21
  13  13  -1    0.01    0.25
  13 -13   1   -0.04    0.26
 -13 -13   1    0.10    0.21
  13  13   1   -0.20    0.24
 -13 -13  -1    0.21    0.28
  13 -13  -1    0.31    0.29
 -13  13   1   -0.06    0.18
 -13  13  -1   -0.11    0.19
  13 -13  -1    0.00    0.28
  13 -13   1   -0.20    0.25
 -13  13  -1   -0.23    0.15
 -14   0  -1   -0.02    0.17
  14   0  -1   -0.08    0.18
   0  14  -1   -0.03    0.13
  14   0  -1   -0.24    0.15
  14   0   1    0.13    0.17
   0  14  -1   -0.15    0.15
   0 -14   1    0.01    0.19
   0 -14  -1   -0.09    0.23
 -14   0   1    0.26    0.12
   0  14   1    0.03    0.12
  14   0   1    0.27    0.23
   0 -14   1   -0.06    0.20
 -14   0   1    0.16    0.11
  14   0   1   -0.07    0.16
 -14   0  -1    0.06    0.18
   0 -14  -1   -0.18    0.19
  14   0   1    0.16    0.19
   0  14  -1    0.20    0.14
   0 -14   1    0.03    0.20
  14   0  -1    0.05    0.16
  14   0  -1   -0.22    0.18
   0 -14  -1    0.16    0.16
 -14   0   1   -0.06    0.15
 -14   0  -1   -0.27    0.11
 -14   1  -1    0.31    0.20
  14   1   1    0.50    0.19
  -1 -14  -1    0.44    0.22
   1 -14   1    0.21    0.20
  14   1   1    0.00    0.22
  -1 -14  -1    0.18    0.24
 -14  -1   1    0.08    0.12
   1  14  -1    0.08    0.13
   1  14  -1    0.13    0.17
 -14  -1   1    0.09    0.18
  14   1   1    0.12    0.17
 -14   1  -1    0.31    0.15
  14  -1  -1    0.21    0.18
  14  -1  -1    0.06    0.17
   1 -14   1    0.01    0.21
  -1  14   1    0.28    0.14
  14  -1  -1   -0.07    0.22
 -14  -1   1    0.34    0.21
   1 -14   1   -0.06    0.20
  14   1   1    0.19    0.18
 -14  -1   1    0.43    0.12
  14  -1  -1    0.37    0.18
  -1 -14  -1    0.41    0.21
  14   1  -1    0.13    0.17
  14   1  -1    0.23    0.19
  14  -1   1    0.20    0.19
  -1  14  -1    0.03    0.16
 -14  -1  -1    0.21    0.15
  14  -1   1    0.32    0.19
  -1 -14   1    0.17    0.20
 -14  -1  -1    0.05    0.18
  -1 -14   1    0.46    0.23
  -1  14  -1    0.21    0.16
  14   1  -1    0.02    0.16
  -1 -14   1    0.22    0.22
 -14   1   1    0.27    0.18
 -14   1   1    0.29    0.12
  14  -1   1   -0.02    0.17
   1 -14  -1    0.34    0.18
 -14  -1  -1    0.20    0.15
 -14  -1  -1    0.18    0.19
  14   1  -1    0.01    0.20
  14  -1   1    0.24    0.24
   1 -14  -1    0.28    0.22
   1 -14  -1    0.22    0.24
   1  14   1    0.15    0.14
  -1  14  -1    0.26    0.15
  14   2   1    0.19    0.23
  -2 -14  -1    0.41    0.26
  14  -2  -1    0.02    0.15
 -14  -2   1    0.08    0.18
   2 -14   1    0.08    0.20
  14  -2  -1    0.30    0.25
 -14  -2   1   -0.05    0.13
   2 -14   1    0.06    0.18
   2 -14   1    0.14    0.23
 -14  -2   1    0.22    0.11
  14   2   1    0.10    0.19
  -2 -14  -1    0.05    0.16
 -14   2  -1    0.09    0.13
  -2 -14  -1    0.42    0.22
  14  -2  -1   -0.05    0.16
  14   2   1    0.09    0.17
   2 -14   1    0.31    0.17
 -14   2  -1    0.38    0.18
 -14  -2   1    0.06    0.17
   2  14  -1    0.00    0.15
  -2  14   1    0.25    0.14
  14   2   1    0.23    0.20
  14  -2  -1    0.02    0.16
 -14   2   1    0.38    0.17
  -2  14  -1   -0.18    0.12
  -2 -14   1    0.00    0.20
  14   2  -1    0.21    0.18
  14  -2   1    0.33    0.20
  14   2  -1   -0.07    0.21
  -2 -14   1    0.00    0.19
 -14  -2  -1    0.17    0.15
   2  14   1   -0.05    0.13
 -14  -2  -1    0.06    0.12
  14  -2   1    0.11    0.17
  -2  14  -1    0.17    0.15
  -2 -14   1   -0.11    0.14
 -14   2   1    0.16    0.12
   2 -14  -1    0.37    0.19
  14   2  -1   -0.20    0.16
  14  -2   1    0.05    0.18
  -2  14  -1    0.06    0.14
   2 -14  -1    0.09    0.21
 -14  -2  -1   -0.03    0.16
  14   2  -1    0.27    0.17
   2 -14  -1    0.32    0.24
 -14  -2  -1    0.06    0.18
  14  -2   1    0.07    0.24
  14  -3  -1    2.14    0.38
 -14  -3   1    1.79    0.30
  14   3   1    1.87    0.28
  -3 -14  -1    1.84    0.32
  14   3   1    1.77    0.33
  14   3   1    1.58    0.31
 -14  -3   1    1.85    0.20
   3 -14   1    1.75    0.32
  14  -3  -1    1.98    0.28
  14  -3  -1    1.77    0.30
  14  -3  -1    1.86    0.27
  -3 -14  -1    2.04    0.32
  -3  14   1    2.11    0.22
  14   3   1    1.65    0.30
   3  14  -1    2.21    0.29
 -14  -3   1    1.73    0.24
 -14   3  -1    2.20    0.31
 -14   3  -1    1.67    0.24
  -3  14   1    1.86    0.21
 -14  -3   1    1.94    0.33
   3 -14   1    1.46    0.27
   3 -14   1    1.69    0.26
  -3 -14  -1    1.62    0.28
  -3 -14   1    1.87    0.30
 -14  -3  -1    1.91    0.33
  14  -3   1    1.68    0.28
  -3  14  -1    1.89    0.26
  14   3  -1    2.20    0.31
  14  -3   1    1.45    0.27
   3  14   1    1.74    0.26
  -3 -14   1    1.66    0.32
  14   3  -1    1.59    0.25
   3 -14  -1    1.83    0.28
 -14  -3  -1    1.66    0.25
  -3  14  -1    1.61    0.26
  -3  14  -1    1.92    0.25
 -14  -3  -1    1.35    0.28
 -14  -3  -1    2.19    0.24
  14  -3   1    1.94    0.31
 -14   3   1    1.64    0.28
  14   3  -1    2.11    0.31
  -3 -14   1    2.03    0.32
 -14   3   1    2.05    0.24
   3 -14  -1    2.21    0.38
  14  -3   1    1.37    0.30
  14   3  -1    2.38    0.37
  14  -4  -1    3.13    0.34
  -4 -14  -1    2.73    0.40
  14  -4  -1    2.76    0.22
  14   4   1    3.26    0.39
 -14   4  -1    2.69    0.34
  14   4   1    3.33    0.44
  -4 -14  -1    2.22    0.33
   4 -14   1    2.91    0.35
  14  -4  -1    2.62    0.31
 -14  -4   1    2.71    0.24
 -14   4  -1    2.51    0.30
 -14  -4   1    3.41    0.41
  14  -4  -1    2.99    0.38
 -14  -4   1    3.04    0.32
   4 -14   1    3.40    0.37
  14  -4  -1    3.14    0.43
   4  14  -1    2.64    0.34
  -4  14   1    2.68    0.26
  -4 -14  -1    1.84    0.34
  14   4   1    2.65    0.33
  14   4   1    1.94    0.32
   4 -14   1    2.87    0.41
  -4  14   1    2.89    0.26
 -14  -4  -1    2.41    0.32
 -14  -4  -1    3.04    0.37
  14   4  -1    2.68    0.30
 -14  -4  -1    3.19    0.29
  -4  14  -1    2.90    0.30
   4 -14  -1    2.29    0.39
  -4  14  -1    3.59    0.33
  14   4  -1    2.03    0.31
 -14   4   1    2.94    0.34
  -4 -14   1    2.55    0.38
   4 -14  -1    2.72    0.33
  14  -4   1    2.75    0.35
 -14   4   1    3.30    0.30
   4 -14  -1    2.63    0.34
  14   4  -1    3.10    0.38
   4  14   1    2.55    0.34
  -4  14  -1    2.71    0.34
  14  -4   1    2.78    0.35
  -4 -14   1    2.18    0.33
   4  14   1    3.02    0.33
  14  -4   1    2.39    0.39
  14   4  -1    2.11    0.37
  14  -4   1    2.89    0.34
 -14  -4  -1    2.35    0.34
  14   5   1    2.65    0.33
  14   5   1    2.22    0.34
   5 -14   1    2.11    0.32
   5  14  -1    2.84    0.35
   5 -14   1    3.03    0.35
  14  -5  -1    2.49    0.40
   5  14  -1    2.46    0.24
  -5  14   1    2.59    0.33
  14   5   1    2.56    0.39
 -14   5  -1    2.48    0.30
 -14  -5   1    2.89    0.39
  -5 -14  -1    2.73    0.37
 -14   5  -1    2.35    0.33
  14  -5  -1    2.36    0.31
  -5 -14  -1    1.59    0.30
  14  -5  -1    2.29    0.29
  14  -5  -1    2.74    0.38
  14   5   1    2.25    0.35
   5 -14   1    2.62    0.39
  -5  14   1    2.03    0.22
  -5  14   1    2.53    0.24
   5 -14   1    2.34    0.32
 -14  -5   1    2.57    0.32
   5  14   1    2.46    0.33
  14  -5   1    2.03    0.30
  14  -5   1    2.00    0.30
 -14   5   1    2.47    0.31
   5 -14  -1    2.78    0.33
  14  -5   1    3.40    0.44
   5 -14  -1    1.91    0.33
 -14  -5  -1    2.27    0.36
  14   5  -1    2.70    0.30
  -5 -14   1    1.88    0.31
  -5 -14   1    2.60    0.37
  -5  14  -1    2.36    0.28
 -14  -5  -1    2.59    0.32
  -5  14  -1    3.23    0.35
  14   5  -1    2.01    0.36
 -14   5   1    2.69    0.29
   5  14   1    2.51    0.34
  14   5  -1    1.83    0.31
 -14  -5  -1    1.63    0.28
  14  -5   1    1.91    0.33
  14   5  -1    1.98    0.33
  14  -5   1    2.29    0.26
 -14  -5  -1    2.96    0.27
  -5  14  -1    2.87    0.29
   5 -14  -1    3.13    0.42
  14   6   1    4.00    0.46
  14   6   1    5.51    0.57
  14  -6  -1    4.45    0.53
  14  -6  -1    4.23    0.41
  -6 -14  -1    4.24    0.49
 -14   6  -1    4.95    0.47
   6 -14   1    5.92    0.56
 -14  -6   1    5.18    0.43
   6 -14   1    5.06    0.46
  14  -6  -1    5.11    0.43
  14  -6  -1    4.39    0.49
  14   6   1    4.85    0.51
  -6  14   1    4.42    0.37
   6 -14   1    5.22    0.47
  -6  14   1    4.88    0.44
   6 -14   1    4.41    0.45
  14   6   1    4.79    0.42
 -14  -6   1    4.87    0.50
   6  14  -1    5.14    0.48
  -6 -14  -1    3.65    0.44
 -14   6  -1    4.53    0.41
   6  14  -1    4.38    0.35
   6  14   1    4.65    0.40
  14  -6   1    5.12    0.52
  14   6  -1    4.95    0.52
  14  -6   1    4.90    0.55
 -14  -6  -1    5.53    0.53
   6 -14  -1    4.55    0.41
  14   6  -1    4.33    0.46
  14  -6   1    5.34    0.46
 -14  -6  -1    4.76    0.37
  -6 -14   1    4.84    0.50
   6  14   1    5.44    0.46
  14   6  -1    4.85    0.49
 -14   6   1    4.90    0.42
  -6  14  -1    4.75    0.44
   6 -14  -1    5.33    0.44
  -6  14  -1    4.73    0.39
  -6 -14   1    5.10    0.52
 -14  -6  -1    4.79    0.46
   6 -14  -1    4.53    0.49
  -6  14  -1    4.94    0.40
   6 -14  -1    4.89    0.54
  14  -6   1    4.72    0.45
 -14  -6  -1    4.88    0.45
  14   6  -1    4.77    0.39
  14  -6   1    4.85    0.37
 -14   6   1    4.76    0.41
   6  14   1    4.65    0.48
 -14  -7   1    0.23    0.22
 -14   7  -1   -0.26    0.16
  14   7   1   -0.04    0.20
   7 -14   1    0.17    0.20
  14  -7  -1    0.25    0.28
 -14  -7   1    0.31    0.18
  14   7   1    0.00    0.16
   7  14  -1    0.21    0.22
   7 -14   1   -0.18    0.16
  14  -7  -1    0.24    0.24
   7 -14   1    0.09    0.24
  -7 -14  -1   -0.35    0.18
 -14   7  -1    0.05    0.17
  -7 -14  -1    0.02    0.22
   7  14  -1   -0.04    0.20
  14  -7  -1    0.01    0.16
  14  -7  -1   -0.14    0.15
   7 -14   1    0.18    0.22
  14   7   1    0.39    0.23
  -7  14   1    0.14    0.18
 -14   7   1    0.07    0.16
 -14  -7  -1   -0.09    0.18
 -14  -7  -1   -0.09    0.12
  14   7  -1    0.17    0.22
   7  14   1    0.15    0.15
  14  -7   1   -0.08    0.11
   7  14   1    0.10    0.19
  14  -7   1    0.11    0.19
   7 -14  -1   -0.02    0.20
  -7  14  -1    0.06    0.15
  14   7  -1   -0.14    0.13
   7 -14  -1    0.18    0.17
  14  -7   1   -0.17    0.16
  -7 -14   1    0.59    0.23
   7 -14  -1    0.39    0.18
 -14  -7  -1   -0.14    0.17
 -14   7   1   -0.13    0.15
 -14  -7  -1   -0.15    0.20
  14  -7   1   -0.07    0.20
  14   7  -1   -0.07    0.24
  14  -7   1   -0.44    0.24
  14   7  -1    0.10    0.20
  -7  14  -1   -0.02    0.15
   7  14   1   -0.10    0.20
   7 -14  -1    0.07    0.27
  -7 -14   1    0.35    0.22
   8 -14   1    7.24    0.66
  -8 -14  -1    7.54    0.67
   8 -14   1    7.61    0.58
   8  14  -1    8.21    0.63
  14  -8  -1    8.49    0.66
  14  -8  -1    7.32    0.54
  14  -8  -1    7.58    0.70
   8 -14   1    6.72    0.61
 -14   8  -1    7.04    0.57
  14  -8  -1    8.01    0.54
  14   8   1    7.01    0.61
  14   8   1    6.50    0.61
  14   8   1    8.09    0.56
 -14   8  -1    7.62    0.58
  -8  14   1    7.88    0.59
 -14  -8   1    7.30    0.63
   8 -14   1    7.94    0.57
  -8 -14  -1    7.26    0.61
 -14  -8   1    8.31    0.60
   8  14  -1    6.63    0.60
  -8  14  -1    6.76    0.54
  14   8  -1    6.23    0.60
 -14   8   1    7.10    0.55
   8 -14  -1    7.09    0.68
  14  -8   1    7.99    0.70
   8  14   1    7.63    0.63
   8  14   1    8.07    0.61
  14  -8   1    7.34    0.61
  14  -8   1    7.18    0.49
 -14   8   1    7.61    0.56
   8 -14  -1    7.44    0.54
   8 -14  -1    6.81    0.63
  14  -8   1    6.81    0.57
 -14  -8  -1    7.44    0.59
  -8 -14   1    6.86    0.60
   8  14   1    7.49    0.53
  -8  14  -1    7.11    0.58
  14   8  -1    7.00    0.63
 -14  -8  -1    7.11    0.49
   8 -14  -1    7.12    0.55
 -14  -8  -1    9.30    0.70
  14   8  -1    7.64    0.51
 -14  -8  -1    7.60    0.61
  -8 -14   1    8.05    0.67
  14   9   1    6.71    0.64
 -14   9  -1    6.36    0.53
  14   9   1    6.31    0.50
   9 -14   1    5.91    0.62
 -14  -9   1    7.87    0.58
 -14   9  -1    6.80    0.54
   9  14  -1    6.45    0.58
   9  14  -1    6.80    0.61
   9 -14   1    7.22    0.55
   9 -14   1    7.02    0.60
  -9 -14  -1    6.43    0.62
  14  -9  -1    6.73    0.61
   9 -14   1    7.14    0.52
  14  -9  -1    6.38    0.50
  14   9   1    6.58    0.57
  14  -9  -1    6.41    0.68
  -9  14   1    6.10    0.54
  14  -9  -1    6.57    0.50
  -9 -14  -1    5.08    0.55
 -14  -9   1    6.59    0.63
  -9 -14   1    6.09    0.60
  -9  14  -1    6.67    0.53
  14  -9   1    6.65    0.61
 -14   9   1    6.26    0.52
  14  -9   1    5.82    0.64
   9 -14  -1    5.65    0.60
  -9 -14   1    7.05    0.65
 -14   9   1    7.15    0.52
   9  14   1    6.15    0.47
  14   9  -1    6.16    0.46
   9  14   1    6.07    0.56
 -14  -9  -1    5.24    0.58
 -14  -9  -1    6.01    0.55
  14   9  -1    6.39    0.58
   9 -14  -1    6.12    0.49
  -9  14  -1    6.38    0.50
  14   9  -1    7.02    0.61
  14  -9   1    6.72    0.56
 -14  -9  -1    5.61    0.57
   9 -14  -1    5.39    0.62
   9 -14  -1    6.60    0.49
   9  14   1    6.49    0.60
  10 -14   1    4.13    0.41
  14 -10  -1    3.88    0.38
  14 -10  -1    3.64    0.54
 -14  10  -1    3.68    0.40
  10 -14   1    3.03    0.49
  14 -10  -1    4.11    0.37
 -14 -10   1    3.58    0.46
  14  10   1    4.07    0.48
  10  14  -1    4.24    0.49
  10 -14   1    4.30    0.42
 -10  14   1    3.35    0.41
  10 -14   1    3.69    0.48
  10  14  -1    3.04    0.45
 -10 -14  -1    3.81    0.47
 -14  10  -1    4.29    0.43
  14  10   1    3.78    0.38
  14 -10  -1    3.23    0.48
 -10 -14  -1    4.27    0.51
  14  10   1    4.19    0.49
 -14 -10   1    3.45    0.42
  10 -14  -1    4.03    0.37
  10 -14  -1    3.46    0.48
 -10 -14   1    3.85    0.46
 -14 -10  -1    3.79    0.44
 -14  10   1    3.71    0.40
 -10 -14   1    3.80    0.50
 -10  14  -1    3.41    0.37
 -14 -10  -1    3.52    0.48
  10 -14  -1    3.43    0.37
  14  10  -1    3.26    0.43
  14 -10   1    4.02    0.50
  10  14   1    3.16    0.43
 -10  14  -1    3.85    0.44
  14  10  -1    3.68    0.47
  10 -14  -1    3.87    0.54
  14 -10   1    3.91    0.41
  10  14   1    3.79    0.44
  14 -10   1    3.14    0.50
 -14  10   1    4.10    0.40
  11 -14   1    8.59    0.58
  11  14  -1    9.36    0.73
 -14 -11   1    9.12    0.76
  14 -11  -1    8.90    0.78
  14  11   1    7.92    0.58
 -14 -11   1    8.55    0.66
  11 -14   1    8.21    0.74
  14 -11  -1    8.00    0.73
  14 -11  -1    8.32    0.58
 -11 -14  -1    7.92    0.67
 -11 -14  -1    8.30    0.73
  11 -14   1    7.00    0.68
 -14  11  -1    8.69    0.65
  11 -14   1    7.93    0.62
  11  14  -1    7.69    0.67
 -14  11  -1    8.92    0.63
  14  11   1    8.45    0.69
  14 -11  -1    7.97    0.59
 -11  14   1    7.49    0.61
  14  11   1    7.48    0.70
 -14 -11  -1    7.66    0.64
  11 -14  -1    6.54    0.66
  14  11  -1    8.89    0.69
 -11 -14   1    9.60    0.76
 -14  11   1    7.93    0.59
  11  14   1    9.00    0.72
  14 -11   1    5.61    0.68
  14 -11   1    8.17    0.70
  11 -14  -1    8.33    0.77
 -11  14  -1    7.81    0.63
 -11  14  -1    8.67    0.65
 -11 -14   1    7.92    0.65
 -14  11   1    8.28    0.62
  14 -11   1    7.65    0.62
  14  11  -1    8.33    0.70
 -14 -11  -1    8.01    0.73
  11  14   1    7.83    0.67
  12  14  -1   -0.09    0.24
  12 -14   1    0.12    0.21
 -12 -14  -1    0.14    0.21
  12  14  -1    0.32    0.27
  14  12   1    0.56    0.27
  12 -14   1    0.08    0.18
  12 -14   1    0.29    0.24
  12 -14   1    0.16    0.31
  14 -12  -1    0.39    0.30
  14  12   1    0.20    0.23
 -14  12  -1    0.21    0.22
  14 -12  -1    0.21    0.33
 -14 -12   1    0.06    0.22
 -12 -14  -1    0.13    0.29
 -14 -12   1    0.45    0.27
 -12  14   1    0.11    0.21
 -14  12  -1    0.42    0.20
  14 -12   1    0.27    0.27
  14 -12   1   -0.19    0.26
 -12  14  -1    0.51    0.23
  14  12  -1    0.48    0.29
  12  14   1   -0.19    0.23
 -14 -12  -1    0.14    0.22
  12 -14  -1   -0.14    0.28
 -12 -14   1    0.32    0.29
  12  14   1    0.47    0.26
 -14  12   1    0.06    0.19
 -12 -14   1    0.12    0.23
 -14 -12  -1    0.32    0.27
  14  12  -1   -0.06    0.24
  14 -12   1    0.44    0.22
  12 -14  -1   -0.35    0.24
  13 -14   1    5.45    0.61
 -13 -14  -1    5.21    0.58
  14  13   1    5.27    0.58
  14 -13  -1    5.99    0.68
  13 -14   1    5.54    0.51
  14 -13  -1    5.44    0.62
 -13 -14  -1    5.82    0.63
  13  14  -1    5.39    0.58
 -14  13  -1    6.07    0.56
  13  14  -1    5.24    0.60
 -14 -13   1    5.06    0.57
  13 -14   1    4.53    0.63
  14  13   1    4.09    0.55
 -13  14   1    4.91    0.53
 -14 -13   1    5.52    0.62
 -14  13   1    6.01    0.56
  14 -13   1    7.24    0.72
 -14 -13  -1    3.88    0.51
  14  13  -1    4.24    0.55
 -14 -13  -1    5.33    0.60
 -13 -14   1    4.85    0.57
  14 -13   1    4.43    0.47
  13  14   1    5.16    0.57
 -13  14  -1    4.82    0.53
  13 -14  -1    4.88    0.58
 -13 -14   1    5.88    0.63
  13 -14  -1    4.92    0.63
  14  13  -1    4.95    0.59
  14 -13   1    4.64    0.57
  13  14   1    5.33    0.57
  14  14  -1    0.50    0.29
  14 -14   1    0.21    0.28
  14 -14   1    0.34    0.34
  14  14  -1   -0.11    0.25
 -14 -14  -1   -0.29    0.21
 -14 -14   1    0.13    0.22
  14 -14  -1    0.73    0.39
  14  14   1   -0.27    0.25
 -14 -14  -1   -0.39    0.26
 -14 -14   1    0.09    0.26
  14 -14   1   -0.01    0.25
 -14  14  -1    0.19    0.20
 -14  14   1    0.10    0.22
  14  14   1    0.07    0.23
  14 -14  -1    0.12    0.30
  15   0   1    0.86    0.29
   0  15  -1    0.28    0.19
   0  15  -1    0.45    0.17
   0 -15  -1    0.32    0.26
   0 -15   1    0.08    0.23
  15   0  -1    0.47    0.24
 -15   0   1    0.66    0.15
   0 -15  -1    0.10    0.17
 -15   0  -1    0.36    0.23
 -15   0   1    0.82    0.24
  15   0   1    0.34    0.22
  15   0  -1    0.64    0.22
  15   0   1    0.65    0.23
 -15   0  -1    0.57    0.16
   0 -15  -1    0.43    0.21
 -15   0  -1    0.35    0.21
   0 -15   1    0.18    0.23
  15   0  -1    0.41    0.20
   0 -15   1    0.09    0.18
  15   0  -1    0.16    0.18
   0  15   1    0.63    0.17
  15   0   1    0.21    0.22
  15   1   1    1.03    0.25
  15  -1  -1    0.93    0.24
  -1  15   1    1.16    0.20
  15   1   1    0.99    0.26
   1 -15   1    1.14    0.27
  15  -1  -1    0.74    0.22
  -1 -15  -1    0.97    0.25
  15  -1  -1    0.59    0.28
   1 -15   1    0.86    0.29
 -15  -1   1    0.77    0.17
   1  15  -1    0.68    0.22
  15   1   1    0.89    0.23
 -15   1  -1    1.42    0.27
  15   1   1    0.54    0.27
 -15   1  -1    0.74    0.19
 -15  -1   1    0.85    0.16
   1  15  -1    1.15    0.22
   1 -15   1    0.76    0.28
  -1 -15  -1    1.20    0.27
  15  -1  -1    1.00    0.25
 -15  -1   1    1.12    0.26
 -15  -1   1    0.90    0.25
  -1 -15  -1    1.35    0.33
  15  -1   1    1.22    0.27
  15   1  -1    0.77    0.26
  15   1  -1    0.78    0.24
  -1  15  -1    0.63    0.19
   1 -15  -1    1.05    0.32
  15  -1   1    0.80    0.27
   1 -15  -1    0.63    0.27
  15   1  -1    0.92    0.25
  -1 -15   1    1.30    0.27
 -15  -1  -1    1.23    0.21
 -15   1   1    1.04    0.26
  15   1  -1    0.83    0.23
 -15  -1  -1    1.18    0.26
   1 -15  -1    1.15    0.25
  15  -1   1    1.07    0.26
  -1  15  -1    0.74    0.21
 -15   1   1    1.15    0.19
  -1 -15   1    0.45    0.22
 -15  -1  -1    0.93    0.27
  -1  15  -1    0.82    0.20
   1  15   1    0.82    0.19
  15  -1   1    1.04    0.26
  -1 -15   1    1.43    0.31
 -15  -2   1    1.73    0.31
 -15   2  -1    1.94    0.31
   2 -15   1    1.80    0.28
  -2  15   1    1.77    0.22
   2  15  -1    2.05    0.27
 -15  -2   1    2.15    0.34
  15  -2  -1    2.48    0.40
  15  -2  -1    2.02    0.29
  15  -2  -1    2.25    0.34
  15   2   1    1.22    0.30
   2 -15   1    1.99    0.32
 -15  -2   1    2.20    0.26
  15   2   1    1.86    0.29
   2 -15   1    1.13    0.33
  -2 -15  -1    1.45    0.30
   2 -15   1    1.43    0.32
  -2 -15  -1    1.37    0.33
   2  15  -1    1.85    0.28
 -15  -2   1    2.27    0.22
 -15   2  -1    1.91    0.25
  15   2   1    1.70    0.29
  -2 -15  -1    1.77    0.31
  15  -2  -1    1.96    0.30
  15   2   1    2.21    0.39
   2  15   1    1.85    0.28
   2 -15  -1    1.72    0.37
  15  -2   1    1.91    0.38
  -2 -15   1    1.77    0.31
  15   2  -1    1.65    0.34
  -2  15  -1    1.97    0.26
  -2  15  -1    1.99    0.28
   2 -15  -1    1.55    0.29
 -15  -2  -1    1.84    0.33
 -15  -2  -1    1.87    0.32
  15   2  -1    2.01    0.30
  15   2  -1    2.00    0.32
  -2 -15   1    1.60    0.33
  15   2  -1    1.79    0.29
 -15  -2  -1    2.24    0.25
 -15  -2  -1    1.90    0.28
  -2 -15   1    1.84    0.35
 -15   2   1    2.25    0.32
  -2  15  -1    2.01    0.27
  15  -2   1    1.20    0.27
 -15   2   1    2.38    0.25
  15  -2   1    2.07    0.32
  15  -2   1    1.53    0.29
   2 -15  -1    1.62    0.31
  -3 -15  -1   13.44    1.00
  15  -3  -1   15.99    0.96
  15   3   1   14.38    1.02
   3 -15   1   15.40    1.01
 -15   3  -1   15.39    0.99
  -3  15   1   15.00    0.87
  -3 -15  -1   13.36    0.94
 -15  -3   1   15.10    0.92
   3 -15   1   15.71    0.96
 -15  -3   1   16.36    1.04
  -3 -15  -1   14.91    1.01
  15   3   1   13.44    0.97
 -15  -3   1   13.72    0.98
   3  15  -1   15.42    0.94
  15  -3  -1   16.67    0.97
  15  -3  -1   16.02    1.00
  15   3   1   15.39    0.96
   3 -15   1   13.74    0.92
 -15  -3   1   15.94    0.98
  15   3   1   15.05    1.00
  15  -3  -1   15.24    1.04
 -15   3  -1   15.97    0.93
 -15  -3  -1   15.06    0.92
   3 -15  -1   16.95    1.07
  -3  15  -1   15.07    0.96
  15   3  -1   15.57    0.93
 -15  -3  -1   14.44    0.97
  15   3  -1   15.17    0.97
  -3  15  -1   15.82    0.93
 -15  -3  -1   15.69    0.89
 -15   3   1   13.91    0.88
 -15   3   1   13.90    0.94
  15  -3   1   16.69    0.96
  15   3  -1   16.08    0.97
  15  -3   1   15.32    0.98
 -15  -3  -1   14.87    1.01
  -3 -15   1   13.44    0.97
  -3  15  -1   15.58    0.93
  15  -3   1   13.96    1.02
  -3 -15   1   15.95    1.03
  15  -3   1   14.17    0.94
   3  15   1   15.82    0.95
   3 -15  -1   15.39    0.97
  -3 -15   1   14.49    1.03
  15   3  -1   14.16    1.01
  -4 -15  -1    0.98    0.29
   4 -15   1    1.18    0.27
   4  15  -1    1.35    0.26
  15  -4  -1    1.52    0.26
 -15  -4   1    1.10    0.29
   4 -15   1    0.71    0.30
  15  -4  -1    1.12    0.28
  -4  15   1    0.69    0.23
  -4 -15  -1    0.88    0.31
  15  -4  -1    1.18    0.24
 -15  -4   1    1.12    0.26
  15   4   1    0.83    0.31
  15   4   1    1.18    0.27
  15   4   1    1.17    0.24
  -4 -15  -1    0.86    0.26
  -4  15   1    1.16    0.19
 -15   4  -1    0.50    0.19
  15   4   1    0.95    0.25
  -4  15   1    1.04    0.27
   4 -15   1    1.23    0.26
  15  -4  -1    1.06    0.33
 -15  -4   1    1.46    0.24
 -15   4  -1    1.28    0.27
  15   4  -1    1.30    0.32
 -15   4   1    1.06    0.24
  15  -4   1    1.13    0.25
  15  -4   1    1.06    0.31
  15   4  -1    1.21    0.23
  -4  15  -1    0.52    0.20
   4 -15  -1    0.94    0.31
   4 -15  -1    1.22    0.27
 -15  -4  -1    1.11    0.24
  -4  15  -1    1.08    0.20
  -4 -15   1    1.25    0.29
   4 -15  -1    0.99    0.24
  15   4  -1    0.49    0.23
  15  -4   1    1.18    0.26
  15   4  -1    0.70    0.25
 -15  -4  -1    1.24    0.20
 -15  -4  -1    0.87    0.27
  -4 -15   1    0.68    0.27
  -4  15  -1    0.96    0.21
  15  -4   1    0.61    0.22
   4  15   1    0.98    0.23
 -15  -4  -1    0.88    0.25
 -15   4   1    0.79    0.19
   5 -15   1    5.29    0.50
  15   5   1    5.00    0.56
 -15   5  -1    4.82    0.41
   5  15  -1    5.17    0.37
  15  -5  -1    5.44    0.58
  15   5   1    4.88    0.44
  -5 -15  -1    4.44    0.49
  -5  15   1    4.31    0.45
  15  -5  -1    4.54    0.44
 -15   5  -1    5.15    0.48
  15  -5  -1    3.57    0.45
  15   5   1    4.04    0.47
 -15  -5   1    4.23    0.48
  15   5   1    4.09    0.49
  -5 -15  -1    4.08    0.48
   5 -15   1    4.49    0.52
   5 -15   1    5.30    0.49
 -15  -5   1    4.75    0.42
   5  15  -1    5.42    0.50
  15  -5  -1    5.04    0.44
 -15  -5  -1    4.65    0.38
   5  15   1    4.95    0.49
  15  -5   1    4.56    0.54
  15  -5   1    4.16    0.37
 -15  -5  -1    4.46    0.51
   5 -15  -1    4.78    0.55
  -5  15  -1    4.10    0.43
 -15  -5  -1    4.70    0.50
 -15   5   1    4.90    0.47
  -5  15  -1    4.78    0.39
  15   5  -1    4.70    0.42
   5 -15  -1    4.84    0.46
 -15  -5  -1    4.86    0.47
  -5 -15   1    4.00    0.47
  15  -5   1    4.65    0.47
  -5  15  -1    4.73    0.41
   5 -15  -1    4.28    0.47
  -5 -15   1    4.76    0.52
  15  -5   1    4.92    0.46
  15  -5   1    3.76    0.46
   5  15   1    4.22    0.44
 -15   5   1    4.86    0.41
  15   5  -1    5.25    0.52
  15   5  -1    4.83    0.53
  15   5  -1    5.04    0.51
 -15   6  -1    0.17    0.18
   6 -15   1    0.24    0.21
   6 -15   1    0.27    0.27
  15   6   1    0.51    0.25
  -6 -15  -1    0.61    0.26
  15  -6  -1    0.43    0.27
  -6  15   1    0.09    0.16
 -15  -6   1    0.55    0.25
 -15  -6   1    0.49    0.20
  15  -6  -1    0.32    0.19
   6  15  -1    0.53    0.22
  15   6   1    0.48    0.30
  15   6   1    0.68    0.26
 -15   6  -1   -0.07    0.18
  -6 -15  -1   -0.06    0.22
   6 -15   1    0.75    0.24
   6 -15   1    0.31    0.22
  15  -6  -1    0.29    0.19
  15   6   1    0.26    0.19
  15  -6  -1    0.39    0.24
  -6  15  -1    0.23    0.16
   6  15   1    0.29    0.22
   6  15   1    0.62    0.19
   6 -15  -1    0.20    0.18
  15  -6   1    0.35    0.28
  -6 -15   1    0.00    0.24
  -6  15  -1    0.22    0.19
 -15   6   1    0.39    0.19
 -15  -6  -1    0.10    0.23
   6 -15  -1    0.38    0.25
  15  -6   1    0.24    0.15
  -6 -15   1    0.35    0.22
  15  -6   1    0.55    0.22
 -15  -6  -1    0.13    0.15
  15   6  -1    0.49    0.22
  15  -6   1    0.56    0.24
  15   6  -1    0.27    0.21
  -6  15  -1    0.30    0.16
   6 -15  -1    0.62    0.21
 -15  -6  -1    0.01    0.19
  15  -6   1    0.06    0.20
 -15   6   1    0.12    0.16
   6 -15  -1    0.21    0.28
  15   6  -1    0.52    0.19
  15   6  -1    0.16    0.27
   6  15   1    0.16    0.20
 -15  -6  -1    0.17    0.20
   7 -15   1   -0.12    0.21
  15  -7  -1    0.36    0.20
 -15   7  -1    0.23    0.18
  15   7   1    0.16    0.18
  15   7   1    0.12    0.23
  15  -7  -1    0.17    0.25
  -7 -15  -1    0.25    0.23
  -7 -15  -1    0.46    0.27
 -15  -7   1    0.47    0.26
  15  -7  -1    0.47    0.28
   7 -15   1   -0.34    0.25
   7  15  -1    0.19    0.21
   7 -15   1    0.31    0.23
  15  -7  -1    0.21    0.18
 -15  -7   1    0.15    0.17
 -15   7  -1    0.04    0.18
  15   7   1    0.25    0.29
   7 -15   1    0.13    0.20
  15   7   1    0.08    0.23
  -7  15   1   -0.18    0.17
   7 -15  -1   -0.19    0.17
  15  -7   1    0.25    0.29
 -15  -7  -1   -0.01    0.23
  15  -7   1    0.16    0.19
   7 -15  -1   -0.16    0.25
  15   7  -1    0.44    0.24
 -15   7   1    0.11    0.17
  15  -7   1    0.46    0.22
  15   7  -1    0.02    0.15
  -7 -15   1    0.25    0.21
   7 -15  -1    0.11    0.24
  15   7  -1    0.09    0.22
  -7  15  -1    0.31    0.20
 -15  -7  -1    0.31    0.23
  15  -7   1    0.21    0.23
   7 -15  -1    0.17    0.19
   7  15   1    0.06    0.23
   7  15   1    0.43    0.22
 -15   7   1    0.11    0.17
  -7  15  -1    0.02    0.15
  15   7  -1    0.57    0.29
   7  15   1   -0.02    0.14
  -7 -15   1    0.27    0.25
 -15  -7  -1   -0.08    0.18
   8 -15   1    6.20    0.53
  15  -8  -1    5.09    0.46
 -15   8  -1    5.81    0.51
  -8 -15  -1    7.47    0.67
  15   8   1    6.82    0.62
   8 -15   1    5.72    0.59
  15  -8  -1    5.91    0.60
   8 -15   1    6.12    0.63
  15  -8  -1    6.23    0.48
  -8  15   1    5.95    0.54
 -15   8  -1    5.42    0.52
  -8 -15  -1    5.82    0.59
  15   8   1    5.91    0.48
 -15  -8   1    5.85    0.50
  15  -8  -1    5.08    0.59
   8  15  -1    6.12    0.59
   8  15  -1    7.26    0.62
   8 -15   1    6.73    0.53
 -15  -8   1    6.48    0.62
  15   8   1    4.24    0.51
  15   8  -1    6.49    0.58
  15   8  -1    6.11    0.60
 -15   8   1    5.19    0.49
  15   8  -1    7.45    0.69
 -15   8   1    6.89    0.52
  -8 -15   1    4.96    0.55
   8  15   1    5.99    0.55
  -8  15  -1    5.60    0.47
  -8 -15   1    5.02    0.56
   8  15   1    6.27    0.46
   8 -15  -1    5.35    0.46
  15  -8   1    5.38    0.62
   8 -15  -1    5.41    0.61
  15  -8   1    6.41    0.52
  15   8  -1    6.20    0.46
 -15  -8  -1    5.26    0.57
   8 -15  -1    5.40    0.58
  15  -8   1    5.58    0.52
  15  -8   1    4.93    0.57
   8  15   1    5.70    0.58
   8 -15  -1    6.85    0.50
 -15  -8  -1    5.57    0.60
  -8  15  -1    5.20    0.52
 -15  -8  -1    5.95    0.53
 -15   9  -1    2.42    0.35
   9 -15   1    2.12    0.42
  15   9   1    2.58    0.41
 -15  -9   1    3.60    0.42
   9  15  -1    2.33    0.39
   9 -15   1    2.07    0.33
  -9 -15  -1    2.38    0.40
   9  15  -1    2.09    0.36
 -15   9  -1    2.54    0.35
  -9  15   1    2.03    0.33
  15  -9  -1    2.27    0.31
  15   9   1    2.70    0.41
   9 -15   1    2.10    0.37
  15   9   1    3.24    0.35
  -9 -15  -1    1.55    0.32
   9 -15   1    2.59    0.34
  15  -9  -1    2.26    0.39
  15  -9  -1    3.05    0.50
  15  -9  -1    2.80    0.33
 -15  -9   1    3.47    0.47
   9 -15  -1    3.04    0.36
   9  15   1    3.20    0.40
 -15  -9  -1    2.17    0.35
  -9  15  -1    2.34    0.36
  -9 -15   1    2.71    0.43
   9 -15  -1    2.92    0.42
  15   9  -1    1.65    0.33
 -15  -9  -1    2.52    0.41
  15   9  -1    1.88    0.34
  15  -9   1    1.79    0.35
  15   9  -1    1.52    0.39
  15  -9   1    3.23    0.36
   9  15   1    2.45    0.42
  15  -9   1    1.90    0.32
 -15   9   1    2.12    0.30
 -15   9   1    2.33    0.32
 -15  -9  -1    2.37    0.37
   9 -15  -1    2.92    0.45
  15   9  -1    2.52    0.28
  15  -9   1    2.21    0.45
  -9 -15   1    2.59    0.41
 -15  10  -1    0.67    0.23
 -15 -10   1    0.46    0.25
 -15 -10   1    0.12    0.28
  15 -10  -1    0.82    0.21
 -10 -15  -1    0.49    0.31
  10  15  -1    0.86    0.29
 -10 -15  -1    0.26    0.25
 -10  15   1    0.90    0.25
  15  10   1    0.61    0.20
  15 -10  -1    0.97    0.22
 -15  10  -1    0.41    0.21
  15  10   1    0.41    0.28
  15 -10  -1    0.66    0.32
  10 -15   1    0.91    0.33
  10  15  -1    0.73    0.28
  10 -15   1    1.00    0.25
  15  10   1    0.75    0.27
  15 -10  -1    0.22    0.32
  10 -15   1    0.60    0.24
  10 -15   1    0.98    0.32
  10  15   1    0.45    0.26
 -15 -10  -1    0.73    0.25
  15  10  -1    0.82    0.30
  15 -10   1    1.09    0.24
  15 -10   1    1.04    0.32
 -15  10   1    0.88    0.23
  10 -15  -1    0.79    0.21
  10 -15  -1    0.81    0.33
  15 -10   1    1.41    0.28
  15 -10   1    0.40    0.33
 -10  15  -1    0.62    0.23
  15  10  -1    0.57    0.29
 -10 -15   1    0.34    0.29
 -10 -15   1    0.79    0.28
 -15  10   1    0.75    0.25
  10  15   1    0.45    0.27
  10 -15  -1    0.17    0.31
 -15 -10  -1    0.65    0.24
 -15 -10  -1    1.19    0.32
  11 -15   1    0.18    0.20
 -11  15   1    0.22    0.22
 -15  11  -1    0.92    0.25
  11  15  -1    0.06    0.27
 -15 -11   1    0.27    0.25
 -15 -11   1    0.12    0.26
  15  11   1    0.09    0.23
  15 -11  -1    0.09    0.33
  15 -11  -1    0.23    0.29
  11 -15   1   -0.23    0.30
 -11 -15  -1    0.23    0.25
 -11 -15  -1    0.19    0.29
  11 -15   1    0.57    0.29
  15 -11  -1    0.21    0.28
 -15  11  -1    0.21    0.20
  15  11   1    0.42    0.28
  11  15  -1   -0.16    0.25
  15  11   1    0.50    0.30
  11 -15   1    0.25    0.23
 -15 -11  -1    0.36    0.28
  11 -15  -1   -0.07    0.31
  11  15   1    0.08    0.24
  15 -11   1    0.22    0.29
 -11  15  -1    0.18    0.22
 -15 -11  -1    0.33    0.26
 -15  11   1    0.17    0.20
  15  11  -1    0.28    0.28
 -11 -15   1    0.28    0.25
  15  11  -1    0.09    0.25
  15 -11   1    0.19    0.22
 -11 -15   1    0.20    0.28
  11  15   1    0.28    0.25
 -15 -11  -1    0.63    0.26
  15 -11   1   -0.28    0.31
  11 -15  -1    0.56    0.31
  15  12   1    3.70    0.51
  12  15  -1    4.87    0.55
  12 -15   1    4.09    0.54
 -12 -15  -1    3.17    0.46
 -15 -12   1    3.85    0.52
 -15  12  -1    3.58    0.44
  12 -15   1    4.60    0.45
  15 -12  -1    3.81    0.50
 -12  15   1    3.91    0.46
 -15 -12   1    3.41    0.46
  12  15  -1    3.22    0.47
 -12 -15  -1    3.48    0.52
  15  12   1    3.63    0.49
  15 -12  -1    3.78    0.54
 -15  12  -1    3.44    0.41
  12 -15   1    3.51    0.53
 -12  15  -1    3.24    0.41
  15 -12   1    4.58    0.57
  15 -12   1    3.93    0.57
 -15 -12  -1    3.95    0.54
  12  15   1    4.08    0.48
 -15  12   1    3.62    0.44
  15  12  -1    4.10    0.53
 -15 -12  -1    3.83    0.47
  15  12  -1    3.97    0.53
  12  15   1    3.84    0.52
 -12 -15   1    3.24    0.50
  15 -12   1    4.23    0.45
  12 -15  -1    2.74    0.49
 -12 -15   1    2.64    0.43
  12 -15  -1    4.31    0.54
  13 -15   1    0.17    0.26
 -15  13  -1   -0.11    0.20
  15 -13  -1   -0.05    0.29
  13 -15   1    0.22    0.32
 -15 -13   1    0.27    0.31
  15 -13  -1    0.37    0.31
 -13 -15  -1    0.17    0.31
 -13  15   1   -0.19    0.20
 -13 -15  -1   -0.20    0.24
 -15 -13   1    0.23    0.25
  13  15  -1    0.51    0.32
  15  13   1    0.28    0.26
  15  13   1   -0.07    0.24
  13  15  -1    0.36    0.27
 -15  13   1   -0.24    0.18
  13  15   1    0.32    0.26
 -13 -15   1    0.06    0.23
  15 -13   1    0.10    0.30
 -13 -15   1    0.31    0.29
 -13  15  -1    0.12    0.23
  13 -15  -1    0.08    0.30
  15  13  -1   -0.21    0.23
  15  13  -1    0.40    0.31
  15 -13   1    0.08    0.21
 -15 -13  -1   -0.11    0.27
  13 -15  -1   -0.56    0.28
  13  15   1    0.09    0.27
  15 -13   1    0.20    0.31
 -15 -13  -1   -0.19    0.21
 -14 -15  -1    3.38    0.48
  15  14   1    4.25    0.56
  15  14   1    3.30    0.49
 -14 -15  -1    3.64    0.54
 -15  14  -1    3.77    0.47
  14  15  -1    4.48    0.56
 -15 -14   1    4.51    0.57
  14  15  -1    5.49    0.63
 -14  15   1    5.41    0.53
  15 -14  -1    4.20    0.61
 -15 -14   1    3.87    0.51
  15 -14  -1    4.08    0.58
  14 -15   1    3.87    0.59
  14 -15   1    3.39    0.51
  14 -15  -1    4.10    0.62
  14 -15  -1    3.24    0.52
  15 -14   1    3.13    0.57
 -15  14   1    3.57    0.46
  15  14  -1    3.49    0.50
 -15 -14  -1    3.03    0.46
  14  15   1    4.17    0.55
 -14 -15   1    4.97    0.62
  14  15   1    4.02    0.53
 -14  15  -1    3.88    0.46
  15  14  -1    4.10    0.55
 -14 -15   1    3.04    0.49
 -15 -14  -1    4.78    0.60
  15 -14   1    5.25    0.62
 -15 -15  -1    0.28    0.23
 -15  15  -1    0.29    0.25
 -15  15   1   -0.17    0.22
 -15 -15  -1    0.08    0.32
  15  15  -1    0.07    0.26
  15 -15  -1    0.04    0.37
  15  15   1    0.15    0.27
  15 -15  -1   -0.27    0.28
  15 -15   1    0.22    0.37
  15 -15   1   -0.10    0.30
  15  15   1   -0.58    0.22
 -15 -15   1    0.15    0.33
  15  15  -1   -0.40    0.26
 -15 -15   1    0.20    0.26
 -16   0   1   -0.44    0.16
  16   0  -1    0.22    0.20
  16   0   1    0.00    0.19
 -16   0  -1    0.29    0.22
 -16   0  -1   -0.23    0.20
   0  16   1   -0.07    0.15
 -16   0  -1   -0.01    0.15
   0 -16   1    0.28    0.23
   0 -16  -1    0.02    0.27
   0 -16  -1   -0.33    0.21
 -16   0   1    0.04    0.13
  16   0  -1    0.11    0.19
   0 -16   1   -0.15    0.22
  16   0  -1    0.09    0.28
   0  16  -1    0.30    0.18
   0 -16  -1   -0.01    0.19
 -16   0   1   -0.24    0.18
  16   0   1    0.10    0.27
  16   0   1   -0.08    0.19
   0  16  -1    0.12    0.15
  16   0  -1    0.03    0.20
  16   0   1    0.12    0.21
   0 -16   1   -0.22    0.25
  16   1   1    4.25    0.46
  16   1   1    3.07    0.39
  -1 -16  -1    3.52    0.46
  16  -1  -1    3.40    0.41
   1 -16   1    3.28    0.46
   1  16  -1    4.12    0.41
 -16   1  -1    4.20    0.38
  16  -1  -1    3.90    0.48
  -1 -16  -1    3.35    0.42
   1 -16   1    3.80    0.45
 -16  -1   1    4.00    0.44
 -16   1  -1    3.26    0.45
 -16  -1   1    3.57    0.33
   1  16  -1    3.50    0.38
   1 -16   1    4.34    0.50
  -1  16   1    4.08    0.37
  16   1   1    3.83    0.43
  16   1   1    3.14    0.46
  16  -1  -1    4.24    0.43
 -16  -1   1    3.96    0.46
  16  -1  -1    4.03    0.45
  -1 -16  -1    5.21    0.55
 -16  -1   1    3.71    0.33
 -16   1  -1    2.96    0.40
 -16   1   1    3.92    0.34
   1  16   1    4.33    0.39
  -1 -16   1    4.01    0.48
  -1  16  -1    2.76    0.36
  16  -1   1    4.20    0.46
  16   1  -1    4.48    0.45
 -16   1   1    4.93    0.49
  16   1  -1    3.93    0.44
  16   1  -1    3.49    0.48
   1 -16  -1    4.59    0.47
  16  -1   1    3.87    0.45
  16  -1   1    4.03    0.44
   1 -16  -1    4.19    0.50
 -16  -1  -1    4.28    0.47
  16   1  -1    4.55    0.47
 -16  -1  -1    3.84    0.48
  -1 -16   1    3.68    0.47
 -16  -1  -1    4.01    0.36
  -1  16  -1    4.70    0.40
  -1 -16   1    2.90    0.40
  -1  16  -1    4.03    0.38
  16  -1   1    4.03    0.52
   1 -16  -1    3.65    0.46
 -16  -2   1    0.17    0.16
 -16  -2   1    0.41    0.23
  16   2   1    0.49    0.24
  16  -2  -1    0.10    0.21
  16   2   1    0.31    0.21
   2  16  -1    0.58    0.18
  -2 -16  -1    0.44    0.24
 -16   2  -1    0.44    0.22
  -2 -16  -1    0.17    0.28
  16  -2  -1    0.38    0.26
   2 -16   1    0.31    0.26
   2 -16   1    0.37    0.27
 -16   2  -1    0.35    0.17
  -2  16   1    0.54    0.19
  16   2   1   -0.07    0.28
  16  -2  -1    0.52    0.23
   2 -16   1    0.15    0.19
  16   2   1    1.02    0.25
  16  -2  -1    0.39    0.23
   2  16  -1    0.30    0.22
  -2 -16  -1    0.39    0.23
 -16  -2   1    0.23    0.21
 -16  -2  -1    0.62    0.25
   2 -16  -1   -0.19    0.22
 -16   2   1    0.58    0.24
  -2  16  -1    0.66    0.21
  -2 -16   1    0.44    0.29
  16  -2   1    0.44    0.24
  -2 -16   1    0.29    0.27
  -2 -16   1    0.54    0.26
 -16  -2  -1    0.50    0.19
  -2  16  -1    0.55    0.18
  16   2  -1    0.63    0.22
  -2  16  -1    0.43    0.19
 -16  -2  -1    0.46    0.26
 -16   2   1    0.44    0.16
   2 -16  -1    0.35    0.22
  16   2  -1    0.32    0.22
  16  -2   1    0.88    0.26
   2  16   1    0.38    0.19
  16  -2   1    0.31    0.24
   2 -16  -1    0.86    0.32
  16   2  -1    0.06    0.27
  16   2  -1    0.68    0.24
  16  -2   1    1.16    0.33
 -16  -2  -1    0.34    0.17
  16   3   1    1.92    0.36
   3 -16   1    1.96    0.32
 -16  -3   1    2.21    0.37
  -3 -16  -1    2.27    0.37
  16  -3  -1    1.75    0.39
   3 -16   1    2.62    0.41
 -16   3  -1    2.34    0.29
  16   3   1    2.05    0.41
   3  16  -1    2.01    0.29
  -3 -16  -1    1.91    0.38
 -16  -3   1    2.41    0.34
 -16  -3   1    2.71    0.31
  16  -3  -1    1.82    0.30
  16   3   1    2.13    0.33
   3 -16   1    1.96    0.33
  -3 -16  -1    2.09    0.36
  16   3   1    2.10    0.35
  16  -3  -1    2.08    0.33
   3  16  -1    2.25    0.33
  16  -3  -1    2.46    0.34
 -16   3  -1    2.37    0.34
   3 -16  -1    2.05    0.40
  16   3  -1    2.08    0.36
  -3  16  -1    2.04    0.28
 -16  -3  -1    1.77    0.35
  16   3  -1    2.33    0.32
 -16   3   1    2.87    0.29
 -16  -3  -1    2.08    0.36
  16   3  -1    1.48    0.32
  -3 -16   1    2.11    0.37
 -16  -3  -1    2.61    0.32
 -16   3   1    2.46    0.35
   3 -16  -1    2.61    0.36
  -3  16  -1    1.84    0.30
  16  -3   1    1.94    0.33
  16  -3   1    2.40    0.39
  16  -3   1    1.88    0.41
   3  16   1    2.02    0.30
  16  -3   1    1.95    0.34
  -3 -16   1    2.49    0.41
  -3 -16   1    2.24    0.39
 -16  -3  -1    2.47    0.28
  16   3  -1    1.78    0.37
  -3  16  -1    2.52    0.30
  -4 -16  -1    3.55    0.47
 -16  -4   1    4.25    0.40
  16   4   1    3.29    0.41
  16  -4  -1    4.70    0.55
  -4 -16  -1    3.36    0.45
  16  -4  -1    3.27    0.40
   4 -16   1    4.26    0.44
 -16   4  -1    4.20    0.40
  16   4   1    2.44    0.39
  -4 -16  -1    3.19    0.41
  16  -4  -1    3.76    0.45
  -4  16   1    3.48    0.39
  16   4   1    4.27    0.53
  16   4   1    3.83    0.45
  16  -4  -1    3.88    0.41
 -16  -4   1    2.64    0.41
 -16  -4   1    4.26    0.49
   4 -16   1    3.20    0.42
   4 -16   1    3.05    0.46
 -16   4  -1    4.22    0.45
   4  16  -1    3.62    0.41
   4 -16  -1    4.07    0.44
  16  -4   1    3.79    0.41
  -4 -16   1    3.39    0.45
 -16  -4  -1    4.17    0.38
  -4  16  -1    3.39    0.36
  16  -4   1    3.97    0.52
   4 -16  -1    4.43    0.55
   4  16   1    3.88    0.41
  16  -4   1    3.51    0.45
  16   4  -1    3.35    0.43
  -4 -16   1    3.38    0.44
 -16   4   1    3.50    0.35
  -4  16  -1    3.47    0.41
  -4  16  -1    3.69    0.37
 -16   4   1    3.95    0.42
 -16  -4  -1    2.95    0.42
  16   4  -1    3.52    0.38
 -16  -4  -1    2.34    0.37
 -16  -4  -1    3.36    0.39
  16   4  -1    2.71    0.40
  16   4  -1    3.57    0.50
  16  -4   1    3.26    0.40
  16   5   1    6.28    0.58
  16   5   1    3.95    0.48
  16   5   1    4.00    0.52
   5  16  -1    4.52    0.48
 -16  -5   1    4.02    0.49
 -16   5  -1    4.41    0.49
 -16  -5   1    5.41    0.47
  16  -5  -1    4.96    0.53
  -5 -16  -1    5.02    0.55
  16  -5  -1    5.80    0.48
 -16   5  -1    5.59    0.46
 -16  -5   1    4.59    0.52
  16   5   1    5.72    0.49
   5 -16   1    5.21    0.52
   5 -16   1    4.94    0.49
  -5 -16  -1    4.90    0.54
  -5  16   1    4.98    0.49
  16  -5  -1    5.42    0.47
  16  -5  -1    5.97    0.63
   5 -16   1    6.56    0.62
 -16  -5  -1    5.12    0.49
  -5 -16   1    4.70    0.52
  16   5  -1    3.62    0.46
  16   5  -1    5.04    0.57
  16   5  -1    4.39    0.49
  -5  16  -1    4.74    0.43
   5 -16  -1    5.76    0.61
   5  16   1    5.97    0.49
  16  -5   1    5.21    0.49
  16  -5   1    4.52    0.55
 -16  -5  -1    3.75    0.46
  -5  16  -1    3.84    0.45
  16  -5   1    5.13    0.49
  -5 -16   1    4.75    0.54
  16  -5   1    5.20    0.53
   5 -16  -1    5.19    0.52
 -16   5   1    5.27    0.47
 -16  -5  -1    5.28    0.56
  -5  16  -1    4.99    0.43
  16   5  -1    5.31    0.45
   5 -16  -1    5.59    0.49
 -16   5   1    4.79    0.43
  -6 -16  -1    2.90    0.43
  16   6   1    2.65    0.41
   6 -16   1    3.88    0.44
  16  -6  -1    3.65    0.40
  16   6   1    3.90    0.40
  16  -6  -1    3.02    0.42
  16  -6  -1    3.40    0.38
  16   6   1    3.22    0.46
  -6  16   1    4.11    0.44
 -16  -6   1    3.61    0.48
  16  -6  -1    3.90    0.53
  -6 -16  -1    3.35    0.47
   6  16  -1    3.92    0.46
  16   6   1    2.67    0.44
 -16  -6   1    2.97    0.37
   6 -16   1    3.50    0.44
 -16   6  -1    3.06    0.40
 -16   6  -1    3.92    0.40
   6 -16   1    3.17    0.48
   6 -16   1    4.24    0.43
  -6 -16   1    3.05    0.41
   6  16   1    3.57    0.42
   6  16   1    4.03    0.38
  -6 -16   1    4.23    0.51
 -16   6   1    3.71    0.42
 -16  -6  -1    3.87    0.43
  16   6  -1    4.25    0.41
  -6  16  -1    2.71    0.36
  16  -6   1    3.99    0.49
   6 -16  -1    3.21    0.36
 -16  -6  -1    3.35    0.45
   6  16   1    3.74    0.46
 -16   6   1    4.73    0.42
 -16  -6  -1    4.29    0.51
  16  -6   1    4.23    0.53
  -6  16  -1    4.03    0.37
   6 -16  -1    3.22    0.43
   6 -16  -1    4.07    0.54
  16  -6   1    3.46    0.41
  16   6  -1    4.24    0.52
  16   6  -1    3.70    0.47
  16  -6   1    3.89    0.43
   6 -16  -1    3.77    0.41
  16   6  -1    4.28    0.49
   7 -16   1    2.06    0.41
   7 -16   1    1.83    0.36
  16  -7  -1    2.38    0.38
   7 -16   1    2.39    0.35
  -7  16   1    2.42    0.33
  16   7   1    1.79    0.36
  16  -7  -1    2.54    0.33
   7  16  -1    2.43    0.36
  16   7   1    2.22    0.38
   7 -16   1    2.55    0.36
 -16  -7   1    2.30    0.35
  16  -7  -1    1.87    0.40
  -7 -16  -1    2.38    0.41
 -16   7  -1    2.59    0.33
 -16   7  -1    2.20    0.33
 -16  -7   1    2.42    0.40
  -7 -16  -1    1.91    0.34
  16   7   1    2.30    0.43
  16   7   1    2.60    0.33
  16  -7  -1    2.23    0.33
 -16   7   1    1.96    0.32
  -7 -16   1    1.81    0.36
  16  -7   1    2.30    0.40
  16   7  -1    3.06    0.42
  16  -7   1    1.77    0.31
   7 -16  -1    2.24    0.39
   7  16   1    2.52    0.37
  16   7  -1    1.88    0.35
 -16  -7  -1    2.57    0.42
  16  -7   1    3.04    0.49
   7  16   1    1.84    0.37
 -16  -7  -1    2.01    0.35
  16   7  -1    2.99    0.46
   7 -16  -1    2.35    0.31
   7 -16  -1    2.73    0.36
   7 -16  -1    1.58    0.40
  16   7  -1    2.80    0.32
  -7  16  -1    2.05    0.32
 -16   7   1    2.63    0.32
  16  -7   1    2.29    0.34
 -16  -7  -1    1.86    0.34
  -7 -16   1    2.26    0.41
   8  16  -1    0.05    0.23
 -16  -8   1    0.01    0.20
 -16  -8   1    0.14    0.24
  16  -8  -1    0.21    0.24
   8 -16   1    0.26    0.30
  16  -8  -1    0.08    0.20
  16   8   1    0.13    0.20
  16  -8  -1   -0.10    0.31
  16   8   1   -0.02    0.22
   8 -16   1    0.16    0.25
   8 -16   1   -0.23    0.20
  -8 -16  -1   -0.25    0.17
 -16   8  -1    0.13    0.21
  16  -8  -1   -0.07    0.17
  16   8   1    0.32    0.28
 -16   8  -1    0.53    0.22
  16   8   1    0.10    0.23
  -8  16   1   -0.01    0.19
   8 -16   1   -0.01    0.21
  -8 -16  -1   -0.10    0.23
  -8 -16   1   -0.14    0.22
   8 -16  -1   -0.32    0.23
  16  -8   1    0.47    0.23
   8  16   1    0.22    0.26
  16  -8   1    0.54    0.35
  16  -8   1    0.26    0.22
  -8 -16   1    0.21    0.27
  -8  16  -1   -0.14    0.17
 -16   8   1   -0.06    0.17
  16   8  -1    0.10    0.28
  16   8  -1    0.16    0.24
  16   8  -1    0.07    0.25
   8  16   1   -0.08    0.22
 -16   8   1    0.24    0.18
 -16  -8  -1   -0.03    0.21
   8 -16  -1    0.05    0.19
   8 -16  -1    0.32    0.31
 -16  -8  -1    0.11    0.26
 -16  -8  -1    0.10    0.23
  16   8  -1    0.11    0.16
  16  -8   1    0.10    0.23
  16   9   1    3.81    0.42
  16  -9  -1    4.18    0.41
  16   9   1    4.20    0.52
  16  -9  -1    3.70    0.53
   9 -16   1    3.87    0.52
  16   9   1    3.97    0.50
  -9 -16  -1    3.42    0.48
  -9 -16  -1    2.81    0.41
  16  -9  -1    4.05    0.40
   9  16  -1    3.67    0.47
 -16  -9   1    4.49    0.53
   9 -16   1    3.69    0.42
   9 -16   1    3.24    0.40
  -9  16   1    3.69    0.44
 -16  -9   1    4.03    0.46
 -16   9  -1    3.87    0.44
 -16   9  -1    3.81    0.42
   9  16  -1    3.84    0.48
  16  -9  -1    3.86    0.50
   9 -16   1    3.66    0.47
  16   9  -1    3.13    0.48
 -16  -9  -1    3.47    0.50
  16   9  -1    2.47    0.40
  16  -9   1    4.42    0.44
  -9  16  -1    3.54    0.42
 -16  -9  -1    3.12    0.42
  16  -9   1    3.27    0.40
  16  -9   1    3.88    0.50
   9 -16  -1    3.00    0.48
   9  16   1    4.77    0.54
  16   9  -1    3.50    0.47
 -16  -9  -1    2.81    0.41
  -9 -16   1    3.68    0.49
   9 -16  -1    3.52    0.54
 -16   9   1    4.23    0.43
  16  -9   1    3.71    0.53
   9 -16  -1    3.20    0.40
 -16   9   1    3.44    0.39
  -9 -16   1    3.99    0.54
   9  16   1    4.33    0.50
  16 -10  -1    1.22    0.25
  10  16  -1    1.10    0.31
  10  16  -1    1.14    0.35
  10 -16   1    1.12    0.27
 -16  10  -1    0.95    0.26
 -10  16   1    0.90    0.27
 -10 -16  -1    0.89    0.29
  16 -10  -1    1.38    0.37
  10 -16   1    1.02    0.37
  16  10   1    1.19    0.31
 -16 -10   1    0.87    0.32
  16 -10  -1    1.12    0.25
  16  10   1    1.43    0.25
 -16 -10   1    1.05    0.28
  10 -16   1    0.81    0.31
  16  10   1    0.76    0.28
  16 -10  -1    1.21    0.40
 -10 -16  -1    0.96    0.35
  10 -16   1    1.45    0.29
 -16  10  -1    0.60    0.24
  16 -10   1    0.98    0.27
 -16 -10  -1    1.10    0.32
 -16  10   1    0.88    0.24
  16  10  -1    1.23    0.33
 -10 -16   1    1.35    0.35
  10  16   1    1.06    0.30
  10 -16  -1    0.37    0.33
 -10  16  -1    1.04    0.25
  10 -16  -1    0.65    0.33
  16 -10   1    1.14    0.35
  10 -16  -1    1.14    0.26
  16 -10   1    0.58    0.26
  16 -10   1    1.01    0.37
 -16 -10  -1    0.89    0.28
 -16  10   1    0.97    0.26
  16  10  -1    1.34    0.34
  16  10  -1    0.83    0.36
 -10 -16   1    0.45    0.25
 -16 -10  -1    0.57    0.24
  10  16   1    0.96    0.30
 -16 -11   1    9.61    0.78
 -11  16   1   10.42    0.79
  11 -16   1   11.81    0.82
  16  11   1   11.15    0.86
  11  16  -1    8.22    0.79
  16 -11  -1    9.61    0.91
 -16  11  -1   10.07    0.78
  11  16  -1   11.64    0.84
 -11 -16  -1   10.16    0.81
  16  11   1   10.05    0.80
 -11 -16  -1   10.46    0.89
  11 -16   1   11.14    0.75
  11 -16   1   10.53    0.88
 -16 -11   1   10.95    0.89
  11 -16   1   10.79    0.84
  16 -11  -1   10.57    0.87
 -16  11  -1   10.80    0.77
  16 -11   1   10.57    0.91
  11  16   1   10.39    0.83
 -16 -11  -1   10.33    0.81
  16 -11   1   10.48    0.74
 -16 -11  -1   10.58    0.86
  16  11  -1   10.77    0.85
  16 -11   1    9.08    0.80
  16 -11   1    9.71    0.76
 -11 -16   1    9.82    0.80
 -16 -11  -1    9.91    0.81
 -16  11   1   10.32    0.75
  16  11  -1   10.93    0.81
 -11 -16   1   11.44    0.90
 -11  16  -1   10.43    0.79
  11  16   1   10.94    0.82
  11 -16  -1   11.14    0.87
  11 -16  -1   10.76    0.91
 -16 -12   1    1.09    0.36
  16 -12  -1    2.00    0.43
  12  16  -1    1.77    0.36
 -16 -12   1    1.45    0.33
  12  16  -1    1.80    0.38
  12 -16   1    1.45    0.39
 -12 -16  -1    1.22    0.34
 -16  12  -1    1.83    0.35
  16 -12  -1    1.46    0.45
 -12  16   1    1.74    0.35
 -16  12  -1    1.72    0.34
  16  12   1    1.32    0.35
  12 -16   1    1.96    0.45
  16  12   1    1.21    0.33
 -12 -16  -1    1.99    0.44
 -16  12   1    2.26    0.34
  12 -16  -1    2.18    0.43
  12  16   1    1.60    0.35
 -16 -12  -1    1.37    0.33
 -12 -16   1    1.78    0.37
  12  16   1    2.09    0.42
  16  12  -1    1.39    0.37
  16 -12   1    1.94    0.42
  16 -12   1    1.58    0.43
 -12 -16   1    2.09    0.43
 -12  16  -1    1.85    0.36
  16 -12   1    1.31    0.32
  16 -12   1    1.53    0.30
  16  12  -1    2.14    0.42
 -16 -12  -1    1.01    0.36
 -16 -12  -1    1.30    0.31
  12 -16  -1    1.48    0.44
  16 -13  -1    5.19    0.68
 -16  13  -1    5.13    0.54
  16 -13  -1    4.51    0.60
  16  13   1    4.99    0.62
 -13  16   1    4.81    0.55
  13  16  -1    5.68    0.62
 -13 -16  -1    4.78    0.58
 -16 -13   1    5.28    0.57
 -16 -13   1    6.03    0.67
  13 -16   1    5.13    0.66
 -13 -16  -1    5.91    0.67
  13  16  -1    5.71    0.65
  13 -16   1    4.66    0.59
  16  13   1    4.41    0.58
 -13  16  -1    5.20    0.54
  13  16   1    5.08    0.62
 -16 -13  -1    4.23    0.53
  16  13  -1    5.08    0.62
  16  13  -1    4.75    0.59
 -16  13   1    4.55    0.52
  16 -13   1    5.51    0.69
  13  16   1    4.77    0.56
  13 -16  -1    5.54    0.68
  13 -16  -1    4.57    0.61
  16 -13   1    6.53    0.69
 -16 -13  -1    5.12    0.57
 -16 -13  -1    5.99    0.68
 -13 -16   1    3.66    0.53
 -13 -16   1    6.81    0.68
  14 -16   1    0.44    0.34
 -14 -16  -1   -0.06    0.25
  16  14   1    0.96    0.35
 -16 -14   1    0.17    0.26
  14  16  -1   -0.38    0.27
  14  16  -1    0.45    0.34
 -14 -16  -1    0.20    0.32
  16 -14  -1    0.21    0.40
 -14  16   1   -0.22    0.22
  16  14   1    0.56    0.34
  14 -16   1    0.44    0.37
 -16  14  -1    1.06    0.31
  16 -14  -1    0.61    0.35
 -16 -14   1    0.07    0.33
  14 -16  -1    0.46    0.40
  14  16   1    0.12    0.32
 -14  16  -1    0.21    0.25
 -14 -16   1    1.03    0.37
 -16 -14  -1    0.19    0.29
 -16 -14  -1    0.64    0.35
 -16  14   1    0.21    0.24
 -16 -14  -1    0.83    0.29
  16  14  -1   -0.01    0.29
  16 -14   1    0.29    0.32
  14 -16  -1   -0.03    0.31
 -14 -16   1    0.18    0.25
  16 -14   1    0.23    0.35
  16  14  -1    0.25    0.26
  14  16   1    0.70    0.30
  15 -16   1    0.44    0.39
  15  16  -1    0.62    0.32
  16  15   1    0.53    0.32
 -16  15  -1    0.88    0.30
  16 -15  -1    0.47    0.38
 -16 -15   1    0.61    0.37
  16 -15  -1    0.77    0.38
  15 -16   1    0.59    0.36
  15  16  -1    0.22    0.28
 -15 -16  -1    0.20    0.26
 -15  16   1    0.45    0.26
 -16 -15   1    0.60    0.29
  16  15   1    0.00    0.27
 -15 -16  -1    1.02    0.41
 -15 -16   1    0.55    0.30
 -15 -16   1    0.24    0.37
  16  15  -1    0.76    0.33
 -16 -15  -1    0.46    0.29
  15  16   1    0.31    0.28
  16 -15   1    0.65    0.39
  15 -16  -1    0.59    0.38
  15 -16  -1    0.68    0.40
  16 -15   1    1.15    0.38
  15  16   1    0.28    0.34
 -16 -15  -1    0.78    0.29
  16  15  -1    0.28    0.30
 -16 -15  -1    0.07    0.31
 -15  16  -1    0.26    0.26
 -16  15   1    0.80    0.31
  16 -16   1    0.02    0.32
 -16  16  -1    0.25    0.25
  16  16   1    0.07    0.33
 -16 -16   1   -0.38    0.32
  16  16   1    0.46    0.30
 -16  16   1    0.23    0.25
  16 -16  -1    0.27    0.40
  16  16  -1   -0.33    0.26
  16 -16  -1   -0.05    0.31
 -16 -16  -1   -0.12    0.25
 -16 -16   1   -0.07    0.26
  16 -16   1    0.10    0.35
  16  16  -1   -0.16    0.34
 -16 -16  -1   -0.14    0.26
 -16 -16  -1   -0.02    0.32
 -17   0   1    2.21    0.37
   0 -17  -1    2.62    0.41
   0 -17   1    1.94    0.35
 -17   0  -1    1.83    0.36
  17   0   1    2.03    0.35
  17   0  -1    1.78    0.32
   0 -17   1    1.42    0.37
   0 -17   1    0.91    0.31
  17   0   1    2.85    0.38
   0  17  -1    2.03    0.30
  17   0   1    2.07    0.42
   0  17  -1    2.72    0.34
  17   0  -1    1.30    0.39
   0  17   1    2.23    0.29
 -17   0  -1    2.53    0.29
  17   0  -1    2.43    0.37
  17   0  -1    1.73    0.33
 -17   0   1    2.28    0.37
 -17   0  -1    2.45    0.36
   0 -17  -1    2.12    0.37
  17   0   1    1.86    0.35
   0 -17  -1    1.23    0.38
  17  -1  -1    4.36    0.55
  17   1   1    5.32    0.54
  -1 -17  -1    4.62    0.55
   1 -17   1    4.14    0.51
   1  17  -1    4.74    0.47
  17  -1  -1    5.31    0.53
 -17   1  -1    6.54    0.56
  17   1   1    4.55    0.57
  -1 -17  -1    4.98    0.52
  17   1   1    4.59    0.51
  -1 -17  -1    5.00    0.59
  17  -1  -1    6.44    0.56
 -17   1  -1    5.52    0.59
   1  17  -1    5.57    0.51
 -17  -1   1    4.84    0.54
  17  -1  -1    5.92    0.58
   1 -17   1    5.30    0.57
 -17  -1   1    5.24    0.55
  17   1   1    5.76    0.56
   1 -17   1    5.75    0.57
 -17   1  -1    6.36    0.46
 -17  -1  -1    5.82    0.44
  -1  17  -1    5.56    0.49
 -17  -1  -1    5.41    0.58
  -1 -17   1    6.75    0.63
  17   1  -1    5.19    0.53
  -1 -17   1    4.42    0.54
   1  17   1    5.66    0.46
   1 -17  -1    4.36    0.52
 -17   1   1    6.29    0.57
  -1  17  -1    5.76    0.48
  17   1  -1    4.89    0.53
  -1 -17   1    3.94    0.51
  17  -1   1    4.91    0.53
  17  -1   1    4.25    0.55
  17   1  -1    5.19    0.52
   1 -17  -1    6.59    0.66
  17  -1   1    4.59    0.51
 -17  -1  -1    5.42    0.56
 -17   1   1    4.91    0.41
   1 -17  -1    4.92    0.55
  17   1  -1    5.45    0.61
  17  -1   1    4.79    0.51
  -2 -17  -1    1.87    0.43
  17  -2  -1    2.14    0.34
  17   2   1    1.99    0.34
   2 -17   1    1.99    0.39
  17  -2  -1    2.31    0.36
  17   2   1    2.08    0.36
   2 -17   1    1.92    0.35
 -17  -2   1    2.00    0.42
 -17  -2   1    2.10    0.36
  17   2   1    2.41    0.38
  -2 -17  -1    1.71    0.32
   2  17  -1    2.52    0.34
   2  17  -1    2.30    0.30
  -2 -17  -1    2.23    0.39
  17  -2  -1    2.01    0.42
  17   2   1    1.07    0.36
 -17  -2   1    1.99    0.35
 -17   2  -1    1.87    0.36
  17  -2  -1    1.86    0.33
   2 -17   1    2.18    0.39
 -17   2  -1    2.36    0.30
 -17   2   1    2.09    0.27
  17   2  -1    2.82    0.38
  17   2  -1    1.53    0.40
  17  -2   1    2.12    0.36
  -2  17  -1    2.05    0.28
  17  -2   1    2.24    0.35
  -2  17  -1    2.01    0.31
   2 -17  -1    2.84    0.47
  -2 -17   1    2.96    0.43
 -17  -2  -1    2.18    0.39
  -2  17  -1    2.21    0.31
  17  -2   1    2.14    0.36
 -17  -2  -1    2.55    0.38
  17   2  -1    2.49    0.38
  -2 -17   1    1.83    0.39
   2 -17  -1    2.37    0.38
 -17   2   1    2.49    0.38
 -17  -2  -1    2.48    0.28
  17  -2   1    1.72    0.41
  -2 -17   1    2.26    0.39
   2  17   1    2.35    0.31
  17   2  -1    2.39    0.35
 -17  -2  -1    2.91    0.34
  -3  17   1    7.05    0.61
 -17  -3   1    6.65    0.62
   3  17  -1    7.10    0.60
  17   3   1    7.84    0.67
 -17   3  -1    8.27    0.66
  17  -3  -1    8.30    0.64
  17  -3  -1    8.56    0.62
  17   3   1    6.97    0.65
  -3 -17  -1    6.90    0.68
   3 -17   1    8.08    0.70
  17  -3  -1    7.93    0.73
   3 -17   1    7.34    0.64
 -17   3  -1    7.59    0.57
  17   3   1    8.56    0.63
 -17  -3   1    7.59    0.56
  17  -3  -1    8.09    0.67
 -17  -3   1    8.06    0.71
  -3 -17  -1    7.26    0.62
  -3 -17  -1    7.83    0.74
  17   3   1    8.62    0.74
   3  17  -1    7.92    0.57
  17   3  -1    7.69    0.64
  -3  17  -1    7.53    0.57
 -17  -3  -1    8.06    0.67
  17  -3   1    7.79    0.66
  -3  17  -1    8.04    0.58
 -17   3   1    7.47    0.54
  17  -3   1    8.04    0.63
   3  17   1    6.49    0.58
 -17  -3  -1    7.10    0.57
  17   3  -1    7.07    0.58
 -17   3   1    7.64    0.63
   3 -17  -1    7.70    0.63
 -17  -3  -1    7.39    0.70
  -3 -17   1    7.42    0.70
  17  -3   1    7.41    0.68
  17   3  -1    6.97    0.66
  -3 -17   1    7.14    0.66
  17  -3   1    7.93    0.63
   3 -17  -1    8.15    0.74
  -3  17  -1    8.32    0.62
  -3 -17   1    8.50    0.73
  17   3  -1    7.11    0.63
  17   4   1    1.16    0.32
   4 -17   1    0.80    0.27
 -17  -4   1    0.60    0.24
  17   4   1    0.28    0.29
  17   4   1    0.83    0.29
 -17   4  -1    0.60    0.26
 -17  -4   1    0.30    0.27
   4  17  -1    0.32    0.24
  17  -4  -1    0.74    0.24
   4  17  -1    0.66    0.21
  -4 -17  -1    0.06    0.25
  -4 -17  -1    0.73    0.32
  -4  17   1    0.78    0.25
  17  -4  -1    0.32    0.26
   4 -17   1    0.38    0.25
   4 -17   1    0.70    0.32
  17  -4  -1    0.35    0.24
  17   4   1    1.72    0.30
 -17  -4   1    0.77    0.23
  -4 -17  -1    0.95    0.33
  17  -4  -1    0.78    0.34
 -17   4  -1    0.59    0.20
   4 -17  -1    0.76    0.26
  17   4  -1    0.65    0.23
 -17  -4  -1    0.81    0.25
  17   4  -1    0.81    0.26
  17  -4   1    1.00    0.28
  -4  17  -1    0.67    0.21
  17  -4   1    1.33    0.29
 -17   4   1    0.62    0.24
 -17  -4  -1    0.36    0.29
  17  -4   1    0.50    0.32
   4  17   1    0.94    0.25
 -17   4   1    0.92    0.21
 -17  -4  -1    0.76    0.28
  -4 -17   1    0.74    0.29
  17   4  -1    0.92    0.35
  -4  17  -1    0.42    0.21
  -4 -17   1    0.26    0.23
  17  -4   1    0.31    0.26
   4 -17  -1    1.04    0.36
  17   4  -1    0.30    0.25
  17   5   1   23.30    1.42
  17   5   1   23.84    1.47
   5  17  -1   23.43    1.38
 -17  -5   1   25.26    1.53
 -17   5  -1   23.51    1.40
 -17   5  -1   24.59    1.46
 -17  -5   1   24.61    1.41
  17  -5  -1   25.19    1.55
   5 -17   1   23.30    1.43
  -5 -17  -1   22.70    1.50
  -5 -17  -1   22.07    1.45
  17  -5  -1   20.36    1.44
  17  -5  -1   23.71    1.42
   5 -17   1   25.75    1.52
   5  17  -1   24.41    1.44
  17   5   1   23.25    1.51
 -17  -5   1   24.28    1.48
  17   5   1   24.15    1.49
  -5  17   1   23.50    1.43
  17  -5  -1   24.68    1.42
   5 -17   1   22.62    1.44
  17   5  -1   22.71    1.46
   5 -17  -1   24.67    1.45
  17   5  -1   26.39    1.53
 -17  -5  -1   23.70    1.41
  17  -5   1   24.41    1.42
  17   5  -1   23.99    1.39
  17   5  -1   22.05    1.44
  -5 -17   1   26.32    1.55
 -17  -5  -1   23.31    1.47
  17  -5   1   25.42    1.44
  17  -5   1   22.65    1.46
  -5  17  -1   23.81    1.44
   5 -17  -1   25.03    1.55
 -17   5   1   23.88    1.44
   5  17   1   24.00    1.44
  17  -5   1   23.93    1.53
  -5 -17   1   23.52    1.48
 -17   5   1   24.63    1.38
 -17  -5  -1   25.95    1.53
  17  -6  -1    0.35    0.22
  17   6   1    0.10    0.21
 -17  -6   1    0.33    0.22
 -17   6  -1    0.08    0.19
  17  -6  -1    0.20    0.27
  -6 -17  -1    0.27    0.28
   6 -17   1    0.23    0.24
  17   6   1    0.45    0.27
   6 -17   1    0.33    0.25
  17  -6  -1    0.16    0.21
 -17   6  -1    0.20    0.23
 -17  -6   1    0.29    0.29
   6  17  -1   -0.01    0.23
   6 -17   1   -0.33    0.22
  17   6   1    0.27    0.26
 -17  -6   1    0.47    0.23
  17   6   1    0.13    0.30
  17  -6  -1    0.17    0.30
   6 -17   1    0.02    0.30
  -6  17   1    0.29    0.22
  -6 -17  -1    0.09    0.24
  -6  17  -1    0.23    0.19
   6 -17  -1   -0.10    0.30
  -6 -17   1   -0.02    0.23
   6 -17  -1   -0.12    0.20
   6  17   1    0.02    0.21
   6 -17  -1    0.09    0.20
 -17  -6  -1    0.20    0.21
 -17   6   1    0.60    0.23
 -17  -6  -1    0.36    0.23
  17   6  -1    0.62    0.35
  -6 -17   1    0.23    0.29
  17   6  -1    0.42    0.26
  17  -6   1    0.15    0.26
  17  -6   1    0.25    0.24
 -17   6   1    0.58    0.20
  17   6  -1    0.03    0.19
   6 -17  -1    0.05    0.24
 -17  -6  -1    0.27    0.26
  17   6  -1    0.53    0.27
  17  -6   1   -0.16    0.21
  17  -6   1    0.59    0.34
 -17  -7   1    5.15    0.51
  -7 -17  -1    5.18    0.60
 -17   7  -1    4.85    0.51
  17   7   1    4.83    0.60
  17  -7  -1    4.27    0.45
   7 -17   1    4.81    0.49
  17   7   1    4.95    0.56
  17   7   1    3.93    0.49
  17  -7  -1    4.71    0.46
 -17  -7   1    6.39    0.62
  17  -7  -1    4.72    0.56
   7 -17   1    4.68    0.50
   7 -17   1    4.26    0.51
   7 -17   1    4.34    0.56
 -17  -7   1    3.68    0.48
  17  -7  -1    5.87    0.66
  17   7   1    5.08    0.49
 -17   7  -1    4.62    0.47
  -7  17   1    5.04    0.52
   7  17  -1    5.23    0.54
  -7 -17  -1    3.67    0.48
   7  17   1    5.18    0.52
  17  -7   1    4.11    0.54
  17   7  -1    5.59    0.46
 -17  -7  -1    5.02    0.59
 -17  -7  -1    4.15    0.51
   7 -17  -1    4.23    0.52
  17   7  -1    4.75    0.58
  -7 -17   1    4.49    0.51
  17  -7   1    4.10    0.57
  17   7  -1    4.66    0.56
  17  -7   1    4.44    0.48
   7 -17  -1    5.04    0.51
  -7  17  -1    4.60    0.49
  -7 -17   1    4.47    0.56
   7  17   1    4.51    0.54
 -17   7   1    4.44    0.45
 -17   7   1    5.07    0.49
   7 -17  -1    5.10    0.60
 -17  -7  -1    5.85    0.50
  17   7  -1    4.61    0.53
  17  -7   1    4.33    0.48
  17  -8  -1    2.55    0.44
   8  17  -1    2.41    0.39
   8 -17   1    3.20    0.41
 -17   8  -1    2.76    0.38
  17   8   1    2.60    0.44
  17  -8  -1    2.41    0.34
 -17   8  -1    2.77    0.36
 -17  -8   1    2.47    0.37
   8 -17   1    2.10    0.44
  17   8   1    2.30    0.34
  17   8   1    2.00    0.37
  -8 -17  -1    2.51    0.45
 -17  -8   1    2.12    0.41
  17   8   1    2.20    0.47
   8 -17   1    3.87    0.41
  -8 -17  -1    2.33    0.41
  17  -8  -1    2.81    0.35
  -8  17   1    2.29    0.35
   8 -17   1    2.97    0.44
  17  -8  -1    2.27    0.49
  17  -8   1    2.21    0.36
   8 -17  -1    2.21    0.36
  -8 -17   1    1.82    0.36
 -17   8   1    2.26    0.34
  17   8  -1    2.71    0.48
   8 -17  -1    2.71    0.48
  -8  17  -1    2.55    0.38
  17  -8   1    2.24    0.47
   8 -17  -1    2.82    0.44
  -8 -17   1    2.21    0.40
  17   8  -1    2.89    0.34
 -17  -8  -1    2.39    0.38
  17  -8   1    2.66    0.38
  17   8  -1    3.32    0.45
   8  17   1    2.35    0.42
 -17  -8  -1    2.35    0.38
   8  17   1    3.05    0.42
  17   8  -1    3.14    0.45
 -17  -8  -1    2.41    0.43
  17  -8   1    3.06    0.46
 -17   8   1    2.83    0.36
  17  -9  -1   -0.11    0.19
  17   9   1    0.57    0.33
 -17  -9   1    0.30    0.30
  17  -9  -1    0.46    0.31
  -9  17   1    0.58    0.26
  17  -9  -1    0.40    0.23
   9  17  -1    0.88    0.29
 -17  -9   1    0.66    0.25
  17   9   1    0.80    0.24
 -17   9  -1    0.57    0.24
  17   9   1    0.30    0.27
  -9 -17  -1    0.58    0.32
  17  -9  -1    0.19    0.29
   9 -17   1    0.81    0.32
   9 -17   1    0.89    0.27
 -17   9  -1    0.26    0.21
  17   9   1   -0.10    0.23
  -9 -17  -1    0.59    0.29
   9 -17   1    0.78    0.36
   9 -17   1    0.70    0.27
   9 -17  -1    0.79    0.37
 -17  -9  -1    0.53    0.27
  17  -9   1    0.66    0.24
 -17   9   1    0.33    0.21
  17  -9   1    1.01    0.27
   9 -17  -1    0.50    0.24
  17   9  -1    0.71    0.26
  17   9  -1    0.63    0.29
   9 -17  -1    0.83    0.32
   9  17   1   -0.14    0.24
  -9  17  -1    0.33    0.24
  -9 -17   1    0.87    0.34
 -17  -9  -1    0.44    0.31
   9  17   1    1.18    0.34
 -17   9   1    0.82    0.25
  17  -9   1   -0.03    0.34
 -17  -9  -1    0.65    0.27
  17   9  -1    0.26    0.34
  -9 -17   1    0.04    0.25
  17  -9   1    0.55    0.31
 -17  10  -1    3.22    0.41
 -17 -10   1    2.75    0.41
 -10 -17  -1    3.10    0.47
 -17  10  -1    3.48    0.43
  10  17  -1    3.87    0.53
  10  17  -1    3.39    0.48
  10 -17   1    4.06    0.45
  17  10   1    2.48    0.44
  17 -10  -1    3.71    0.42
 -17 -10   1    3.00    0.47
  10 -17   1    3.04    0.47
  17 -10  -1    2.98    0.50
  17  10   1    3.22    0.48
  10 -17   1    2.67    0.49
  17 -10  -1    2.49    0.47
 -10 -17  -1    3.45    0.50
 -10  17   1    3.76    0.45
 -17 -10  -1    3.89    0.47
  17  10  -1    2.61    0.45
  17 -10   1    4.05    0.44
 -10 -17   1    2.81    0.43
  10  17   1    2.37    0.44
  17  10  -1    3.12    0.48
  10  17   1    2.75    0.44
  17 -10   1    2.50    0.46
  10 -17  -1    3.81    0.58
  10 -17  -1    1.96    0.43
 -10  17  -1    2.53    0.39
 -17 -10  -1    3.24    0.45
 -17  10   1    3.14    0.54
  17  10  -1    3.74    0.54
 -17 -10  -1    4.04    0.55
  17 -10   1    4.20    0.44
 -17  10   1    3.70    0.42
 -10 -17   1    3.54    0.53
  17 -10   1    2.53    0.47
  11  17  -1    1.06    0.34
 -17 -11   1    0.64    0.28
 -11 -17  -1    1.10    0.34
 -11 -17  -1    0.76    0.36
  17 -11  -1    1.35    0.39
  11  17  -1    1.34    0.35
 -17 -11   1    1.66    0.39
  11 -17   1    0.93    0.36
  17 -11  -1    1.72    0.42
 -17  11  -1    0.89    0.28
 -17  11  -1    1.50    0.30
 -11  17   1    1.42    0.33
  11 -17   1    1.75    0.43
  17  11   1    1.13    0.36
  17  11   1    1.02    0.35
  11 -17   1    1.67    0.36
 -17 -11  -1    1.76    0.41
  17 -11   1    1.50    0.31
 -17  11   1    1.30    0.30
  11 -17  -1    1.43    0.46
  17 -11   1    1.88    0.46
  11  17   1    1.29    0.38
 -17 -11  -1    1.11    0.31
  17  11  -1    1.15    0.36
 -17 -11  -1    1.16    0.32
 -11 -17   1    1.44    0.39
  11  17   1    1.00    0.32
 -11  17  -1    1.53    0.32
  17 -11   1    1.42    0.39
  17 -11   1    1.54    0.30
  11 -17  -1    1.02    0.36
  17  11  -1    1.39    0.36
 -11 -17   1    0.78    0.31
  17  11  -1    1.48    0.39
 -12 -17  -1    0.18    0.32
 -17 -12   1    0.62    0.28
  17  12   1    0.93    0.34
  17 -12  -1    0.97    0.37
  12 -17   1    0.91    0.39
  17  12   1    0.38    0.30
  17 -12  -1    1.10    0.40
 -12 -17  -1    1.06    0.32
 -17 -12   1    0.79    0.36
 -12  17   1    0.68    0.28
 -17  12  -1    0.67    0.27
  12  17  -1    0.28    0.30
  12  17  -1    1.04    0.33
  12 -17   1    1.41    0.38
  17  12  -1    0.96    0.34
 -17 -12  -1    0.47    0.29
  12  17   1    0.98    0.32
 -17  12   1    0.88    0.26
  17 -12   1    0.56    0.34
 -17 -12  -1    0.61    0.29
 -17 -12  -1    0.54    0.35
  17 -12   1    0.43    0.38
  17 -12   1    0.69    0.36
 -12 -17   1    0.17    0.26
  17  12  -1    0.25    0.25
  12 -17  -1    0.59    0.39
 -12  17  -1    0.66    0.28
 -12 -17   1    0.41    0.33
  12  17   1    0.89    0.36
  12 -17  -1    1.08    0.36
 -13 -17  -1    0.81    0.37
 -13 -17  -1    0.66    0.31
 -13  17   1    0.92    0.32
 -17 -13   1    0.84    0.29
  13  17  -1    1.02    0.34
  13 -17   1    0.57    0.39
  13 -17   1    0.83    0.38
  17 -13  -1    0.54    0.37
  13  17  -1    1.14    0.39
  17  13   1    1.04    0.34
 -17 -13   1    0.47    0.37
  17  13   1    1.12    0.36
 -17  13  -1    0.64    0.27
  17 -13  -1    0.56    0.40
 -13  17  -1    0.62    0.29
  17 -13   1    0.86    0.35
 -17 -13  -1    0.94    0.31
  13  17   1    0.58    0.35
 -17  13   1    0.99    0.30
  17 -13   1    0.18    0.37
  13 -17  -1    0.44    0.39
  17  13  -1    0.60    0.32
  17  13  -1    0.58    0.35
  13 -17  -1    0.70    0.36
 -13 -17   1    0.73    0.32
 -17 -13  -1    0.59    0.36
 -13 -17   1    0.26    0.35
  13  17   1    0.35    0.30
 -17 -13  -1    0.88    0.32
  17 -14  -1    2.23    0.53
  14  17  -1    2.48    0.49
 -17 -14   1    2.28    0.47
 -14 -17  -1    2.33    0.49
  17  14   1    1.11    0.39
 -17 -14   1    2.68    0.43
  17 -14  -1    1.79    0.45
 -14 -17  -1    1.64    0.38
  17  14   1    2.15    0.46
 -14  17   1    1.82    0.38
  14 -17   1    2.12    0.50
  14  17  -1    1.39    0.41
  14 -17   1    1.93    0.45
 -17  14  -1    1.82    0.37
  14  17   1    1.14    0.36
 -14 -17   1    1.73    0.39
  17  14  -1    2.13    0.46
 -17 -14  -1    1.47    0.36
 -17  14   1    1.89    0.36
 -17 -14  -1    1.99    0.38
  14 -17  -1    2.49    0.50
 -14 -17   1    1.95    0.48
  17 -14   1    1.41    0.42
  17 -14   1    2.07    0.50
  14  17   1    1.87    0.41
  14 -17  -1    1.75    0.49
 -14  17  -1    2.36    0.40
  17  14  -1    1.79    0.42
 -17 -14  -1    2.42    0.50
 -15  17   1    0.82    0.29
 -17 -15   1    0.19    0.35
  15 -17   1    0.51    0.37
  17  15   1    0.51    0.33
 -17 -15   1    0.82    0.30
  17 -15  -1   -0.46    0.29
 -15 -17  -1    0.33    0.29
  15  17  -1    0.41    0.35
 -17  15  -1    0.46    0.27
  17 -15  -1   -0.17    0.38
  15  17  -1    0.47    0.32
 -15 -17  -1    0.58    0.39
  17  15   1    0.65    0.38
  15 -17   1    0.15    0.39
 -15 -17   1    0.94    0.32
  15 -17  -1   -0.07    0.37
  15  17   1    0.60    0.36
  17 -15   1    0.63    0.33
 -17 -15  -1    0.44    0.38
 -15  17  -1    1.14    0.32
 -17 -15  -1    0.25    0.30
  17  15  -1    0.58    0.31
 -15 -17   1    0.19    0.35
  17  15  -1    0.27    0.29
  15  17   1    0.59    0.34
  17 -15   1    0.12    0.37
  15 -17  -1    0.10    0.30
 -17 -15  -1    0.44    0.29
 -17  15   1    0.22    0.25
  17 -16  -1    3.61    0.63
 -17  16  -1    3.82    0.50
  16  17  -1    3.36    0.57
 -17 -16   1    3.38    0.57
 -16  17   1    2.23    0.44
 -16 -17  -1    2.47    0.53
  17 -16  -1    2.13    0.48
  17  16   1    4.27    0.59
 -17 -16   1    3.72    0.53
 -16 -17  -1    2.93    0.48
  17  16   1    2.48    0.56
 -16 -17  -1    2.13    0.44
  16 -17   1    3.65    0.63
  16 -17   1    3.02    0.57
  16  17  -1    2.69    0.50
 -17 -16  -1    3.06    0.49
  17  16  -1    2.83    0.51
 -16  17  -1    3.69    0.51
  17 -16   1    2.90    0.60
  17 -16   1    3.23    0.56
 -17  16   1    2.89    0.44
  16 -17  -1    2.50    0.52
 -17 -16  -1    2.58    0.54
  17  16  -1    3.72    0.58
  16  17   1    3.67    0.55
 -17 -16  -1    2.99    0.48
  16 -17  -1    3.07    0.61
 -16 -17   1    3.57    0.60
 -16 -17   1    2.27    0.46
  16  17   1    2.60    0.54
 -17 -17   1    0.51    0.39
  17  17  -1   -0.25    0.36
 -17 -17  -1    0.31    0.33
 -17 -17  -1    0.42    0.36
 -17 -17   1   -0.42    0.25
 -17  17  -1   -0.06    0.25
  17  17  -1   -0.01    0.32
  17 -17   1   -0.09    0.41
  17 -17   1   -0.18    0.33
  17  17   1    0.51    0.40
  17 -17  -1   -0.01    0.43
 -17  17   1    0.31    0.27
  17  17   1    0.30    0.32
 -17 -17  -1    0.00    0.28
  17 -17  -1   -0.36    0.33
  18   0  -1   -0.20    0.21
  18   0   1   -0.12    0.22
  18   0   1   -0.07    0.29
 -18   0  -1    0.10    0.18
  18   0   1    0.38    0.25
 -18   0  -1    0.30    0.26
   0 -18   1    0.04    0.24
   0 -18  -1    0.09    0.24
  18   0  -1    0.11    0.28
   0  18  -1   -0.15    0.18
  18   0  -1    0.53    0.25
 -18   0  -1    0.48    0.26
   0 -18  -1   -0.27    0.28
   0  18  -1   -0.26    0.19
 -18   0   1   -0.18    0.22
 -18   0   1   -0.21    0.22
   0 -18   1    0.27    0.29
   0 -18   1    0.07    0.25
   0 -18  -1   -0.37    0.24
  18   0   1    0.09    0.23
  18   0  -1   -0.02    0.21
 -18  -1   1    0.89    0.31
  18   1   1    0.91    0.30
  18   1   1    0.90    0.29
 -18   1  -1    0.44    0.19
  -1 -18  -1   -0.03    0.23
 -18  -1   1    0.61    0.29
 -18   1  -1    0.62    0.28
  18   1   1    0.35    0.33
 -18   1  -1    0.70    0.26
  18  -1  -1    0.66    0.27
  18  -1  -1    0.59    0.25
   1 -18   1    0.65    0.30
  18  -1  -1    0.86    0.32
  18  -1  -1    0.51    0.28
  18   1   1    0.51    0.27
   1 -18   1    0.91    0.32
  -1 -18  -1    0.88    0.31
  -1 -18  -1    0.56    0.34
   1  18  -1    0.35    0.20
   1 -18   1    0.85    0.32
   1  18  -1    0.64    0.24
   1 -18  -1    1.02    0.30
  18   1  -1    1.05    0.28
 -18   1   1    0.58    0.27
  -1  18  -1    0.15    0.20
  18   1  -1    0.06    0.23
  18   1  -1    0.34    0.24
  18  -1   1    0.13    0.24
   1 -18  -1    0.52    0.28
 -18  -1  -1    0.54    0.29
  -1 -18   1    1.25    0.35
  18  -1   1    0.78    0.28
  -1  18  -1    0.47    0.22
   1 -18  -1    0.38    0.32
  -1 -18   1   -0.12    0.27
 -18  -1  -1    0.32    0.23
  18  -1   1    0.16    0.32
  -1 -18   1    0.70    0.30
 -18   1   1    0.81    0.28
  18  -1   1    0.60    0.25
  18   1  -1    0.94    0.36
   2  18  -1    0.03    0.21
   2 -18   1   -0.22    0.26
  18   2   1    0.28    0.28
  -2  18   1    0.27    0.21
 -18  -2   1    0.15    0.25
  -2 -18  -1    0.50    0.29
  -2 -18  -1    0.44    0.24
 -18   2  -1   -0.05    0.21
   2 -18   1    0.90    0.33
 -18   2  -1    0.11    0.23
  18   2   1    0.49    0.24
  18  -2  -1    0.56    0.31
  18  -2  -1    0.01    0.21
  18  -2  -1    0.23    0.22
   2 -18   1    0.23    0.26
  -2 -18  -1    0.06    0.30
  18   2   1    0.17    0.26
 -18  -2   1    0.02    0.25
  18   2   1    0.16    0.25
   2  18  -1   -0.09    0.16
 -18   2  -1    0.67    0.20
  18  -2  -1    0.03    0.23
 -18   2   1    0.16    0.23
  18  -2   1    0.22    0.23
  -2 -18   1    0.28    0.29
  18   2  -1    0.09    0.21
  -2 -18   1    0.02    0.26
  18   2  -1   -0.29    0.20
 -18  -2  -1    0.46    0.28
   2 -18  -1    0.51    0.35
  18  -2   1    0.16    0.25
  18   2  -1    0.18    0.24
  -2  18  -1    0.21    0.19
  -2  18  -1    0.08    0.17
  18   2  -1    0.18    0.31
  18  -2   1    0.09    0.24
 -18  -2  -1    0.44    0.23
   2  18   1    0.11    0.20
  -2 -18   1    0.08    0.29
   2 -18  -1    0.06    0.25
  18  -2   1    0.39    0.34
  -3 -18  -1    0.22    0.29
  18   3   1    0.69    0.25
   3  18  -1    0.28    0.22
 -18  -3   1    0.27    0.28
   3 -18   1    0.28    0.30
 -18   3  -1    0.04    0.18
 -18   3  -1    0.28    0.24
 -18  -3   1    0.59    0.25
  -3 -18  -1    0.36    0.29
  18   3   1   -0.21    0.29
  18   3   1    0.30    0.28
  -3 -18  -1    0.44    0.27
   3 -18   1    0.00    0.25
  -3  18   1    0.25    0.20
  18   3   1    0.54    0.29
  18  -3  -1    0.31    0.23
  18  -3  -1    0.06    0.22
  18  -3  -1    0.78    0.30
   3  18  -1    0.35    0.19
  18  -3  -1   -0.17    0.26
 -18   3   1    0.37    0.17
   3 -18  -1    0.43    0.33
  -3 -18   1    0.55    0.28
 -18   3   1    0.25    0.24
 -18  -3  -1    0.75    0.23
 -18  -3  -1    0.29    0.28
  -3  18  -1   -0.06    0.19
  -3 -18   1    1.03    0.35
  18   3  -1    0.42    0.27
  18  -3   1    0.08    0.23
   3 -18  -1    0.39    0.24
  18  -3   1    0.16    0.32
   3  18   1    0.72    0.22
  18   3  -1    0.09    0.21
  18   3  -1    0.45    0.25
  -3 -18   1    0.14    0.28
 -18  -3  -1    0.36    0.27
  18  -3   1    0.72    0.27
  18  -3   1    0.34    0.26
  18   3  -1    0.22    0.33
   4  18  -1    0.75    0.27
   4 -18   1    0.43    0.26
  -4 -18  -1    0.89    0.33
 -18   4  -1    0.55    0.25
 -18  -4   1    0.53    0.25
  18   4   1    0.03    0.32
   4  18  -1    0.29    0.18
  -4  18   1    0.39    0.23
  18   4   1    0.60    0.30
[truncated: 4,159,999 more chars]
