# Supplementary material for: Crystal structure of the η4-ketimine titanium complex (di­phenyl­amido-κN){3-methyl-6-[(4-methyl­phen­yl)(phenyl­aza­nid­yl)methyl­idene]cyclo­hexa-2,4-dien-1-yl-κ2 N,C 1}(η5-penta­methyl­cyclo­penta­dien­yl)titanium(IV)
Source: Acta Crystallogr E Crystallogr Commun. 2018 Jan 1;74(Pt 1):34–7. doi: 10.1107/S2056989017017455 (PMC5778480; doi:10.1107/S2056989017017455)
Supplement: Supplementary file 2 [file e-74-00034-Isup2.hkl]

data_I                                                                          
_shelx_title ' Ti(C10H15)(C21H19N)(N(C6H5)2) in P-42(1)c'                       
_shelx_refln_list_code          4                                               
_shelx_F_calc_maximum      510.00                                               
_exptl_crystal_F_000      2704.00                                               
_reflns_d_resolution_high  0.7100                                               
                                                                                
loop_                                                                           
 _space_group_symop_operation_xyz                                               
 'x, y, z'                                                                      
 '-x, -y, z'                                                                    
 'y, -x, -z'                                                                    
 '-y, x, -z'                                                                    
 '-x+1/2, y+1/2, -z+1/2'                                                        
 'x+1/2, -y+1/2, -z+1/2'                                                        
 '-y+1/2, -x+1/2, z+1/2'                                                        
 'y+1/2, x+1/2, z+1/2'                                                          
                                                                                
_cell_length_a    20.0633                                                       
_cell_length_b    20.0633                                                       
_cell_length_c    16.8156                                                       
_cell_angle_alpha  90.000                                                       
_cell_angle_beta   90.000                                                       
_cell_angle_gamma  90.000                                                       
                                                                                
_shelx_F_squared_multiplier     1.000                                           
                                                                                
loop_                                                                           
 _refln_index_h                                                                 
 _refln_index_k                                                                 
 _refln_index_l                                                                 
 _refln_F_squared_calc                                                          
 _refln_F_squared_meas                                                          
 _refln_F_squared_sigma                                                         
 _refln_observed_status                                                         
   1   1   0       2990.61       2755.91        51.97 o                         
   0   2   0     134802.47     124318.98      1841.80 o                         
   1   2   0      33646.64      31818.04       357.02 o                         
   2   2   0      62663.30      59275.87       878.63 o                         
   1   3   0       1211.51       1015.32        15.04 o                         
   2   3   0       1850.29       1810.15        22.89 o                         
   3   3   0      13483.74      13343.89       201.26 o                         
   0   4   0      10834.28      10245.57       149.50 o                         
   1   4   0      45653.30      43402.44       476.68 o                         
   2   4   0      27845.42      25984.09       294.01 o                         
   3   4   0       4407.04       4030.68        47.26 o                         
   4   4   0      46565.77      47775.04       743.50 o                         
   1   5   0        508.16        521.81        11.54 o                         
   2   5   0      40895.83      38688.91       446.38 o                         
   3   5   0       7155.44       7322.59        81.05 o                         
   4   5   0      15476.47      14985.58       168.27 o                         
   5   5   0      21217.06      20531.52       324.58 o                         
   0   6   0      23122.55      20230.97       293.39 o                         
   1   6   0      13918.69      12392.48       134.33 o                         
   2   6   0      13564.13      11873.56       134.72 o                         
   3   6   0       4438.20       4307.39        55.25 o                         
   4   6   0      18366.28      16153.94       177.69 o                         
   5   6   0       7368.68       6791.40        78.73 o                         
   6   6   0       5090.11       6389.29       108.66 o                         
   1   7   0         38.33         41.88         8.17 o                         
   2   7   0       1059.01        958.56        17.97 o                         
   3   7   0       1014.68        955.91        20.76 o                         
   4   7   0       1515.98       1401.50        22.48 o                         
   5   7   0        251.23        308.32        12.07 o                         
   6   7   0       3241.92       2732.37        39.54 o                         
   7   7   0      12189.90      13522.25       220.32 o                         
   0   8   0       2853.36       2419.48        46.01 o                         
   1   8   0        370.19        277.13        11.32 o                         
   2   8   0         98.62         53.50         9.02 o                         
   3   8   0      13480.33      12136.23       139.47 o                         
   4   8   0      24396.06      22848.46       245.26 o                         
   5   8   0        807.28       1023.09        20.84 o                         
   6   8   0          8.17         71.91        10.26 o                         
   7   8   0       1199.45       1148.76        23.44 o                         
   8   8   0       5249.68       5697.66       101.50 o                         
   1   9   0       3605.71       3535.80        45.14 o                         
   2   9   0        123.04        215.38        11.80 o                         
   3   9   0        161.77        109.34        10.72 o                         
   4   9   0       4723.11       4644.04        59.30 o                         
   5   9   0         29.34         40.37         9.80 o                         
   6   9   0      11233.43      11772.98       134.17 o                         
   7   9   0       1568.05       1620.61        28.83 o                         
   8   9   0       1819.03       1698.05        29.95 o                         
   9   9   0        815.27        681.63        27.56 o                         
   0  10   0       8699.98       8864.70       142.32 o                         
   1  10   0       1546.58       1127.24        22.38 o                         
   2  10   0      10743.07      10028.42       113.24 o                         
   3  10   0       3857.52       3263.46        43.58 o                         
   4  10   0        293.82        207.12        12.43 o                         
   5  10   0        609.24        384.73        13.94 o                         
   6  10   0       9851.12       9050.65       105.87 o                         
   7  10   0      23359.31      22359.92       253.51 o                         
   8  10   0        471.85        429.06        16.30 o                         
   9  10   0          4.01         -2.95        10.80 o                         
  10  10   0         71.34        109.19        17.93 o                         
   1  11   0       1100.36       1162.79        23.35 o                         
   2  11   0       7933.80       8209.46        95.05 o                         
   3  11   0       6773.88       7056.85        81.54 o                         
   4  11   0        962.62        904.24        21.07 o                         
   5  11   0       3524.51       3306.26        43.43 o                         
   6  11   0         61.33         55.13        10.49 o                         
   7  11   0        244.94        228.15        13.44 o                         
   8  11   0       1050.42       1063.35        24.61 o                         
   9  11   0        304.73        279.76        15.15 o                         
  10  11   0        609.92        653.09        20.80 o                         
  11  11   0        144.09        187.47        21.69 o                         
   0  12   0      15228.90      14842.33       243.59 o                         
   1  12   0       7658.80       7042.83        85.63 o                         
   2  12   0       8420.75       8204.10        95.97 o                         
   3  12   0       1481.52       1130.10        23.95 o                         
   4  12   0       2295.37       2133.91        34.53 o                         
   5  12   0      14253.86      13424.43       144.33 o                         
   6  12   0       1143.82       1117.00        23.95 o                         
   7  12   0       7333.44       6816.16        81.99 o                         
   8  12   0        402.31        331.32        16.05 o                         
   9  12   0       7197.49       6979.12        89.10 o                         
  10  12   0          3.54          6.36        12.56 o                         
  11  12   0       7309.36       7064.12        91.28 o                         
  12  12   0          0.37        -24.14        24.14 o                         
   1  13   0        884.23        957.49        23.09 o                         
   2  13   0        462.22        501.08        17.13 o                         
   3  13   0        242.34        254.22        14.02 o                         
   4  13   0       1209.77       1267.35        26.29 o                         
   5  13   0       1159.83       1037.91        22.52 o                         
   6  13   0        748.88        705.75        19.95 o                         
   7  13   0        324.11        356.71        15.61 o                         
   8  13   0       2144.26       1963.91        34.94 o                         
   9  13   0       1629.25       1437.99        32.48 o                         
  10  13   0       8247.74       7729.79       104.12 o                         
  11  13   0       8244.76       7267.24        99.71 o                         
  12  13   0        263.10        254.19        23.15 o                         
  13  13   0        126.60         98.73        31.81 o                         
   0  14   0       5320.39       5142.58        98.92 o                         
   1  14   0       2993.19       2993.45        45.12 o                         
   2  14   0        353.30        411.69        17.05 o                         
   3  14   0       3625.82       3300.43        47.25 o                         
   4  14   0        385.71        356.44        17.76 o                         
   5  14   0       3919.64       3656.87        48.88 o                         
   6  14   0         21.52         14.00        11.63 o                         
   7  14   0        705.35        675.23        22.34 o                         
   8  14   0        125.21        178.58        16.05 o                         
   9  14   0       2296.52       2354.19        45.13 o                         
  10  14   0         37.79         36.54        16.03 o                         
  11  14   0        175.93        169.46        19.89 o                         
  12  14   0         86.51        104.52        20.24 o                         
  13  14   0       1415.07       1348.28        47.53 o                         
  14  14   0        263.56        304.55        42.48 o                         
   1  15   0        930.93        924.47        25.58 o                         
   2  15   0         20.70         20.58        12.27 o                         
   3  15   0         60.43        101.29        13.74 o                         
   4  15   0         16.68         16.20        12.66 o                         
   5  15   0       1365.59       1283.00        30.30 o                         
   6  15   0        166.33        164.42        15.56 o                         
   7  15   0        346.31        326.56        19.72 o                         
   8  15   0       1597.52       1531.27        36.13 o                         
   9  15   0       5219.33       4948.78        74.25 o                         
  10  15   0        103.66         97.58        17.98 o                         
  11  15   0       4522.25       4283.14        72.62 o                         
  12  15   0       1263.78       1132.68        52.71 o                         
  13  15   0         99.64         38.19        25.18 o                         
  14  15   0       1466.97       1481.43        51.54 o                         
  15  15   0          7.89         -7.21        35.55 o                         
   0  16   0        346.41        365.11        31.19 o                         
   1  16   0         12.42         -4.51        14.20 o                         
   2  16   0        340.21        360.81        19.23 o                         
   3  16   0       8440.00       8069.91       103.37 o                         
   4  16   0         43.81         30.20        15.24 o                         
   5  16   0       2117.28       2121.35        44.44 o                         
   6  16   0          2.68        -15.37        15.37 o                         
   7  16   0       5907.70       5467.31        77.11 o                         
   8  16   0        203.91        223.84        19.32 o                         
   9  16   0       2165.75       1866.07        41.41 o                         
  10  16   0         49.96         34.82        19.45 o                         
  11  16   0        801.10        727.94        32.10 o                         
  12  16   0        505.21        432.62        32.79 o                         
  13  16   0         54.55         54.87        27.26 o                         
  14  16   0         28.95        -13.90        25.61 o                         
  15  16   0          0.59          6.17        26.30 o                         
  16  16   0         15.76         59.17        40.45 o                         
   1  17   0        639.08        586.93        23.89 o                         
   2  17   0          5.50        -11.14        15.57 o                         
   3  17   0       1156.20       1182.88        33.74 o                         
   4  17   0       1477.34       1533.89        39.55 o                         
   5  17   0         18.20         37.51        18.00 o                         
   6  17   0        176.59        188.69        19.84 o                         
   7  17   0       1128.50       1042.25        31.70 o                         
   8  17   0        114.39         94.14        18.66 o                         
   9  17   0        190.68        121.69        19.80 o                         
  10  17   0         70.52         41.13        19.17 o                         
  11  17   0        583.99        538.34        32.78 o                         
  12  17   0       2250.35       2099.11        61.09 o                         
  13  17   0        230.01        235.43        31.09 o                         
  14  17   0          3.62        -10.84        26.33 o                         
  15  17   0          9.09          1.67        27.74 o                         
  16  17   0        248.29        280.19        34.68 o                         
  17  17   0        287.06        366.97        53.08 o                         
   0  18   0       1774.61       1701.72        57.00 o                         
   1  18   0        184.59        184.56        19.95 o                         
   2  18   0       1853.48       1873.24        46.72 o                         
   3  18   0       1835.03       1866.05        44.42 o                         
   4  18   0          1.06        -16.57        17.50 o                         
   5  18   0       1569.26       1584.13        42.24 o                         
   6  18   0       1664.47       1703.85        40.69 o                         
   7  18   0       3973.18       3952.39        66.84 o                         
   8  18   0          0.48         22.36        19.21 o                         
   9  18   0       1034.85        970.89        45.84 o                         
  10  18   0          3.47         -6.26        19.59 o                         
  11  18   0        155.41        147.20        27.03 o                         
  12  18   0         63.53         90.10        26.48 o                         
  13  18   0          0.60         10.17        25.73 o                         
  14  18   0        339.13        354.04        33.52 o                         
  15  18   0        205.61        324.48        34.70 o                         
  16  18   0       1592.00       1553.12        84.80 o                         
  17  18   0        118.56         96.46        32.77 o                         
  18  18   0       3257.38       3341.40       124.20 o                         
   1  19   0          9.36        -19.12        19.12 o                         
   2  19   0        771.03        748.42        31.54 o                         
   3  19   0       1446.94       1503.26        40.49 o                         
   4  19   0       2143.05       2187.11        52.46 o                         
   5  19   0         55.15         56.40        19.85 o                         
   6  19   0        291.85        318.77        24.18 o                         
   7  19   0        525.90        544.82        27.67 o                         
   8  19   0       1344.85       1321.49        40.36 o                         
   9  19   0         52.44         24.99        20.95 o                         
  10  19   0         26.05          6.08        24.28 o                         
  11  19   0        888.20        906.15        41.24 o                         
  12  19   0          5.92         20.66        25.81 o                         
  13  19   0        338.67        284.05        31.55 o                         
  14  19   0         51.48         -0.39        28.02 o                         
  15  19   0        846.94        905.62        50.60 o                         
  16  19   0         78.17         36.54        30.66 o                         
  17  19   0        964.78        997.29        49.43 o                         
  18  19   0         54.30         24.08        35.94 o                         
  19  19   0        131.55        179.90        50.42 o                         
   0  20   0        212.74        229.62        35.04 o                         
   1  20   0          2.01          0.51        19.92 o                         
   2  20   0        797.75        777.54        33.02 o                         
   3  20   0        331.94        433.51        29.29 o                         
   4  20   0       1162.00       1132.39        39.65 o                         
   5  20   0       1157.84       1262.70        41.04 o                         
   6  20   0        344.20        319.71        26.40 o                         
   7  20   0         10.69         14.82        20.78 o                         
   8  20   0         82.98         78.58        22.40 o                         
   9  20   0        163.93        179.29        26.50 o                         
  10  20   0        591.26        559.24        36.42 o                         
  11  20   0        707.96        680.40        39.13 o                         
  12  20   0        647.78        656.03        39.45 o                         
  13  20   0         73.33         44.58        27.87 o                         
  14  20   0        251.63        248.07        33.12 o                         
  15  20   0         64.09         96.00        31.43 o                         
  16  20   0       1418.89       1442.16        55.32 o                         
  17  20   0        132.23         92.50        33.88 o                         
  18  20   0       2875.43       3284.49       116.02 o                         
  19  20   0          2.46        -14.39        32.83 o                         
   1  21   0        163.01        153.61        24.12 o                         
   2  21   0        843.49        846.54        35.45 o                         
   3  21   0        146.44        120.36        23.99 o                         
   4  21   0         42.48         10.92        22.77 o                         
   5  21   0        153.07        187.35        26.17 o                         
   6  21   0        484.99        478.93        30.92 o                         
   7  21   0        752.09        862.47        38.28 o                         
   8  21   0        252.34        227.87        25.46 o                         
   9  21   0        151.20        103.86        29.25 o                         
  10  21   0         32.83         52.68        28.32 o                         
  11  21   0        173.70        150.24        30.89 o                         
  12  21   0         33.36         20.47        28.92 o                         
  13  21   0        801.31        854.19        45.53 o                         
  14  21   0         55.27        102.75        32.77 o                         
  15  21   0       1034.65       1173.80        52.19 o                         
  16  21   0         92.59         87.07        32.87 o                         
  17  21   0        183.14        139.06        34.34 o                         
  18  21   0        211.88        286.76        36.40 o                         
   0  22   0        210.10        217.86        38.23 o                         
   1  22   0        849.37        846.90        36.56 o                         
   2  22   0         44.02         14.58        23.75 o                         
   3  22   0        375.82        384.10        30.04 o                         
   4  22   0          8.31          6.27        23.75 o                         
   5  22   0        752.40        784.81        37.14 o                         
   6  22   0        158.16        139.58        27.55 o                         
   7  22   0       1049.31       1111.99        44.75 o                         
   8  22   0        148.67        110.92        31.24 o                         
   9  22   0          0.34        -11.44        33.35 o                         
  10  22   0         22.57         39.08        32.45 o                         
  11  22   0        412.49        417.52        38.82 o                         
  12  22   0        786.09        789.57        47.77 o                         
  13  22   0          3.00          8.92        31.47 o                         
  14  22   0        402.42        397.41        44.19 o                         
  15  22   0        321.51        457.24        41.31 o                         
  16  22   0        336.49        346.06        41.04 o                         
  17  22   0          0.10        -10.94        32.81 o                         
   1  23   0         44.74         42.38        25.28 o                         
   2  23   0        747.18        836.95        38.85 o                         
   3  23   0          1.46        -22.72        26.77 o                         
   4  23   0        164.21        134.43        27.71 o                         
   5  23   0        195.06        204.55        30.07 o                         
   6  23   0         25.93         27.95        26.93 o                         
   7  23   0         10.62         17.29        28.83 o                         
   8  23   0         34.45        -19.74        35.79 o                         
   9  23   0        265.49        256.99        41.88 o                         
  10  23   0        153.75        170.14        40.65 o                         
  11  23   0        620.97        641.98        56.49 o                         
  12  23   0         68.95         67.36        38.63 o                         
  13  23   0       1182.79       1379.50        61.95 o                         
  14  23   0        926.63       1051.11        55.77 o                         
  15  23   0         16.54         38.47        36.61 o                         
  16  23   0        335.98        361.00        44.51 o                         
   0  24   0        181.29        240.21        59.34 o                         
   1  24   0        108.00         81.31        27.69 o                         
   2  24   0        379.93        466.85        33.97 o                         
   3  24   0       1310.10       1395.44        48.65 o                         
   4  24   0        739.09        817.58        48.19 o                         
   5  24   0         68.64         88.83        29.05 o                         
   6  24   0        575.78        671.83        42.27 o                         
   7  24   0          5.13         59.07        32.61 o                         
   8  24   0        500.72        390.85        47.24 o                         
   9  24   0        159.24        133.69        41.82 o                         
  10  24   0       1405.44       1630.11        73.28 o                         
  11  24   0          9.77         22.52        40.84 o                         
  12  24   0          3.17         -3.82        40.59 o                         
  13  24   0          0.49          9.49        44.81 o                         
  14  24   0         60.22        134.77        44.15 o                         
   1  25   0          1.70          4.42        27.76 o                         
   2  25   0        273.71        300.75        33.20 o                         
   3  25   0       1186.25       1334.43        50.10 o                         
   4  25   0         49.96         16.96        30.45 o                         
   5  25   0        120.44        162.44        33.78 o                         
   6  25   0        501.14        576.70        42.51 o                         
   7  25   0        308.22        248.12        44.70 o                         
   8  25   0        156.18        110.66        41.99 o                         
   9  25   0        447.99        561.44        63.48 o                         
  10  25   0          0.21        -29.10        39.69 o                         
  11  25   0         36.00         78.79        44.36 o                         
  12  25   0         72.17         65.47        45.26 o                         
  13  25   0         96.45         88.90        45.91 o                         
   0  26   0          1.67         -1.02        40.84 o                         
   1  26   0        344.24        451.11        36.98 o                         
   2  26   0        248.45        234.61        36.03 o                         
   3  26   0         68.69         80.51        30.97 o                         
   4  26   0        225.73        285.37        36.86 o                         
   5  26   0         31.93         11.52        33.02 o                         
   6  26   0         99.09         92.59        39.65 o                         
   7  26   0        135.30        193.31        43.53 o                         
   8  26   0         52.16         -7.32        41.05 o                         
   9  26   0         12.74        -33.39        41.87 o                         
  10  26   0        177.02        103.32        45.76 o                         
  11  26   0          4.05        -14.14        44.95 o                         
   1  27   0         75.71         68.65        31.43 o                         
   2  27   0         71.44         12.21        31.69 o                         
   3  27   0         12.89         -8.97        32.34 o                         
   4  27   0         23.10         -3.52        32.25 o                         
   5  27   0        117.31        166.21        42.70 o                         
   6  27   0         16.93         83.20        40.55 o                         
   7  27   0        528.04        619.26        53.45 o                         
   8  27   0         50.31         83.57        43.93 o                         
   0  28   0        177.00        336.37        56.32 o                         
   1  28   0        657.96        813.44        50.72 o                         
   2  28   0        431.56        640.92        47.77 o                         
   3  28   0          5.19        -33.97        33.97 o                         
   0   1   1        100.37        132.27         4.56 o                         
  -1   2   1        325.05        281.37         6.70 o                         
   0   2   1       7084.94       6657.42        74.44 o                         
   1   2   1        321.04        267.58         7.49 o                         
  -2   3   1       1365.42       1334.98        18.76 o                         
  -1   3   1        777.23        710.77        11.71 o                         
   0   3   1      13502.70      12932.02       140.36 o                         
   1   3   1        772.36        692.82        12.18 o                         
   2   3   1       1323.24       1314.97        17.78 o                         
  -3   4   1       2297.96       2068.89        27.78 o                         
  -2   4   1       8415.07       7981.07        90.86 o                         
  -1   4   1      13768.20      13166.37       140.75 o                         
   0   4   1      21487.05      20441.04       216.34 o                         
   1   4   1      13789.76      13477.44       143.77 o                         
   2   4   1       8412.11       8112.54        89.99 o                         
   3   4   1       2298.69       2080.60        28.09 o                         
  -4   5   1      11057.03      10368.02       118.28 o                         
  -3   5   1       1451.11       1344.75        21.50 o                         
  -2   5   1       1097.60       1002.13        16.96 o                         
  -1   5   1       2986.83       2859.32        34.65 o                         
   0   5   1         33.20         56.53         6.64 o                         
   1   5   1       2966.45       2881.92        34.86 o                         
   2   5   1       1198.69       1132.49        18.24 o                         
   3   5   1       1451.41       1303.56        18.96 o                         
   4   5   1      11245.62      10550.97       129.14 o                         
  -5   6   1       2186.87       2041.12        29.87 o                         
  -4   6   1         51.73         67.02         8.77 o                         
  -3   6   1       3034.90       2736.01        37.11 o                         
  -2   6   1       1095.23        974.82        16.80 o                         
  -1   6   1       1377.24       1243.91        19.54 o                         
   0   6   1        120.33        133.79         8.22 o                         
   1   6   1       1412.01       1295.46        20.39 o                         
   2   6   1       1085.79        993.91        17.57 o                         
   3   6   1       2923.32       2658.84        34.83 o                         
   4   6   1         52.53         68.82         7.97 o                         
   5   6   1       2177.11       2034.97        29.97 o                         
  -6   7   1      17446.80      16554.61       183.75 o                         
  -5   7   1         98.70        125.96        10.28 o                         
  -4   7   1       5963.51       5421.05        66.04 o                         
  -3   7   1       2820.10       2652.11        36.99 o                         
  -2   7   1       5658.81       5255.02        61.07 o                         
  -1   7   1       4821.68       4416.95        50.97 o                         
   0   7   1       3676.25       3187.86        40.54 o                         
   1   7   1       4702.67       4431.47        52.42 o                         
   2   7   1       5816.03       5381.28        63.61 o                         
   3   7   1       2799.23       2647.83        34.95 o                         
   4   7   1       6179.61       5619.19        63.62 o                         
   5   7   1        110.41        129.22        10.33 o                         
   6   7   1      17581.90      16823.77       190.98 o                         
  -7   8   1       2220.30       2011.53        31.26 o                         
  -6   8   1       1011.79        981.10        24.71 o                         
  -5   8   1        981.49       1122.58        22.25 o                         
  -4   8   1        804.41        807.87        19.05 o                         
  -3   8   1       1337.16       1301.19        23.15 o                         
  -2   8   1       3237.15       2995.98        39.01 o                         
  -1   8   1        358.81        410.67        11.99 o                         
   0   8   1      10766.99      10132.89       114.64 o                         
   1   8   1        375.16        421.04        13.14 o                         
   2   8   1       3240.44       3030.52        39.45 o                         
   3   8   1       1259.33       1235.89        22.46 o                         
   4   8   1        793.07        772.91        16.45 o                         
   5   8   1        919.56       1093.54        21.06 o                         
   6   8   1       1002.33        967.37        23.37 o                         
   7   8   1       2229.76       2025.79        32.54 o                         
  -8   9   1       1278.47       1158.33        24.35 o                         
  -7   9   1        675.45        702.40        18.21 o                         
  -6   9   1       6490.21       6195.40        75.04 o                         
  -5   9   1       2226.81       2263.65        34.30 o                         
  -4   9   1       2408.65       2217.45        35.43 o                         
  -3   9   1        153.09        186.23        11.74 o                         
  -2   9   1       8335.07       7999.75        93.50 o                         
  -1   9   1       2603.76       2449.99        33.61 o                         
   0   9   1       1112.12        905.47        18.97 o                         
   1   9   1       2560.08       2456.58        35.98 o                         
   2   9   1       8701.22       8338.20        92.88 o                         
   3   9   1        125.32        143.99        11.07 o                         
   4   9   1       2420.17       2232.04        32.84 o                         
   5   9   1       2314.52       2331.93        32.61 o                         
   6   9   1       6214.86       5895.19        71.84 o                         
   7   9   1        665.11        701.47        19.23 o                         
   8   9   1       1342.17       1207.41        25.24 o                         
  -9  10   1       2134.94       1961.32        33.81 o                         
  -8  10   1        932.47        956.63        23.26 o                         
  -7  10   1        629.30        575.83        17.41 o                         
  -6  10   1        452.27        405.98        14.88 o                         
  -5  10   1        470.86        421.94        15.07 o                         
  -4  10   1       4226.77       3980.95        53.28 o                         
  -3  10   1        160.35        118.64        11.39 o                         
  -2  10   1       1553.19       1505.70        26.11 o                         
  -1  10   1        550.27        488.32        15.53 o                         
   0  10   1        819.85        898.26        19.60 o                         
   1  10   1        550.71        507.36        16.05 o                         
   2  10   1       1570.32       1561.41        26.19 o                         
   3  10   1        175.97        135.49        11.15 o                         
   4  10   1       4226.73       3944.87        51.15 o                         
   5  10   1        451.13        396.24        13.42 o                         
   6  10   1        461.31        426.35        15.20 o                         
   7  10   1        537.45        503.71        16.27 o                         
   8  10   1        923.73        944.40        21.76 o                         
   9  10   1       2088.85       1906.67        33.25 o                         
 -10  11   1       1921.84       1646.14        32.10 o                         
  -9  11   1        464.91        478.43        17.64 o                         
  -8  11   1       1555.29       1306.53        26.49 o                         
  -7  11   1        517.23        455.61        16.13 o                         
  -6  11   1       6215.07       5627.89        70.28 o                         
  -5  11   1        472.29        406.57        14.70 o                         
  -4  11   1       1840.41       1690.91        29.28 o                         
  -3  11   1       2483.40       2414.87        36.30 o                         
  -2  11   1       1152.91       1129.33        23.13 o                         
  -1  11   1       2018.78       1750.04        29.41 o                         
   0  11   1        416.90        380.70        14.51 o                         
   1  11   1       2097.22       1823.69        30.44 o                         
   2  11   1       1029.95       1036.16        21.67 o                         
   3  11   1       2330.95       2257.49        34.32 o                         
   4  11   1       1805.58       1604.64        27.58 o                         
   5  11   1        506.11        433.76        14.23 o                         
   6  11   1       6330.63       5733.40        71.38 o                         
   7  11   1        563.83        529.59        17.10 o                         
   8  11   1       1624.80       1361.87        27.28 o                         
   9  11   1        457.61        472.50        17.21 o                         
  10  11   1       1983.09       1715.34        32.89 o                         
 -11  12   1       6213.88       5716.09        81.63 o                         
 -10  12   1        720.39        714.31        22.41 o                         
  -9  12   1       1679.95       1505.66        30.77 o                         
  -8  12   1       2351.53       2157.71        35.76 o                         
  -7  12   1        480.96        513.03        17.55 o                         
  -6  12   1        643.06        660.82        18.23 o                         
  -5  12   1       2735.79       2665.75        38.48 o                         
  -4  12   1        229.00        204.45        13.01 o                         
  -3  12   1        437.53        390.81        15.52 o                         
  -2  12   1       1182.89       1224.51        24.88 o                         
  -1  12   1       1197.21       1273.49        25.53 o                         
   0  12   1         61.39         54.71        10.90 o                         
   1  12   1       1162.28       1227.83        24.82 o                         
   2  12   1       1215.41       1207.72        25.10 o                         
   3  12   1        439.17        420.25        15.76 o                         
   4  12   1        228.27        215.43        12.64 o                         
   5  12   1       2736.47       2573.79        36.75 o                         
   6  12   1        624.73        663.81        17.95 o                         
   7  12   1        581.84        609.37        18.72 o                         
   8  12   1       2319.35       2163.67        35.96 o                         
   9  12   1       1603.55       1472.57        30.17 o                         
  10  12   1        714.22        715.96        21.72 o                         
  11  12   1       6285.84       5882.56        78.90 o                         
 -12  13   1       1611.38       1490.11        41.01 o                         
 -11  13   1        287.21        223.18        20.70 o                         
 -10  13   1        750.50        751.90        25.69 o                         
  -9  13   1         44.58         13.56        14.29 o                         
  -8  13   1        724.92        670.89        22.02 o                         
  -7  13   1       2486.71       2365.36        37.50 o                         
  -6  13   1       3173.70       2978.90        41.75 o                         
  -5  13   1        726.56        649.74        18.73 o                         
  -4  13   1        106.31        136.94        12.65 o                         
  -3  13   1       3115.00       3095.59        45.01 o                         
  -2  13   1        937.80        883.13        22.34 o                         
  -1  13   1        328.73        237.66        14.28 o                         
   0  13   1       3673.18       3559.97        48.83 o                         
   1  13   1        319.43        200.96        13.23 o                         
   2  13   1       1013.55        949.26        22.51 o                         
   3  13   1       3044.05       3022.56        44.49 o                         
   4  13   1        149.52        166.20        12.55 o                         
   5  13   1        732.70        660.34        17.86 o                         
   6  13   1       3255.91       2991.85        42.09 o                         
   7  13   1       2557.20       2427.65        39.36 o                         
   8  13   1        801.91        740.13        22.59 o                         
   9  13   1         64.67         53.04        13.95 o                         
  10  13   1        888.24        869.09        25.48 o                         
  11  13   1        306.23        302.16        18.33 o                         
  12  13   1       1616.23       1549.61        40.10 o                         
 -13  14   1       1953.66       1821.28        52.55 o                         
 -12  14   1         64.24         53.81        19.94 o                         
 -11  14   1       2967.82       2809.30        54.70 o                         
 -10  14   1       1452.91       1325.21        37.12 o                         
  -9  14   1       2431.25       2254.65        44.29 o                         
  -8  14   1       2867.69       2609.88        44.06 o                         
  -7  14   1          6.35        -12.51        12.51 o                         
  -6  14   1       1849.36       1691.18        31.16 o                         
  -5  14   1        850.11        845.06        25.90 o                         
  -4  14   1        922.15        970.44        24.32 o                         
  -3  14   1        676.72        655.12        20.16 o                         
  -2  14   1         27.54         47.76        12.40 o                         
  -1  14   1         79.21         60.85        12.74 o                         
   0  14   1         13.01          0.89        11.12 o                         
   1  14   1         75.45         78.03        12.42 o                         
   2  14   1         28.27         28.73        11.47 o                         
   3  14   1        657.49        647.93        20.65 o                         
   4  14   1        961.94        990.14        23.52 o                         
   5  14   1        862.80        892.01        25.01 o                         
   6  14   1       1798.23       1689.99        32.60 o                         
   7  14   1         23.04         38.12        13.75 o                         
   8  14   1       2835.44       2621.56        44.34 o                         
   9  14   1       2492.01       2273.32        41.45 o                         
  10  14   1       1426.61       1321.71        32.94 o                         
  11  14   1       3071.36       2922.65        53.84 o                         
  12  14   1         60.69         74.19        22.36 o                         
  13  14   1       2028.59       1843.40        55.02 o                         
 -14  15   1       1554.19       1447.40        71.64 o                         
 -13  15   1         27.59         12.62        22.59 o                         
 -12  15   1       1448.69       1394.67        43.80 o                         
 -11  15   1        116.47         65.63        20.83 o                         
 -10  15   1        316.48        296.43        21.39 o                         
  -9  15   1        841.13        777.94        26.14 o                         
  -8  15   1       2340.94       2162.17        42.13 o                         
  -7  15   1         79.67         49.19        15.96 o                         
  -6  15   1         97.41         99.72        14.87 o                         
  -5  15   1       1700.51       1668.51        33.80 o                         
  -4  15   1        344.58        361.49        17.68 o                         
  -3  15   1       5534.02       5220.89        71.36 o                         
  -2  15   1        611.06        658.19        21.11 o                         
  -1  15   1        345.29        367.13        18.47 o                         
   0  15   1        191.12        147.67        15.02 o                         
   1  15   1        324.12        317.81        16.31 o                         
   2  15   1        627.21        684.11        21.30 o                         
   3  15   1       5655.98       5407.66        71.76 o                         
   4  15   1        392.82        380.06        18.62 o                         
   5  15   1       1702.34       1620.26        34.49 o                         
   6  15   1        111.05        114.35        14.86 o                         
   7  15   1         54.89         55.45        14.70 o                         
   8  15   1       2258.34       2009.09        39.31 o                         
   9  15   1        952.11        985.82        31.27 o                         
  10  15   1        257.71        206.27        20.30 o                         
  11  15   1        130.76         96.94        22.12 o                         
  12  15   1       1320.57       1251.10        43.23 o                         
  13  15   1         32.59         31.03        24.35 o                         
  14  15   1       1597.73       1387.82        50.09 o                         
 -15  16   1        165.69        190.20        28.60 o                         
 -14  16   1        104.64         72.03        26.27 o                         
 -13  16   1       2078.13       1826.75        54.95 o                         
 -12  16   1        653.99        583.87        30.91 o                         
 -11  16   1       3820.97       3670.85        65.43 o                         
 -10  16   1        381.88        352.86        22.80 o                         
  -9  16   1       1450.07       1235.30        34.08 o                         
  -8  16   1         44.24         27.44        16.58 o                         
  -7  16   1        865.67        827.06        27.68 o                         
  -6  16   1       1442.42       1369.87        34.62 o                         
  -5  16   1       1814.07       1739.45        39.30 o                         
  -4  16   1       1289.75       1221.50        31.13 o                         
  -3  16   1        784.59        776.20        25.39 o                         
  -2  16   1        156.25        161.96        16.28 o                         
  -1  16   1       1450.67       1419.35        32.82 o                         
   0  16   1          0.65         -2.65        13.87 o                         
   1  16   1       1419.15       1339.89        30.70 o                         
   2  16   1        148.46        138.08        16.02 o                         
   3  16   1        784.93        781.38        25.25 o                         
   4  16   1       1335.72       1320.28        35.55 o                         
   5  16   1       1886.36       1801.74        47.88 o                         
   6  16   1       1384.24       1226.00        31.72 o                         
   7  16   1        802.49        801.55        27.54 o                         
   8  16   1         37.50         23.69        17.30 o                         
   9  16   1       1531.33       1372.08        37.65 o                         
  10  16   1        400.13        360.86        22.91 o                         
  11  16   1       3851.90       3692.45        75.64 o                         
  12  16   1        675.67        598.14        34.06 o                         
  13  16   1       1935.74       1791.95        56.19 o                         
  14  16   1        109.80        153.73        30.95 o                         
  15  16   1        161.27        164.83        30.17 o                         
 -16  17   1        984.66       1023.94        45.03 o                         
 -15  17   1        131.82        145.48        28.97 o                         
 -14  17   1        779.19        676.24        38.42 o                         
 -13  17   1        253.36        273.08        30.96 o                         
 -12  17   1        241.85        239.76        27.69 o                         
 -11  17   1        513.76        481.97        28.18 o                         
 -10  17   1       1196.86       1226.66        38.29 o                         
  -9  17   1        243.00        221.55        21.98 o                         
  -8  17   1       1003.39        955.35        30.76 o                         
  -7  17   1       1726.56       1664.52        39.53 o                         
  -6  17   1         45.38         83.84        18.43 o                         
  -5  17   1       8702.91       8385.15       111.07 o                         
  -4  17   1        198.87        239.28        19.68 o                         
  -3  17   1       2712.32       2629.32        48.39 o                         
  -2  17   1        783.19        802.20        26.45 o                         
  -1  17   1       1795.87       1804.41        40.10 o                         
   0  17   1        704.06        750.78        30.03 o                         
   1  17   1       1914.00       1925.26        52.27 o                         
   2  17   1        753.52        762.25        26.42 o                         
   3  17   1       2863.23       2752.88        48.04 o                         
   4  17   1        212.57        251.45        20.50 o                         
   5  17   1       8734.14       8471.80       118.13 o                         
   6  17   1         51.59         58.39        17.82 o                         
   7  17   1       1737.90       1681.41        39.95 o                         
   8  17   1        923.26        870.17        30.90 o                         
   9  17   1        176.73        141.46        23.20 o                         
  10  17   1       1086.04       1049.49        39.31 o                         
  11  17   1        460.42        436.85        31.13 o                         
  12  17   1        244.51        248.42        30.10 o                         
  13  17   1        254.22        224.57        31.25 o                         
  14  17   1        765.84        704.28        40.26 o                         
  15  17   1        142.81        142.28        35.61 o                         
  16  17   1       1028.61       1153.64        56.40 o                         
 -17  18   1        652.16        570.47        38.92 o                         
 -16  18   1         48.20        -26.88        26.88 o                         
 -15  18   1        318.03        333.66        34.57 o                         
 -14  18   1         64.49         53.53        27.13 o                         
 -13  18   1        780.21        806.80        40.00 o                         
 -12  18   1        454.09        431.71        32.30 o                         
 -11  18   1       1416.34       1377.27        54.62 o                         
 -10  18   1         41.62         33.73        21.69 o                         
  -9  18   1         58.65         70.87        20.61 o                         
  -8  18   1        232.84        232.78        21.34 o                         
  -7  18   1       1341.74       1254.61        34.78 o                         
  -6  18   1        343.30        362.77        22.19 o                         
  -5  18   1       1639.58       1599.66        39.25 o                         
  -4  18   1        177.05        145.50        18.98 o                         
  -3  18   1         87.15        112.48        18.66 o                         
  -2  18   1         79.29         64.27        18.75 o                         
  -1  18   1        187.64        187.06        21.20 o                         
   0  18   1         11.98          5.52        17.67 o                         
   1  18   1        181.08        210.35        20.69 o                         
   2  18   1         75.99         67.80        17.96 o                         
   3  18   1         72.75        115.88        22.17 o                         
   4  18   1        161.49        178.75        20.91 o                         
   5  18   1       1556.53       1485.94        45.39 o                         
   6  18   1        378.05        364.40        24.32 o                         
   7  18   1       1417.17       1357.60        38.05 o                         
   8  18   1        231.36        216.32        21.49 o                         
   9  18   1         70.40         35.47        18.72 o                         
  10  18   1         40.66         -2.69        22.47 o                         
  11  18   1       1255.46       1184.01        44.91 o                         
  12  18   1        465.37        497.24        40.32 o                         
  13  18   1        738.50        795.06        42.12 o                         
  14  18   1         59.12         80.37        29.50 o                         
  15  18   1        295.73        250.15        34.24 o                         
  16  18   1         52.38        -29.47        29.47 o                         
  17  18   1        685.19        726.95        45.00 o                         
 -18  19   1        594.16        590.64        41.56 o                         
 -17  19   1        466.31        522.76        39.83 o                         
 -16  19   1        508.86        494.09        37.54 o                         
 -15  19   1         98.62        104.05        30.12 o                         
 -14  19   1        663.70        748.90        40.54 o                         
 -13  19   1        106.14        116.70        28.72 o                         
 -12  19   1        396.92        347.85        33.60 o                         
 -11  19   1        909.38        848.71        41.02 o                         
 -10  19   1         25.76         -1.99        21.63 o                         
  -9  19   1       1149.42       1083.68        38.88 o                         
  -8  19   1        320.22        319.69        24.36 o                         
  -7  19   1       3423.81       3553.95        62.13 o                         
  -6  19   1       1477.48       1548.16        39.03 o                         
  -5  19   1       4639.31       4682.68        71.38 o                         
  -4  19   1        617.28        640.41        29.80 o                         
  -3  19   1       2881.33       2867.77        57.16 o                         
  -2  19   1        330.83        334.54        25.15 o                         
  -1  19   1       1625.04       1687.62        42.09 o                         
   0  19   1        543.23        543.69        29.92 o                         
   1  19   1       1867.42       1909.88        47.60 o                         
   2  19   1        336.37        388.22        26.24 o                         
   3  19   1       2937.29       2967.71        59.74 o                         
   4  19   1        621.19        609.05        29.29 o                         
   5  19   1       4488.34       4518.56        77.66 o                         
   6  19   1       1450.11       1464.30        41.87 o                         
   7  19   1       3599.79       3707.11        66.94 o                         
   8  19   1        341.52        359.99        25.15 o                         
   9  19   1       1061.45        956.37        36.01 o                         
  10  19   1         33.49         20.70        24.12 o                         
  11  19   1        846.86        780.16        38.98 o                         
  12  19   1        411.40        338.88        32.23 o                         
  13  19   1         86.71         74.19        28.07 o                         
  14  19   1        634.17        679.69        41.94 o                         
  15  19   1         98.21         99.71        33.44 o                         
  16  19   1        514.04        538.85        42.01 o                         
  17  19   1        474.52        457.60        41.35 o                         
  18  19   1        557.92        633.08        45.84 o                         
 -19  20   1        716.23        845.92        48.39 o                         
 -18  20   1         18.74         -9.73        31.27 o                         
 -17  20   1        324.59        346.16        36.21 o                         
 -16  20   1         31.80         -5.17        30.16 o                         
 -15  20   1        280.39        251.16        34.57 o                         
 -14  20   1        531.27        648.48        44.67 o                         
 -13  20   1        144.59        108.99        30.62 o                         
 -12  20   1         45.86         -2.90        27.60 o                         
 -11  20   1        406.36        368.16        38.51 o                         
 -10  20   1        238.80        260.23        29.85 o                         
  -9  20   1        661.35        648.61        33.01 o                         
  -8  20   1        191.91        168.26        22.93 o                         
  -7  20   1        686.59        691.53        30.98 o                         
  -6  20   1       1307.91       1363.72        40.14 o                         
  -5  20   1        637.83        614.84        30.44 o                         
  -4  20   1        119.51        147.56        23.37 o                         
  -3  20   1        574.16        628.61        30.97 o                         
  -2  20   1        742.27        754.35        32.72 o                         
  -1  20   1        407.14        404.32        27.30 o                         
   0  20   1         69.88         43.54        21.54 o                         
   1  20   1        404.55        427.16        28.05 o                         
   2  20   1        786.61        716.78        33.35 o                         
   3  20   1        619.57        662.79        33.19 o                         
   4  20   1        100.36        120.79        23.73 o                         
   5  20   1        578.38        594.10        31.92 o                         
   6  20   1       1306.33       1299.70        41.06 o                         
   7  20   1        613.30        618.01        30.94 o                         
   8  20   1        207.66        163.52        26.62 o                         
   9  20   1        737.79        741.73        37.05 o                         
  10  20   1        273.46        244.20        30.11 o                         
  11  20   1        451.36        488.31        35.01 o                         
  12  20   1         57.35         24.23        27.54 o                         
  13  20   1        185.29        170.92        31.30 o                         
  14  20   1        533.16        543.16        38.97 o                         
  15  20   1        266.89        222.19        34.27 o                         
  16  20   1         31.78        -23.29        30.16 o                         
  17  20   1        351.29        371.30        42.37 o                         
  18  20   1         20.04         38.86        34.48 o                         
  19  20   1        673.75        692.19        46.15 o                         
 -18  21   1        255.28        231.61        36.93 o                         
 -17  21   1        575.68        626.08        43.23 o                         
 -16  21   1        519.30        556.24        41.40 o                         
 -15  21   1        525.39        527.27        41.32 o                         
 -14  21   1        127.21        146.92        32.77 o                         
 -13  21   1        619.04        559.35        41.06 o                         
 -12  21   1        125.61         90.11        29.91 o                         
 -11  21   1         63.55         65.74        28.62 o                         
 -10  21   1        547.08        660.42        38.88 o                         
  -9  21   1        661.11        752.86        43.56 o                         
  -8  21   1        165.49        177.09        27.46 o                         
  -7  21   1       1512.13       1718.08        49.30 o                         
  -6  21   1        204.62        192.92        26.90 o                         
  -5  21   1       1390.45       1633.32        47.54 o                         
  -4  21   1        256.65        246.53        27.63 o                         
  -3  21   1       1284.01       1350.04        43.92 o                         
  -2  21   1        195.66        174.71        32.39 o                         
  -1  21   1       1333.56       1473.64        42.97 o                         
   0  21   1         27.54         18.58        21.88 o                         
   1  21   1       1389.60       1557.77        45.69 o                         
   2  21   1        195.71        222.10        26.26 o                         
   3  21   1       1303.51       1327.19        45.26 o                         
   4  21   1        252.99        253.69        28.43 o                         
   5  21   1       1401.06       1523.94        49.24 o                         
   6  21   1        215.86        191.73        27.02 o                         
   7  21   1       1479.08       1577.19        49.19 o                         
   8  21   1        169.57        234.23        29.61 o                         
   9  21   1        623.91        767.99        44.51 o                         
  10  21   1        554.34        528.99        39.07 o                         
  11  21   1         73.60         57.97        30.32 o                         
  12  21   1        108.77         95.33        30.36 o                         
  13  21   1        640.71        694.04        41.83 o                         
  14  21   1        120.69        154.75        32.45 o                         
  15  21   1        497.86        610.64        41.86 o                         
  16  21   1        520.82        473.24        42.78 o                         
  17  21   1        569.31        643.05        45.04 o                         
  18  21   1        236.97        273.30        39.51 o                         
 -17  22   1        332.91        320.18        39.16 o                         
 -16  22   1        446.16        465.27        41.49 o                         
 -15  22   1        556.94        625.22        42.26 o                         
 -14  22   1        120.23        169.34        35.37 o                         
 -13  22   1       1002.48       1117.93        51.39 o                         
 -12  22   1        102.45         39.80        31.10 o                         
 -11  22   1       1508.55       1507.17        59.96 o                         
 -10  22   1       1824.66       1890.11        70.08 o                         
  -9  22   1        522.03        547.41        48.20 o                         
  -8  22   1       1069.64       1107.26        45.94 o                         
  -7  22   1        277.57        243.08        31.67 o                         
  -6  22   1        306.08        325.91        30.93 o                         
  -5  22   1        817.47        873.83        41.65 o                         
  -4  22   1        329.07        334.76        30.13 o                         
  -3  22   1        458.44        522.15        31.62 o                         
  -2  22   1        123.80        156.03        25.89 o                         
  -1  22   1        674.58        651.71        39.04 o                         
   0  22   1         15.94          6.85        22.75 o                         
   1  22   1        693.52        742.63        36.57 o                         
   2  22   1        133.76        122.89        25.51 o                         
   3  22   1        459.17        513.57        32.02 o                         
   4  22   1        332.95        381.73        30.21 o                         
   5  22   1        818.36        808.36        39.95 o                         
   6  22   1        309.96        371.09        34.03 o                         
   7  22   1        294.59        254.17        33.75 o                         
   8  22   1       1119.02       1170.80        55.80 o                         
   9  22   1        491.57        521.04        40.98 o                         
  10  22   1       1848.49       1839.88        68.56 o                         
  11  22   1       1453.71       1508.97        63.93 o                         
  12  22   1        100.88        128.19        34.40 o                         
  13  22   1       1038.53       1086.11        52.87 o                         
  14  22   1        141.43        134.34        36.70 o                         
  15  22   1        614.36        584.10        42.94 o                         
  16  22   1        423.33        499.12        42.22 o                         
  17  22   1        287.64        316.14        38.88 o                         
 -16  23   1        294.09        282.45        39.55 o                         
 -15  23   1        864.92        945.97        58.13 o                         
 -14  23   1        173.46        160.11        40.48 o                         
 -13  23   1        707.98        781.56        51.37 o                         
 -12  23   1        460.51        488.31        45.35 o                         
 -11  23   1        524.16        603.76        45.65 o                         
 -10  23   1         75.70        104.72        37.25 o                         
  -9  23   1        491.62        518.71        54.48 o                         
  -8  23   1         55.88         44.63        42.00 o                         
  -7  23   1       1364.95       1442.16        54.50 o                         
  -6  23   1         63.69         74.34        28.44 o                         
  -5  23   1       1210.77       1289.18        48.74 o                         
  -4  23   1        380.45        434.06        33.23 o                         
  -3  23   1       1611.67       1764.39        52.85 o                         
  -2  23   1        103.56        162.88        32.91 o                         
  -1  23   1       5720.70       6140.09       101.20 o                         
   0  23   1        627.09        987.74        72.71 o                         
   1  23   1       5761.62       6170.57       101.40 o                         
   2  23   1        102.81        188.80        34.48 o                         
   3  23   1       1615.52       1703.00        52.19 o                         
   4  23   1        387.34        449.44        32.83 o                         
   5  23   1       1296.81       1412.62        47.62 o                         
   6  23   1         55.68         88.22        33.90 o                         
   7  23   1       1308.48       1359.38        52.40 o                         
   8  23   1         46.52         59.96        34.25 o                         
   9  23   1        472.05        491.84        48.36 o                         
  10  23   1         72.45         17.01        44.70 o                         
  11  23   1        475.36        480.04        49.96 o                         
  12  23   1        452.02        491.01        48.20 o                         
  13  23   1        717.88        818.29        60.19 o                         
  14  23   1        168.13        133.32        39.89 o                         
  15  23   1        896.72       1042.47        63.92 o                         
  16  23   1        299.89        335.88        43.13 o                         
 -14  24   1        570.06        697.64        54.64 o                         
 -13  24   1        288.85        307.22        53.55 o                         
 -12  24   1        282.46        259.15        45.35 o                         
 -11  24   1        445.48        397.17        47.28 o                         
 -10  24   1        226.30        223.15        44.13 o                         
  -9  24   1       1115.14       1258.66        65.21 o                         
  -8  24   1        981.69       1001.69        55.96 o                         
  -7  24   1        167.21        112.38        35.46 o                         
  -6  24   1        248.39        314.33        43.57 o                         
  -5  24   1         32.20         51.65        28.96 o                         
  -4  24   1         58.61        -12.13        27.55 o                         
  -3  24   1        412.23        496.66        34.26 o                         
  -2  24   1         25.62         59.07        26.78 o                         
  -1  24   1        199.30        351.04        31.99 o                         
   0  24   1        110.69        123.25        32.21 o                         
   1  24   1        207.75        280.66        30.55 o                         
   2  24   1         31.19         21.03        26.48 o                         
   3  24   1        446.21        513.20        35.39 o                         
   4  24   1         63.50        100.28        28.10 o                         
   5  24   1         44.41         54.03        28.85 o                         
   6  24   1        237.55        255.84        34.57 o                         
   7  24   1        154.47        113.80        36.02 o                         
   8  24   1        976.93        957.85        55.96 o                         
   9  24   1       1076.20       1270.39        65.60 o                         
  10  24   1        193.78        123.94        42.63 o                         
  11  24   1        458.35        480.84        51.04 o                         
  12  24   1        235.45        264.79        47.41 o                         
  13  24   1        294.33        379.79        50.10 o                         
  14  24   1        516.18        542.98        56.23 o                         
 -13  25   1        253.39        198.26        45.80 o                         
 -12  25   1        104.94         64.76        43.99 o                         
 -11  25   1        639.35        600.68        55.72 o                         
 -10  25   1        275.33        329.27        47.90 o                         
  -9  25   1        458.63        535.26        53.57 o                         
  -8  25   1        401.93        537.08        51.75 o                         
  -7  25   1       2068.40       2406.89       104.51 o                         
  -6  25   1        160.71        154.05        36.89 o                         
  -5  25   1        410.52        453.46        36.96 o                         
  -4  25   1         41.25         88.68        29.60 o                         
  -3  25   1       1211.09       1408.20        51.77 o                         
  -2  25   1        302.38        433.87        34.15 o                         
  -1  25   1       1076.90       1121.29        45.14 o                         
   0  25   1        868.19       1043.00        45.29 o                         
   1  25   1       1014.02       1092.09        44.47 o                         
   2  25   1        312.18        352.37        34.44 o                         
   3  25   1       1133.21       1261.82        48.98 o                         
   4  25   1         34.73         96.87        30.76 o                         
   5  25   1        391.29        439.08        38.33 o                         
   6  25   1        133.38        152.08        34.76 o                         
   7  25   1       2091.66       2314.71        81.43 o                         
   8  25   1        371.98        412.11        55.07 o                         
   9  25   1        445.46        550.84        53.00 o                         
  10  25   1        250.34        242.96        46.72 o                         
  11  25   1        706.42        801.55        58.71 o                         
  12  25   1        107.46        109.55        46.50 o                         
  13  25   1        254.60        233.85        49.99 o                         
 -11  26   1        310.32        257.58        60.40 o                         
 -10  26   1        226.62        304.88        49.85 o                         
  -9  26   1        539.62        537.86        54.52 o                         
  -8  26   1        181.04        208.75        47.28 o                         
  -7  26   1        330.89        445.94        50.32 o                         
  -6  26   1         60.73         10.50        34.64 o                         
  -5  26   1        158.03        188.85        36.34 o                         
  -4  26   1        526.11        606.28        40.79 o                         
  -3  26   1        108.35        140.38        32.29 o                         
  -2  26   1        314.75        334.22        36.65 o                         
  -1  26   1        439.54        463.43        37.21 o                         
   0  26   1        104.47         73.14        31.02 o                         
   1  26   1        456.12        534.48        39.43 o                         
   2  26   1        328.49        366.20        35.79 o                         
   3  26   1        102.02        115.61        35.47 o                         
   4  26   1        560.73        682.35        43.97 o                         
   5  26   1        153.31        101.07        33.54 o                         
   6  26   1         41.89         35.28        37.32 o                         
   7  26   1        359.65        448.31        48.23 o                         
   8  26   1        143.73        138.75        44.58 o                         
   9  26   1        512.78        560.87        55.34 o                         
  10  26   1        218.32        275.64        50.52 o                         
  11  26   1        321.33        248.98        60.67 o                         
  -8  27   1       1924.15       2216.62        92.61 o                         
  -7  27   1        414.34        540.30        55.23 o                         
  -6  27   1        957.01       1260.83        64.83 o                         
  -5  27   1         71.30         54.46        39.41 o                         
  -4  27   1        437.39        466.57        43.74 o                         
  -3  27   1         38.87         80.07        32.72 o                         
  -2  27   1        149.89        147.70        36.07 o                         
  -1  27   1        299.70        202.28        36.04 o                         
   0  27   1        186.88        168.13        34.92 o                         
   1  27   1        341.56        346.90        37.93 o                         
   2  27   1        181.07        204.35        36.11 o                         
   3  27   1         85.16        109.80        34.81 o                         
   4  27   1        429.62        550.44        43.03 o                         
   5  27   1         46.04         80.82        38.12 o                         
   6  27   1        879.93        983.32        62.14 o                         
   7  27   1        454.18        630.92        54.13 o                         
   8  27   1       1905.58       2117.10        83.98 o                         
  -3  28   1        267.54        331.84        40.63 o                         
  -2  28   1        607.18        839.27        50.71 o                         
  -1  28   1         30.34         80.41        37.11 o                         
   0  28   1        295.89        400.37        41.79 o                         
   1  28   1         26.72         93.81        37.31 o                         
   2  28   1        589.48        876.47        51.75 o                         
   3  28   1        292.80        360.34        43.72 o                         
   0   0   2     260098.94     340379.91      7808.24 o                         
  -1   1   2      15918.89      17539.96       273.59 o                         
   0   1   2       4148.49       5286.26        62.75 o                         
   1   1   2      15734.26      17167.45       281.22 o                         
  -2   2   2      37805.48      37939.92       633.44 o                         
  -1   2   2       1689.98       1758.72        22.71 o                         
   0   2   2      78016.51      84061.57       898.22 o                         
   1   2   2       1772.63       1902.64        25.31 o                         
   2   2   2      39157.43      40194.07       624.56 o                         
  -3   3   2      19844.39      19446.14       280.80 o                         
  -2   3   2       6742.06       6858.69        76.94 o                         
  -1   3   2       5202.22       4940.92        53.61 o                         
   0   3   2       4554.44       4465.66        51.02 o                         
   1   3   2       5421.00       5252.94        69.37 o                         
   2   3   2       6921.64       7177.55        82.14 o                         
   3   3   2      20419.57      20549.56       296.53 o                         
  -4   4   2      14623.01      14089.31       205.88 o                         
  -3   4   2      54778.42      53296.63       549.55 o                         
  -2   4   2      18049.16      17696.59       197.37 o                         
  -1   4   2       1299.95       1361.79        19.21 o                         
   0   4   2      14130.73      14053.25       157.17 o                         
   1   4   2       1448.88       1566.83        23.36 o                         
   2   4   2      16596.69      16770.33       196.61 o                         
   3   4   2      55533.15      55790.27       575.39 o                         
   4   4   2      15797.88      15703.67       238.57 o                         
  -5   5   2      37075.52      34672.40       543.13 o                         
  -4   5   2      24302.68      22832.60       243.44 o                         
  -3   5   2       9662.31       9118.46       102.37 o                         
  -2   5   2       3346.20       3457.30        44.79 o                         
  -1   5   2       3857.43       3981.44        46.35 o                         
   0   5   2       1553.64       1590.84        23.39 o                         
   1   5   2       4068.30       4373.92        52.44 o                         
   2   5   2       3482.53       3595.67        47.06 o                         
   3   5   2       9852.83       9798.77       109.59 o                         
   4   5   2      24758.59      23667.82       247.09 o                         
   5   5   2      37701.26      36581.69       548.29 o                         
  -6   6   2        232.10        272.97        15.95 o                         
  -5   6   2      13448.56      12552.77       143.16 o                         
  -4   6   2       1304.70       1001.56        18.61 o                         
  -3   6   2        799.82        676.67        14.91 o                         
  -2   6   2      13438.76      11979.50       133.44 o                         
  -1   6   2        594.25        435.28        11.26 o                         
   0   6   2       7723.62       7780.88        88.02 o                         
   1   6   2        611.69        470.96        11.80 o                         
   2   6   2      13164.23      11884.11       135.09 o                         
   3   6   2        908.79        809.89        17.16 o                         
   4   6   2       1502.41       1178.26        19.72 o                         
   5   6   2      13791.93      13247.39       144.30 o                         
   6   6   2        122.64        146.07        15.99 o                         
  -7   7   2       1375.30       1415.97        35.42 o                         
  -6   7   2       2135.99       1850.73        28.75 o                         
  -5   7   2        652.05        782.13        17.16 o                         
  -4   7   2       6124.42       5878.10        71.28 o                         
  -3   7   2       3454.56       3277.11        42.21 o                         
  -2   7   2       5565.57       5204.61        62.02 o                         
  -1   7   2       1347.50       1199.65        19.95 o                         
   0   7   2       1123.85       1142.57        19.27 o                         
   1   7   2       1353.13       1212.57        20.72 o                         
   2   7   2       5702.21       5469.76        64.82 o                         
   3   7   2       3345.78       3183.59        43.47 o                         
   4   7   2       5819.73       5629.62        67.31 o                         
   5   7   2        566.96        720.93        16.19 o                         
   6   7   2       2189.94       1890.17        29.40 o                         
   7   7   2       1287.63       1359.72        33.09 o                         
  -8   8   2      11090.02       9965.24       159.73 o                         
  -7   8   2       1308.21       1012.32        21.19 o                         
  -6   8   2       9172.83       9815.93       115.28 o                         
  -5   8   2       9566.22       8913.53       102.82 o                         
  -4   8   2       4308.54       3710.25        47.77 o                         
  -3   8   2       4701.02       4601.82        55.45 o                         
  -2   8   2      14612.39      13567.09       148.53 o                         
  -1   8   2       2024.73       1718.25        26.16 o                         
   0   8   2      10335.30       9440.47       107.43 o                         
   1   8   2       2093.76       1854.04        27.36 o                         
   2   8   2      14265.98      13566.72       155.08 o                         
   3   8   2       4428.59       4403.54        57.68 o                         
   4   8   2       4597.20       4063.43        51.77 o                         
   5   8   2       9538.67       9082.45       102.40 o                         
   6   8   2       9851.07      10579.83       120.81 o                         
   7   8   2       1291.92       1075.37        23.20 o                         
   8   8   2      10857.55       9865.39       158.10 o                         
  -9   9   2       1846.22       1829.45        44.63 o                         
  -8   9   2         45.04         19.15         9.27 o                         
  -7   9   2       2113.97       1969.81        32.05 o                         
  -6   9   2       2794.42       2297.84        34.27 o                         
  -5   9   2       5622.99       5599.45        68.45 o                         
  -4   9   2      10579.96      10276.57       120.30 o                         
  -3   9   2       2441.77       2380.04        33.66 o                         
  -2   9   2        478.21        631.65        16.30 o                         
  -1   9   2       4614.06       4728.34        57.38 o                         
   0   9   2       1428.39       1494.69        25.57 o                         
   1   9   2       4434.23       4620.53        56.35 o                         
   2   9   2        418.81        560.57        16.18 o                         
   3   9   2       2460.69       2402.97        35.49 o                         
   4   9   2      10205.69      10063.54       121.23 o                         
   5   9   2       5489.83       5668.42        69.47 o                         
   6   9   2       2791.73       2371.95        35.09 o                         
   7   9   2       2007.97       1873.76        30.44 o                         
   8   9   2         25.43         -6.20         8.97 o                         
   9   9   2       1745.23       1756.70        41.28 o                         
 -10  10   2        718.31        654.65        27.76 o                         
  -9  10   2         37.95         14.32         9.95 o                         
  -8  10   2       1104.38       1110.13        23.45 o                         
  -7  10   2       7323.44       6713.60        79.83 o                         
  -6  10   2       3503.31       3285.09        45.11 o                         
  -5  10   2       9033.07       8188.33        94.64 o                         
  -4  10   2       4092.29       3602.74        49.13 o                         
  -3  10   2       6130.21       5906.99        71.87 o                         
  -2  10   2       3644.46       3644.45        47.65 o                         
  -1  10   2       8795.39       8362.90        95.79 o                         
   0  10   2      14908.87      15040.47       165.21 o                         
   1  10   2       8546.09       8231.80        96.59 o                         
   2  10   2       3639.03       3595.39        47.00 o                         
   3  10   2       6061.60       5922.82        72.04 o                         
   4  10   2       4285.37       4025.13        55.51 o                         
   5  10   2       9215.60       8520.62       100.51 o                         
   6  10   2       3759.10       3573.04        47.16 o                         
   7  10   2       7234.45       6740.67        81.87 o                         
   8  10   2       1099.05       1110.40        23.61 o                         
   9  10   2         20.77          1.93         9.73 o                         
  10  10   2        750.37        692.05        26.77 o                         
 -11  11   2       1804.71       1502.91        49.29 o                         
 -10  11   2       2876.18       2528.28        42.63 o                         
  -9  11   2        554.01        531.48        17.42 o                         
  -8  11   2       5259.34       4788.39        61.02 o                         
  -7  11   2       1460.21       1305.96        25.38 o                         
  -6  11   2       1076.63       1097.12        23.15 o                         
  -5  11   2       2845.70       3000.30        43.50 o                         
  -4  11   2        104.10        123.59        11.38 o                         
  -3  11   2       2842.78       2796.70        41.41 o                         
  -2  11   2       1604.16       1557.97        27.20 o                         
  -1  11   2       2407.52       2233.71        32.26 o                         
   0  11   2        245.92        222.82        12.50 o                         
   1  11   2       2487.10       2365.18        36.68 o                         
   2  11   2       1471.48       1469.04        26.48 o                         
   3  11   2       2943.61       3003.23        42.41 o                         
   4  11   2         70.63         92.34        10.57 o                         
   5  11   2       2874.59       3059.79        43.74 o                         
   6  11   2       1199.41       1269.19        26.20 o                         
   7  11   2       1462.25       1351.14        26.26 o                         
   8  11   2       5404.33       4947.99        64.13 o                         
   9  11   2        544.14        503.76        16.68 o                         
  10  11   2       2725.89       2380.93        37.31 o                         
  11  11   2       1873.27       1502.15        41.54 o                         
 -12  12   2        214.65        150.68        29.16 o                         
 -11  12   2       3432.16       3133.98        56.61 o                         
 -10  12   2       1226.30       1115.95        29.46 o                         
  -9  12   2       1398.55       1351.67        33.54 o                         
  -8  12   2       2040.47       1909.30        33.05 o                         
  -7  12   2       3817.79       3700.37        49.30 o                         
  -6  12   2       3451.10       3097.69        43.97 o                         
  -5  12   2       5281.86       4896.96        63.15 o                         
  -4  12   2       3952.25       3701.54        50.42 o                         
  -3  12   2       3673.34       3335.90        47.97 o                         
  -2  12   2       3718.43       3578.61        47.35 o                         
  -1  12   2       2928.44       2590.40        37.55 o                         
   0  12   2       2756.63       2764.65        38.80 o                         
   1  12   2       3012.96       2668.56        40.66 o                         
   2  12   2       3795.97       3732.25        49.72 o                         
   3  12   2       3809.90       3446.60        47.73 o                         
   4  12   2       4131.30       3835.52        53.16 o                         
   5  12   2       5495.64       5197.88        66.86 o                         
   6  12   2       3433.68       3043.54        44.58 o                         
   7  12   2       4032.98       4015.45        56.51 o                         
   8  12   2       1971.20       1826.02        34.07 o                         
   9  12   2       1421.98       1355.93        29.70 o                         
  10  12   2       1240.77       1142.46        27.67 o                         
  11  12   2       3200.39       3017.42        50.10 o                         
  12  12   2        225.32        232.35        29.51 o                         
 -13  13   2        705.85        651.38        40.85 o                         
 -12  13   2       1424.68       1469.97        38.62 o                         
 -11  13   2       3424.51       3111.53        55.58 o                         
 -10  13   2        159.47        161.02        17.93 o                         
  -9  13   2       1355.29       1300.96        31.52 o                         
  -8  13   2          9.12         -0.40        12.67 o                         
  -7  13   2        125.64        105.17        13.89 o                         
  -6  13   2       1501.49       1425.52        29.04 o                         
  -5  13   2       1802.58       1777.31        31.70 o                         
  -4  13   2         89.60         98.32        11.89 o                         
  -3  13   2         26.56         15.04        11.42 o                         
  -2  13   2       1118.88       1107.10        24.16 o                         
  -1  13   2       4623.58       4749.89        61.25 o                         
   0  13   2         14.49          5.42        11.80 o                         
   1  13   2       4635.30       4795.88        64.27 o                         
   2  13   2       1190.35       1159.64        25.31 o                         
   3  13   2         35.22         70.64        11.51 o                         
   4  13   2         80.77         87.31        11.45 o                         
   5  13   2       1815.72       1804.94        33.12 o                         
   6  13   2       1478.69       1495.02        30.20 o                         
   7  13   2        128.61        124.11        14.25 o                         
   8  13   2         13.92         -9.32        12.62 o                         
   9  13   2       1441.05       1358.00        30.81 o                         
  10  13   2        103.75        108.16        16.03 o                         
  11  13   2       3388.93       3059.74        56.89 o                         
  12  13   2       1403.62       1477.35        39.99 o                         
  13  13   2        612.49        668.68        42.93 o                         
 -14  14   2          4.10         10.04        29.51 o                         
 -13  14   2       1995.45       1865.43        48.97 o                         
 -12  14   2        220.93        169.01        21.52 o                         
 -11  14   2        648.47        579.17        27.63 o                         
 -10  14   2        322.21        313.81        20.92 o                         
  -9  14   2       5458.95       5115.33        68.49 o                         
  -8  14   2       3569.43       3394.07        50.44 o                         
  -7  14   2       4298.02       4130.86        58.32 o                         
  -6  14   2       1537.67       1503.09        32.13 o                         
  -5  14   2       2935.74       2892.11        45.80 o                         
  -4  14   2        119.70        123.91        14.28 o                         
  -3  14   2       1131.79       1019.94        25.30 o                         
  -2  14   2        757.92        779.54        21.53 o                         
  -1  14   2       2127.65       1991.92        34.19 o                         
   0  14   2        194.14        259.82        14.95 o                         
   1  14   2       2177.79       2049.94        34.37 o                         
   2  14   2        781.56        788.68        22.14 o                         
   3  14   2       1057.55        926.91        23.83 o                         
   4  14   2         96.39         99.58        14.59 o                         
   5  14   2       2983.36       2872.33        44.73 o                         
   6  14   2       1495.38       1495.57        31.55 o                         
   7  14   2       4489.61       4474.54        63.67 o                         
   8  14   2       3547.18       3423.68        53.05 o                         
   9  14   2       5205.30       4906.33        70.97 o                         
  10  14   2        319.03        307.83        23.34 o                         
  11  14   2        725.11        658.22        28.14 o                         
  12  14   2        193.55        154.50        21.88 o                         
  13  14   2       2126.84       1904.03        51.40 o                         
  14  14   2         12.29          0.37        33.39 o                         
 -15  15   2        748.18        748.90        52.73 o                         
 -14  15   2        485.12        518.59        29.96 o                         
 -13  15   2        707.53        619.53        31.91 o                         
 -12  15   2        713.87        693.72        30.90 o                         
 -11  15   2        283.45        275.00        23.84 o                         
 -10  15   2        752.88        708.67        29.02 o                         
  -9  15   2        138.75         72.86        16.57 o                         
  -8  15   2        618.40        666.75        23.93 o                         
  -7  15   2        481.98        403.52        19.19 o                         
  -6  15   2        412.96        416.50        18.78 o                         
  -5  15   2        428.59        451.91        20.17 o                         
  -4  15   2        349.77        393.07        19.51 o                         
  -3  15   2       2016.75       1961.63        37.96 o                         
  -2  15   2       1375.51       1284.03        28.48 o                         
  -1  15   2        238.77        257.80        16.41 o                         
   0  15   2        465.69        457.11        18.36 o                         
   1  15   2        248.16        289.65        15.67 o                         
   2  15   2       1310.91       1338.34        30.96 o                         
   3  15   2       2072.13       1984.39        38.94 o                         
   4  15   2        339.74        342.63        18.95 o                         
   5  15   2        457.03        456.61        20.85 o                         
   6  15   2        341.13        405.96        18.92 o                         
   7  15   2        431.11        395.68        20.87 o                         
   8  15   2        524.31        545.84        22.96 o                         
   9  15   2        100.55         84.45        16.16 o                         
  10  15   2        781.40        729.30        28.85 o                         
  11  15   2        276.18        262.88        24.90 o                         
  12  15   2        736.75        746.98        35.20 o                         
  13  15   2        820.97        685.66        36.99 o                         
  14  15   2        501.51        527.88        35.18 o                         
  15  15   2        670.98        658.68        53.90 o                         
 -16  16   2        371.71        411.73        47.46 o                         
 -15  16   2        137.20        148.80        27.61 o                         
 -14  16   2        402.91        350.77        30.43 o                         
 -13  16   2        121.24        101.38        25.18 o                         
 -12  16   2         32.83        -18.57        19.99 o                         
 -11  16   2        789.60        750.08        31.45 o                         
 -10  16   2       1212.45       1132.73        36.06 o                         
  -9  16   2        952.76        945.12        30.89 o                         
  -8  16   2       1836.34       1724.14        38.53 o                         
  -7  16   2       1797.05       1685.67        37.34 o                         
  -6  16   2       1705.98       1657.29        36.65 o                         
  -5  16   2       3685.69       3359.87        53.77 o                         
  -4  16   2        390.16        433.49        21.00 o                         
  -3  16   2       1288.64       1239.56        31.38 o                         
  -2  16   2       2871.75       2877.33        48.45 o                         
  -1  16   2       3014.45       2963.82        50.53 o                         
   0  16   2        699.95        692.02        23.74 o                         
   1  16   2       2859.71       2779.48        46.60 o                         
   2  16   2       2945.36       2920.01        48.55 o                         
   3  16   2       1151.92       1152.24        30.22 o                         
   4  16   2        414.25        418.68        21.75 o                         
   5  16   2       3489.34       3327.66        54.45 o                         
   6  16   2       1661.49       1612.72        35.48 o                         
   7  16   2       1791.16       1714.03        37.75 o                         
   8  16   2       1799.96       1718.89        38.87 o                         
   9  16   2        941.44        930.69        31.49 o                         
  10  16   2       1247.24       1185.07        43.06 o                         
  11  16   2        897.62        818.93        37.51 o                         
  12  16   2         18.42         20.29        23.10 o                         
  13  16   2        151.98         81.87        27.61 o                         
  14  16   2        458.45        411.02        34.04 o                         
  15  16   2        165.61        182.06        30.91 o                         
  16  16   2        334.58        301.69        49.24 o                         
 -17  17   2        748.76        678.23        57.15 o                         
 -16  17   2         58.40         60.24        28.24 o                         
 -15  17   2        285.29        250.64        30.89 o                         
 -14  17   2        301.87        329.67        31.00 o                         
 -13  17   2        663.35        637.36        34.72 o                         
 -12  17   2        749.81        744.21        34.35 o                         
 -11  17   2        957.88        989.04        35.21 o                         
 -10  17   2       1077.39       1029.86        35.02 o                         
  -9  17   2         97.30         93.04        20.17 o                         
  -8  17   2       2044.04       1988.20        43.49 o                         
  -7  17   2        651.80        631.97        27.62 o                         
  -6  17   2       2544.00       2438.46        46.17 o                         
  -5  17   2         79.15         84.79        18.84 o                         
  -4  17   2       3405.69       3405.66        57.01 o                         
  -3  17   2       3565.91       3607.44        57.26 o                         
  -2  17   2        525.06        517.80        23.58 o                         
  -1  17   2       1517.42       1422.89        37.25 o                         
   0  17   2        839.40        890.04        28.54 o                         
   1  17   2       1541.61       1368.08        34.39 o                         
   2  17   2        504.03        474.51        22.49 o                         
   3  17   2       3647.31       3546.46        58.10 o                         
   4  17   2       3416.57       3440.99        56.79 o                         
   5  17   2         78.68         85.52        18.60 o                         
   6  17   2       2532.89       2445.86        50.06 o                         
   7  17   2        576.70        602.49        26.77 o                         
   8  17   2       2079.25       2003.98        45.00 o                         
   9  17   2         91.67         46.88        19.96 o                         
  10  17   2       1013.04        951.63        38.17 o                         
  11  17   2        953.10        912.33        39.62 o                         
  12  17   2        730.92        716.27        37.18 o                         
  13  17   2        715.42        694.46        39.19 o                         
  14  17   2        334.98        349.38        42.57 o                         
  15  17   2        333.28        379.05        35.53 o                         
  16  17   2         73.87         89.34        30.79 o                         
  17  17   2        788.86        708.98        60.93 o                         
 -18  18   2       3886.68       4433.01       133.76 o                         
 -17  18   2        149.97        138.68        31.64 o                         
 -16  18   2       1129.76       1146.10        49.34 o                         
 -15  18   2         28.80         46.41        26.86 o                         
 -14  18   2        170.01        211.20        28.33 o                         
 -13  18   2        192.71        170.61        28.62 o                         
 -12  18   2        228.99        210.68        28.20 o                         
 -11  18   2        443.83        410.37        28.57 o                         
 -10  18   2        869.37        860.99        34.63 o                         
  -9  18   2        288.33        273.03        24.77 o                         
  -8  18   2         96.57         57.90        19.07 o                         
  -7  18   2       1625.08       1538.61        39.06 o                         
  -6  18   2        486.07        517.35        24.66 o                         
  -5  18   2       1314.82       1309.86        34.61 o                         
  -4  18   2        922.01        949.38        29.94 o                         
  -3  18   2       1381.55       1356.32        37.33 o                         
  -2  18   2        369.75        308.14        23.89 o                         
  -1  18   2       1858.63       1892.45        43.76 o                         
   0  18   2        673.60        658.87        27.30 o                         
   1  18   2       1942.49       1963.13        42.45 o                         
   2  18   2        376.47        355.90        22.61 o                         
   3  18   2       1514.31       1543.58        38.58 o                         
   4  18   2        912.83        924.10        31.97 o                         
   5  18   2       1377.14       1386.32        40.12 o                         
   6  18   2        471.36        467.08        25.70 o                         
   7  18   2       1442.44       1366.64        39.20 o                         
   8  18   2        113.54         61.87        20.58 o                         
   9  18   2        221.15        177.07        25.00 o                         
  10  18   2        930.42        932.41        40.74 o                         
  11  18   2        434.86        456.66        32.62 o                         
  12  18   2        183.81        125.82        28.90 o                         
  13  18   2        202.89        207.27        32.17 o                         
  14  18   2        181.69        233.11        32.72 o                         
  15  18   2         22.44         17.22        29.65 o                         
  16  18   2       1183.80       1195.98        56.60 o                         
  17  18   2        160.86        167.43        34.70 o                         
  18  18   2       3943.59       4452.05       155.03 o                         
 -19  19   2       1212.59       1305.68       108.11 o                         
 -18  19   2         79.81         92.50        31.75 o                         
 -17  19   2        162.86        140.92        32.84 o                         
 -16  19   2          4.32          3.59        28.38 o                         
 -15  19   2        357.77        317.30        33.68 o                         
 -14  19   2        344.60        355.21        33.98 o                         
 -13  19   2        631.40        603.18        38.28 o                         
 -12  19   2        103.34        117.69        27.91 o                         
 -11  19   2        240.82        232.55        27.57 o                         
 -10  19   2        241.80        252.42        26.68 o                         
  -9  19   2        290.23        273.08        26.45 o                         
  -8  19   2       1008.48        979.97        34.74 o                         
  -7  19   2        214.25        181.81        21.76 o                         
  -6  19   2        518.46        551.08        25.78 o                         
  -5  19   2        728.80        638.56        27.98 o                         
  -4  19   2       1382.44       1465.35        39.30 o                         
  -3  19   2        263.13        251.06        24.99 o                         
  -2  19   2        148.05        114.29        22.87 o                         
  -1  19   2        446.77        447.18        26.28 o                         
   0  19   2        353.83        364.11        25.23 o                         
   1  19   2        441.16        458.02        25.46 o                         
   2  19   2        136.12        170.35        22.10 o                         
   3  19   2        283.08        244.85        24.07 o                         
   4  19   2       1371.44       1370.77        43.06 o                         
   5  19   2        785.47        723.10        33.01 o                         
   6  19   2        529.16        488.54        28.67 o                         
   7  19   2        251.10        252.25        24.67 o                         
   8  19   2       1045.22       1101.23        37.23 o                         
   9  19   2        234.72        236.88        27.16 o                         
  10  19   2        282.48        262.25        28.78 o                         
  11  19   2        204.50        261.38        30.19 o                         
  12  19   2         80.38         74.77        28.74 o                         
  13  19   2        625.64        655.81        41.01 o                         
  14  19   2        310.65        318.63        35.61 o                         
  15  19   2        385.75        336.40        37.39 o                         
  16  19   2          3.49        -29.98        29.98 o                         
  17  19   2        185.21        152.71        36.66 o                         
  18  19   2         83.32        119.77        35.17 o                         
  19  19   2       1306.25       1299.16        92.76 o                         
 -19  20   2         75.21         49.50        33.06 o                         
 -18  20   2       1519.05       1609.35        60.20 o                         
 -17  20   2         94.77         88.70        33.45 o                         
 -16  20   2        926.28        964.16        47.21 o                         
 -15  20   2        155.42        107.92        36.01 o                         
 -14  20   2        595.14        678.95        40.03 o                         
 -13  20   2        282.11        313.53        34.53 o                         
 -12  20   2        812.13        832.67        42.99 o                         
 -11  20   2        193.88        207.39        30.27 o                         
 -10  20   2        540.75        520.72        31.70 o                         
  -9  20   2         45.33         54.26        23.59 o                         
  -8  20   2         99.70         90.35        24.96 o                         
  -7  20   2        763.53        738.43        31.67 o                         
  -6  20   2         87.56         62.14        21.41 o                         
  -5  20   2        297.28        333.95        24.64 o                         
  -4  20   2        260.92        224.38        25.02 o                         
  -3  20   2        460.77        495.97        28.66 o                         
  -2  20   2        271.61        229.44        28.92 o                         
  -1  20   2       1602.76       1634.48        44.53 o                         
   0  20   2        614.26        648.65        31.64 o                         
   1  20   2       1712.10       1738.26        48.13 o                         
   2  20   2        268.54        275.87        27.20 o                         
   3  20   2        475.34        504.78        31.25 o                         
   4  20   2        277.96        246.01        26.14 o                         
   5  20   2        318.66        343.81        27.76 o                         
   6  20   2        105.52         67.92        23.44 o                         
   7  20   2        706.42        700.26        35.70 o                         
   8  20   2        101.77        133.70        25.38 o                         
   9  20   2         54.26         86.18        27.58 o                         
  10  20   2        483.90        471.86        33.41 o                         
  11  20   2        201.84        198.48        29.62 o                         
  12  20   2        868.88        861.84        43.06 o                         
  13  20   2        267.39        300.13        33.69 o                         
  14  20   2        535.22        540.09        40.75 o                         
  15  20   2        146.00        187.24        36.35 o                         
  16  20   2        946.53        986.11        50.79 o                         
  17  20   2         96.50         62.22        35.05 o                         
  18  20   2       1498.81       1600.88        64.80 o                         
  19  20   2         78.65         24.73        34.65 o                         
 -18  21   2        136.24        132.09        35.95 o                         
 -17  21   2        251.38        213.68        36.82 o                         
 -16  21   2          6.79         17.11        31.48 o                         
 -15  21   2        606.67        657.21        41.76 o                         
 -14  21   2          2.09        -28.31        28.31 o                         
 -13  21   2       1082.72       1099.98        47.82 o                         
 -12  21   2        198.41        169.69        32.62 o                         
 -11  21   2        291.78        335.72        34.40 o                         
 -10  21   2        106.13         88.06        28.17 o                         
  -9  21   2        277.83        273.04        30.06 o                         
  -8  21   2         41.11         32.62        25.40 o                         
  -7  21   2        551.11        625.76        34.03 o                         
  -6  21   2         54.04          2.14        23.42 o                         
  -5  21   2        147.61        201.08        25.60 o                         
  -4  21   2         15.12          5.19        22.49 o                         
  -3  21   2        123.48        121.56        24.47 o                         
  -2  21   2        961.86        995.35        39.22 o                         
  -1  21   2        505.17        561.62        30.43 o                         
   0  21   2         13.04        -22.07        22.07 o                         
   1  21   2        493.07        465.09        31.16 o                         
   2  21   2        975.11        984.37        38.97 o                         
   3  21   2        127.74        119.00        25.91 o                         
   4  21   2         11.86          6.57        23.13 o                         
   5  21   2        151.77        130.55        25.95 o                         
   6  21   2         39.41         31.98        24.62 o                         
   7  21   2        495.80        506.58        33.30 o                         
   8  21   2         31.25         41.57        32.11 o                         
   9  21   2        297.06        245.43        33.77 o                         
  10  21   2        128.34         38.32        29.43 o                         
  11  21   2        312.77        250.72        35.33 o                         
  12  21   2        179.38        234.84        35.23 o                         
  13  21   2        998.54       1088.27        48.64 o                         
  14  21   2          0.65         10.79        29.33 o                         
  15  21   2        588.70        657.50        43.29 o                         
  16  21   2          8.55        -20.04        32.25 o                         
  17  21   2        263.39        313.47        39.79 o                         
  18  21   2        136.71        171.38        37.49 o                         
 -17  22   2         61.77         13.10        33.93 o                         
 -16  22   2        163.69        131.12        34.79 o                         
 -15  22   2        212.63        278.44        37.06 o                         
 -14  22   2        548.28        543.17        43.91 o                         
 -13  22   2        167.55        213.52        36.08 o                         
 -12  22   2       1264.49       1426.48        58.17 o                         
 -11  22   2        164.28        185.89        36.35 o                         
 -10  22   2        834.39        920.85        55.09 o                         
  -9  22   2         64.50         14.29        27.57 o                         
  -8  22   2        349.29        332.68        33.44 o                         
  -7  22   2        395.91        419.05        34.42 o                         
  -6  22   2        330.31        302.95        31.94 o                         
  -5  22   2       2013.38       2083.06        62.75 o                         
  -4  22   2        396.25        329.31        29.99 o                         
  -3  22   2        714.94        797.41        36.78 o                         
  -2  22   2        259.56        258.44        27.49 o                         
  -1  22   2         85.77         95.44        25.06 o                         
   0  22   2        239.66        213.73        26.50 o                         
   1  22   2        125.42        123.89        26.45 o                         
   2  22   2        239.15        343.52        30.31 o                         
   3  22   2        779.05        872.82        39.63 o                         
   4  22   2        420.13        416.02        32.52 o                         
   5  22   2       1948.45       1993.28        58.40 o                         
   6  22   2        291.52        320.37        33.37 o                         
   7  22   2        367.20        384.52        35.50 o                         
   8  22   2        368.80        404.44        39.07 o                         
   9  22   2         61.68         70.12        30.53 o                         
  10  22   2        853.51        877.22        51.98 o                         
  11  22   2        178.16        200.12        38.43 o                         
  12  22   2       1226.97       1352.10        62.05 o                         
  13  22   2        175.74        191.68        37.30 o                         
  14  22   2        455.54        467.81        41.80 o                         
  15  22   2        215.54        225.23        37.78 o                         
  16  22   2        130.43         50.62        35.25 o                         
  17  22   2         65.22         53.14        34.88 o                         
 -16  23   2         56.19         51.03        35.79 o                         
 -15  23   2        647.72        672.95        47.90 o                         
 -14  23   2        182.65        210.04        43.08 o                         
 -13  23   2        778.94        824.43        53.04 o                         
 -12  23   2         13.84         -3.55        34.44 o                         
 -11  23   2        703.46        750.60        50.26 o                         
 -10  23   2        129.51        129.62        36.51 o                         
  -9  23   2        808.60        947.82        49.49 o                         
  -8  23   2        163.49        141.50        33.77 o                         
  -7  23   2       1010.45       1126.19        51.17 o                         
  -6  23   2        107.78        111.11        30.91 o                         
  -5  23   2        129.82        137.97        28.51 o                         
  -4  23   2         10.44         42.61        26.46 o                         
  -3  23   2        259.97        313.19        29.87 o                         
  -2  23   2        156.94        156.98        27.86 o                         
  -1  23   2        189.78        171.85        28.83 o                         
   0  23   2         20.84        -22.50        24.62 o                         
   1  23   2        182.01        173.21        29.11 o                         
   2  23   2        156.35        178.43        28.59 o                         
   3  23   2        250.71        287.75        31.69 o                         
   4  23   2         15.62          7.86        26.82 o                         
   5  23   2        117.24         98.50        29.78 o                         
   6  23   2         92.83         84.94        30.49 o                         
   7  23   2       1028.42       1137.88        56.75 o                         
   8  23   2        179.05        135.61        37.17 o                         
   9  23   2        823.67        975.79        55.40 o                         
  10  23   2        131.45        110.07        40.89 o                         
  11  23   2        662.35        820.89        53.82 o                         
  12  23   2         13.91         53.34        37.20 o                         
  13  23   2        738.87        836.20        54.79 o                         
  14  23   2        177.69        213.57        43.82 o                         
  15  23   2        649.25        705.86        54.26 o                         
  16  23   2         59.18         -0.54        37.30 o                         
 -14  24   2        271.67        223.69        43.28 o                         
 -13  24   2        262.88        338.46        45.23 o                         
 -12  24   2        270.70        296.75        42.90 o                         
 -11  24   2          1.27        -37.50        37.50 o                         
 -10  24   2        273.74        284.07        45.91 o                         
  -9  24   2         85.27         69.78        40.27 o                         
  -8  24   2        524.73        590.86        44.98 o                         
  -7  24   2        268.48        272.80        37.55 o                         
  -6  24   2        365.43        415.65        39.81 o                         
  -5  24   2        469.85        580.64        38.67 o                         
  -4  24   2        281.27        302.23        32.66 o                         
  -3  24   2        210.98        240.30        31.22 o                         
  -2  24   2        403.62        472.38        33.73 o                         
  -1  24   2        221.74        252.99        30.11 o                         
   0  24   2         32.64         14.96        26.08 o                         
   1  24   2        234.01        297.70        31.70 o                         
   2  24   2        384.15        444.58        34.54 o                         
   3  24   2        242.69        274.87        31.66 o                         
   4  24   2        310.37        333.88        34.06 o                         
   5  24   2        443.20        495.49        38.52 o                         
   6  24   2        368.04        354.31        41.33 o                         
   7  24   2        251.39        257.28        41.27 o                         
   8  24   2        471.87        466.28        45.91 o                         
   9  24   2         76.38         74.54        43.02 o                         
  10  24   2        245.92        295.94        46.15 o                         
  11  24   2          0.77        -38.94        38.94 o                         
  12  24   2        238.36        251.14        47.30 o                         
  13  24   2        254.52        326.02        50.21 o                         
  14  24   2        324.66        308.49        48.14 o                         
 -12  25   2        178.30        238.94        48.14 o                         
 -11  25   2        179.57        162.87        45.59 o                         
 -10  25   2         59.47         78.32        41.81 o                         
  -9  25   2         72.89          3.31        39.87 o                         
  -8  25   2        162.32        123.54        39.72 o                         
  -7  25   2        308.66        357.82        43.06 o                         
  -6  25   2        219.01        254.30        38.41 o                         
  -5  25   2        173.14        146.16        33.83 o                         
  -4  25   2        206.30        170.11        32.41 o                         
  -3  25   2        326.70        388.19        36.37 o                         
  -2  25   2        583.13        739.94        40.62 o                         
  -1  25   2         29.61         35.66        28.63 o                         
   0  25   2        198.20        275.96        33.60 o                         
   1  25   2         27.07         72.34        29.00 o                         
   2  25   2        589.24        710.30        39.66 o                         
   3  25   2        344.06        397.55        36.85 o                         
   4  25   2        210.87        170.70        32.50 o                         
   5  25   2        151.19        123.39        33.24 o                         
   6  25   2        209.09        189.75        45.22 o                         
   7  25   2        289.41        393.95        43.81 o                         
   8  25   2        178.32        203.31        42.50 o                         
   9  25   2         80.74        144.95        44.05 o                         
  10  25   2         67.56          7.56        41.43 o                         
  11  25   2        155.72        185.80        44.46 o                         
  12  25   2        191.21        231.72        48.95 o                         
 -10  26   2        286.63        279.74        51.79 o                         
  -9  26   2        161.80        141.35        46.76 o                         
  -8  26   2        124.26        166.47        46.01 o                         
  -7  26   2         83.29        123.08        41.21 o                         
  -6  26   2         97.75          5.91        35.38 o                         
  -5  26   2        207.85        245.36        38.64 o                         
  -4  26   2         36.17         47.24        33.08 o                         
  -3  26   2         38.77         66.21        31.68 o                         
  -2  26   2        572.31        679.10        45.91 o                         
  -1  26   2         13.06         93.92        31.53 o                         
   0  26   2        406.64        539.54        40.20 o                         
   1  26   2         19.26         -7.65        28.98 o                         
   2  26   2        579.53        634.26        41.49 o                         
   3  26   2         31.57          9.12        30.86 o                         
   4  26   2         44.96         32.01        31.20 o                         
   5  26   2        222.74        254.86        39.45 o                         
   6  26   2        119.44        122.87        36.09 o                         
   7  26   2         81.66         24.05        49.07 o                         
   8  26   2        105.82        158.51        43.01 o                         
   9  26   2        155.90        142.14        47.59 o                         
  10  26   2        286.10        339.76        51.37 o                         
  -7  27   2         75.65        110.62        49.30 o                         
  -6  27   2        469.28        556.34        48.84 o                         
  -5  27   2         18.48         51.46        37.92 o                         
  -4  27   2         47.74        -10.68        34.93 o                         
  -3  27   2        130.60         88.01        34.13 o                         
  -2  27   2         96.81        116.18        36.28 o                         
  -1  27   2        574.85        656.50        44.29 o                         
   0  27   2          6.02         52.99        32.48 o                         
   1  27   2        578.31        648.83        45.46 o                         
   2  27   2         96.16        165.55        35.15 o                         
   3  27   2        136.11         71.81        35.61 o                         
   4  27   2         50.22         18.05        34.54 o                         
   5  27   2         22.98         42.75        36.84 o                         
   6  27   2        486.12        501.78        49.58 o                         
   7  27   2         59.09         15.93        41.48 o                         
  -2  28   2        116.13        114.55        37.84 o                         
  -1  28   2          7.50          3.36        34.89 o                         
   0  28   2        219.49        248.85        41.64 o                         
   1  28   2          9.66         40.11        34.88 o                         
   2  28   2        107.08        123.78        36.63 o                         
   0   1   3        641.75        859.84        15.46 o                         
  -1   2   3      27717.14      31236.56       343.84 o                         
   0   2   3      35385.24      41535.29       466.76 o                         
   1   2   3      27814.71      31284.82       337.20 o                         
  -2   3   3       6373.82       6679.20        75.69 o                         
  -1   3   3       9372.36      10354.48       119.54 o                         
   0   3   3       9668.81      10533.05       121.46 o                         
   1   3   3       9334.21      10302.40       121.71 o                         
   2   3   3       6351.00       6771.77        78.11 o                         
  -3   4   3       4632.70       4534.49        56.44 o                         
  -2   4   3      29071.17      30153.11       326.28 o                         
  -1   4   3      15932.75      16523.88       169.61 o                         
   0   4   3        829.37        978.55        20.56 o                         
   1   4   3      15747.28      16461.36       197.70 o                         
   2   4   3      29107.31      30717.96       365.58 o                         
   3   4   3       4496.43       4468.16        55.42 o                         
  -4   5   3        708.85        654.95        14.50 o                         
  -3   5   3      44783.30      43687.51       482.46 o                         
  -2   5   3      13773.70      13691.41       151.59 o                         
  -1   5   3       4360.06       4213.27        47.22 o                         
   0   5   3       6995.69       7510.58        84.75 o                         
   1   5   3       4434.56       4368.23        55.31 o                         
   2   5   3      14007.12      14331.54       174.01 o                         
   3   5   3      44724.34      44688.62       505.07 o                         
   4   5   3        721.17        690.94        14.19 o                         
  -5   6   3       6524.55       5925.42        67.10 o                         
  -4   6   3       2181.90       2170.73        31.12 o                         
  -3   6   3       2015.83       1987.61        29.08 o                         
  -2   6   3       1080.13       1117.31        20.51 o                         
  -1   6   3       2371.60       2246.95        29.69 o                         
   0   6   3        357.34        359.77        10.57 o                         
   1   6   3       2444.70       2369.45        32.18 o                         
   2   6   3       1087.91       1144.75        21.43 o                         
   3   6   3       1969.25       1970.34        30.27 o                         
   4   6   3       2176.10       2196.21        32.04 o                         
   5   6   3       6389.79       5917.17        66.96 o                         
  -6   7   3       2464.45       2636.64        35.23 o                         
  -5   7   3       5017.58       4821.89        58.21 o                         
  -4   7   3       4271.47       4449.22        55.49 o                         
  -3   7   3        486.34        466.17        15.08 o                         
  -2   7   3       1742.66       1848.11        32.58 o                         
  -1   7   3       1906.37       1831.69        26.53 o                         
   0   7   3       1814.34       1653.75        28.37 o                         
   1   7   3       1816.20       1832.78        33.23 o                         
   2   7   3       1745.82       1919.05        30.91 o                         
   3   7   3        502.98        480.17        15.04 o                         
   4   7   3       4298.63       4561.96        56.42 o                         
   5   7   3       5047.36       4868.82        59.97 o                         
   6   7   3       2608.93       2881.09        38.11 o                         
  -7   8   3       1939.24       1869.69        28.09 o                         
  -6   8   3         48.72         64.11         9.29 o                         
  -5   8   3       1224.14       1152.33        23.77 o                         
  -4   8   3       2319.51       2475.14        37.90 o                         
  -3   8   3       1268.67       1221.57        24.63 o                         
  -2   8   3       1528.13       1434.77        25.76 o                         
  -1   8   3        453.18        430.68        12.80 o                         
   0   8   3       1860.53       1806.16        27.04 o                         
   1   8   3        479.74        444.46        13.41 o                         
   2   8   3       1536.79       1469.41        26.51 o                         
   3   8   3       1237.38       1169.54        24.25 o                         
   4   8   3       2374.36       2607.77        36.97 o                         
   5   8   3       1342.58       1253.85        23.77 o                         
   6   8   3         51.53         75.10         9.80 o                         
   7   8   3       1853.84       1775.41        27.78 o                         
  -8   9   3        855.95        819.92        17.86 o                         
  -7   9   3       1432.27       1330.11        25.25 o                         
  -6   9   3      11143.78      10882.44       125.22 o                         
  -5   9   3       1519.01       1655.86        29.77 o                         
  -4   9   3       2586.77       2369.31        35.50 o                         
  -3   9   3       1742.38       1851.40        30.82 o                         
  -2   9   3       2812.39       2700.60        38.22 o                         
  -1   9   3       6566.79       6556.67        76.33 o                         
   0   9   3       2406.28       2249.18        36.50 o                         
   1   9   3       6380.18       6415.15        76.65 o                         
   2   9   3       2953.59       2910.22        40.82 o                         
   3   9   3       1845.25       2019.53        33.95 o                         
   4   9   3       2530.32       2361.06        35.82 o                         
   5   9   3       1460.03       1620.11        28.03 o                         
   6   9   3      10929.92      10866.68       125.10 o                         
   7   9   3       1472.90       1375.80        27.88 o                         
   8   9   3        742.38        722.22        17.51 o                         
  -9  10   3       3242.09       2863.19        39.27 o                         
  -8  10   3       1766.72       1711.75        28.69 o                         
  -7  10   3       3639.20       3512.18        48.32 o                         
  -6  10   3       4428.95       4466.23        56.69 o                         
  -5  10   3       5526.52       5567.85        72.75 o                         
  -4  10   3        214.22        243.66        14.01 o                         
  -3  10   3       3580.68       3288.36        47.81 o                         
  -2  10   3       2616.31       2357.17        35.42 o                         
  -1  10   3       1818.03       1816.41        28.92 o                         
   0  10   3       5637.63       5416.04        65.40 o                         
   1  10   3       1803.31       1836.99        29.02 o                         
   2  10   3       2648.26       2439.13        36.51 o                         
   3  10   3       3463.38       3168.73        47.16 o                         
   4  10   3        219.55        242.81        14.19 o                         
   5  10   3       5484.51       5703.07        70.69 o                         
   6  10   3       4432.62       4613.68        59.75 o                         
   7  10   3       3550.23       3428.41        46.95 o                         
   8  10   3       1768.34       1690.57        28.33 o                         
   9  10   3       3322.67       2965.88        42.00 o                         
 -10  11   3        311.75        332.29        20.94 o                         
  -9  11   3       2320.48       2279.66        37.38 o                         
  -8  11   3       4406.83       4177.13        56.28 o                         
  -7  11   3        417.74        369.40        14.73 o                         
  -6  11   3       3287.37       3143.49        44.55 o                         
  -5  11   3       1877.00       1685.45        31.49 o                         
  -4  11   3        288.39        303.28        15.30 o                         
  -3  11   3       4809.79       4544.11        60.62 o                         
  -2  11   3       1876.62       1896.79        31.06 o                         
  -1  11   3       4151.84       3940.54        51.92 o                         
   0  11   3       6713.75       6614.58        80.20 o                         
   1  11   3       4094.88       3917.97        49.68 o                         
   2  11   3       1882.91       1916.88        31.40 o                         
   3  11   3       4672.98       4534.54        63.17 o                         
   4  11   3        307.78        300.79        15.53 o                         
   5  11   3       1902.09       1703.65        30.19 o                         
   6  11   3       3316.11       3176.92        45.43 o                         
   7  11   3        382.77        337.22        15.38 o                         
   8  11   3       4393.56       4205.54        56.28 o                         
   9  11   3       2360.95       2426.92        39.76 o                         
  10  11   3        230.34        253.83        15.25 o                         
 -11  12   3       1618.04       1480.02        36.46 o                         
 -10  12   3        597.15        536.58        21.61 o                         
  -9  12   3       5513.88       5093.90        67.60 o                         
  -8  12   3        896.95        933.24        25.80 o                         
  -7  12   3       2390.07       2133.27        37.24 o                         
  -6  12   3       1855.95       1706.53        32.15 o                         
  -5  12   3         19.39          0.90        11.36 o                         
  -4  12   3       3383.14       3152.31        48.08 o                         
  -3  12   3        128.77        150.62        11.92 o                         
  -2  12   3        471.78        463.63        15.90 o                         
  -1  12   3       1711.05       1785.46        34.20 o                         
   0  12   3        509.47        554.25        16.86 o                         
   1  12   3       1703.30       1796.63        30.39 o                         
   2  12   3        453.32        452.87        16.02 o                         
   3  12   3        130.03        114.06        13.08 o                         
   4  12   3       3268.41       3137.77        48.80 o                         
   5  12   3         34.92         43.59        11.55 o                         
   6  12   3       1875.40       1748.11        32.07 o                         
   7  12   3       2552.72       2286.00        38.51 o                         
   8  12   3        871.53        903.97        23.90 o                         
   9  12   3       5612.98       5235.02        72.91 o                         
  10  12   3        579.39        570.03        21.68 o                         
  11  12   3       1759.66       1654.87        40.92 o                         
 -12  13   3       2901.84       2600.23        50.14 o                         
 -11  13   3       1001.72        943.34        30.17 o                         
 -10  13   3        697.98        632.46        25.28 o                         
  -9  13   3        129.13         87.32        15.11 o                         
  -8  13   3       3137.35       2938.84        45.87 o                         
  -7  13   3        767.46        751.65        22.80 o                         
  -6  13   3         51.30         42.08        12.99 o                         
  -5  13   3        133.33        108.42        14.04 o                         
  -4  13   3       2207.90       2021.15        36.83 o                         
  -3  13   3        828.97        833.21        21.83 o                         
  -2  13   3       3408.91       3371.32        47.28 o                         
  -1  13   3       7057.50       6960.94        84.27 o                         
   0  13   3        152.48        202.38        18.62 o                         
   1  13   3       7209.86       7042.91        86.96 o                         
   2  13   3       3581.35       3631.22        50.84 o                         
   3  13   3        700.21        700.68        21.97 o                         
   4  13   3       2275.43       2058.52        37.98 o                         
   5  13   3         86.68         67.30        12.96 o                         
   6  13   3         61.94         59.40        12.75 o                         
   7  13   3        714.76        710.30        21.72 o                         
   8  13   3       3278.17       3108.38        50.17 o                         
   9  13   3        115.44         76.30        15.00 o                         
  10  13   3        759.67        710.92        26.96 o                         
  11  13   3       1006.70       1063.33        33.62 o                         
  12  13   3       2991.20       2666.03        55.34 o                         
 -13  14   3       1452.51       1307.05        38.94 o                         
 -12  14   3       1466.34       1394.06        37.94 o                         
 -11  14   3       3132.55       2824.40        52.67 o                         
 -10  14   3        518.15        432.10        22.44 o                         
  -9  14   3       1013.83       1053.06        28.49 o                         
  -8  14   3        730.13        679.62        22.40 o                         
  -7  14   3        432.00        383.82        18.87 o                         
  -6  14   3       1791.15       1691.55        34.40 o                         
  -5  14   3       2926.49       2776.06        46.29 o                         
  -4  14   3        676.90        710.95        23.33 o                         
  -3  14   3       1518.66       1522.04        33.17 o                         
  -2  14   3        395.86        402.75        16.50 o                         
  -1  14   3         77.06         69.70        12.53 o                         
   0  14   3        321.62        295.01        14.80 o                         
   1  14   3         92.67        110.98        12.98 o                         
   2  14   3        433.45        427.80        19.02 o                         
   3  14   3       1602.54       1495.10        32.20 o                         
   4  14   3        733.56        720.19        23.56 o                         
   5  14   3       2991.76       2887.79        46.02 o                         
   6  14   3       1894.85       1804.08        34.39 o                         
   7  14   3        403.37        380.55        19.16 o                         
   8  14   3        702.58        656.51        24.10 o                         
   9  14   3        935.15        970.61        28.44 o                         
  10  14   3        484.21        479.79        25.36 o                         
  11  14   3       3332.80       3052.04        58.60 o                         
  12  14   3       1494.00       1424.90        40.61 o                         
  13  14   3       1622.73       1442.42        42.89 o                         
 -14  15   3       2119.34       2103.56        58.40 o                         
 -13  15   3        213.67        204.96        24.23 o                         
 -12  15   3       1753.02       1700.13        44.09 o                         
 -11  15   3        218.30        177.38        21.47 o                         
 -10  15   3        157.28        148.15        21.69 o                         
  -9  15   3        149.01        146.64        18.22 o                         
  -8  15   3       1004.63        965.51        28.18 o                         
  -7  15   3       1000.90        949.79        27.23 o                         
  -6  15   3       2943.79       2737.97        46.43 o                         
  -5  15   3       1646.72       1570.95        35.20 o                         
  -4  15   3        643.66        715.86        23.74 o                         
  -3  15   3       2414.20       2370.59        41.92 o                         
  -2  15   3        108.41        141.66        15.00 o                         
  -1  15   3       1689.34       1563.10        32.78 o                         
   0  15   3         56.02         44.57        13.37 o                         
   1  15   3       1533.25       1412.32        31.61 o                         
   2  15   3        109.45        132.16        15.72 o                         
   3  15   3       2435.45       2393.63        43.10 o                         
   4  15   3        667.63        681.99        23.90 o                         
   5  15   3       1555.46       1540.76        33.99 o                         
   6  15   3       3085.23       2805.44        48.24 o                         
   7  15   3       1004.79        979.03        28.04 o                         
   8  15   3        988.44        940.72        28.69 o                         
   9  15   3        164.85        153.03        18.82 o                         
  10  15   3        151.51        124.58        20.93 o                         
  11  15   3        222.63        205.41        22.79 o                         
  12  15   3       1792.80       1660.07        45.43 o                         
  13  15   3        202.46        197.78        26.57 o                         
  14  15   3       2175.33       2191.88        60.49 o                         
 -15  16   3        219.54        219.60        28.96 o                         
 -14  16   3        393.27        363.14        28.36 o                         
 -13  16   3        754.19        697.97        33.82 o                         
 -12  16   3        187.66        166.46        22.58 o                         
 -11  16   3         55.40         56.14        20.91 o                         
 -10  16   3         74.13         57.01        20.82 o                         
  -9  16   3        196.50        153.96        22.71 o                         
  -8  16   3       2205.52       2141.77        45.92 o                         
  -7  16   3        409.40        396.56        20.52 o                         
  -6  16   3       3708.81       3573.38        55.82 o                         
  -5  16   3         29.42         38.86        15.44 o                         
  -4  16   3       1705.94       1672.75        39.52 o                         
  -3  16   3        777.97        752.07        25.39 o                         
  -2  16   3       5420.92       5331.50        74.46 o                         
  -1  16   3        389.60        448.79        22.32 o                         
   0  16   3        432.70        449.20        22.80 o                         
   1  16   3        365.88        415.18        20.75 o                         
   2  16   3       5720.64       5545.27        78.69 o                         
   3  16   3        740.59        730.57        26.23 o                         
   4  16   3       1810.84       1798.07        38.67 o                         
   5  16   3         36.42         35.18        16.37 o                         
   6  16   3       3643.67       3566.82        56.56 o                         
   7  16   3        356.82        383.27        21.14 o                         
   8  16   3       2219.36       2118.56        43.96 o                         
   9  16   3        136.68        147.84        19.85 o                         
  10  16   3         90.62        111.19        22.14 o                         
  11  16   3         70.54         44.13        22.81 o                         
  12  16   3        174.22        143.03        25.47 o                         
  13  16   3        644.90        622.02        35.54 o                         
  14  16   3        406.97        436.78        34.78 o                         
  15  16   3        231.45        245.75        32.04 o                         
 -16  17   3       1350.99       1225.08        47.86 o                         
 -15  17   3         36.79         14.88        25.39 o                         
 -14  17   3        883.05        879.01        37.95 o                         
 -13  17   3        217.00        176.78        25.09 o                         
 -12  17   3        236.28        216.61        25.14 o                         
 -11  17   3        153.73        111.18        22.48 o                         
 -10  17   3        668.34        675.12        31.64 o                         
  -9  17   3        367.23        342.87        25.75 o                         
  -8  17   3        454.72        449.25        24.95 o                         
  -7  17   3       1220.72       1310.44        35.50 o                         
  -6  17   3       1091.92       1075.64        32.03 o                         
  -5  17   3       2241.32       2029.14        42.21 o                         
  -4  17   3       1026.51        930.15        28.61 o                         
  -3  17   3       4658.99       4518.98        68.66 o                         
  -2  17   3        369.62        381.52        25.65 o                         
  -1  17   3       2069.29       2130.54        44.28 o                         
   0  17   3       1920.04       1826.55        41.26 o                         
   1  17   3       2053.17       2107.93        42.94 o                         
   2  17   3        341.69        288.04        21.04 o                         
   3  17   3       4841.55       4627.70        73.50 o                         
   4  17   3        969.18        926.78        31.27 o                         
   5  17   3       2239.34       2066.36        43.20 o                         
   6  17   3       1057.85       1052.99        30.75 o                         
   7  17   3       1138.75       1165.25        32.07 o                         
   8  17   3        419.75        394.05        24.62 o                         
   9  17   3        415.23        368.58        28.15 o                         
  10  17   3        643.72        675.55        33.53 o                         
  11  17   3        162.89        147.97        24.57 o                         
  12  17   3        176.45        151.13        27.02 o                         
  13  17   3        189.21        192.91        28.66 o                         
  14  17   3        878.13        826.51        42.89 o                         
  15  17   3         39.66         54.31        29.09 o                         
  16  17   3       1433.94       1416.80        54.73 o                         
 -17  18   3        261.18        277.12        33.56 o                         
 -16  18   3        303.69        187.50        34.51 o                         
 -15  18   3        290.05        220.69        30.98 o                         
 -14  18   3        207.90        190.25        29.29 o                         
 -13  18   3       2265.77       2375.81        83.28 o                         
 -12  18   3         31.62         15.20        23.81 o                         
 -11  18   3        986.50        975.63        39.19 o                         
 -10  18   3        416.36        441.26        28.18 o                         
  -9  18   3        223.63        205.58        24.10 o                         
  -8  18   3        485.92        423.21        26.47 o                         
  -7  18   3        179.77        141.60        20.55 o                         
  -6  18   3       1226.46       1239.40        34.18 o                         
  -5  18   3       1311.21       1378.54        36.76 o                         
  -4  18   3        698.09        760.26        29.69 o                         
  -3  18   3       1651.62       1672.18        41.67 o                         
  -2  18   3         57.26         74.70        19.51 o                         
  -1  18   3        568.24        543.14        26.37 o                         
   0  18   3        147.37        157.81        19.45 o                         
   1  18   3        550.74        540.13        25.02 o                         
   2  18   3         31.27         11.56        17.70 o                         
   3  18   3       1582.11       1654.52        41.41 o                         
   4  18   3        593.48        652.77        28.57 o                         
   5  18   3       1261.66       1284.23        37.03 o                         
   6  18   3       1280.58       1276.28        36.95 o                         
   7  18   3        215.94        267.60        25.92 o                         
   8  18   3        504.55        485.18        27.91 o                         
   9  18   3        163.34        122.01        24.89 o                         
  10  18   3        376.75        393.14        29.97 o                         
  11  18   3        928.91        979.36        42.07 o                         
  12  18   3         21.56         21.64        25.04 o                         
  13  18   3       2257.31       2260.86        66.47 o                         
  14  18   3        219.49        234.82        34.57 o                         
  15  18   3        234.19        268.53        34.35 o                         
  16  18   3        303.08        233.64        34.95 o                         
  17  18   3        248.84        262.39        37.03 o                         
 -18  19   3        322.79        382.23        38.39 o                         
 -17  19   3        472.32        465.29        43.74 o                         
 -16  19   3        559.29        570.21        39.20 o                         
 -15  19   3        225.82        175.71        30.89 o                         
 -14  19   3        566.69        532.46        37.22 o                         
 -13  19   3        200.79        209.13        30.02 o                         
 -12  19   3        291.99        243.61        28.12 o                         
 -11  19   3        537.91        487.53        30.25 o                         
 -10  19   3        227.23        230.21        26.21 o                         
  -9  19   3        665.61        652.62        31.76 o                         
  -8  19   3        413.00        406.02        27.63 o                         
  -7  19   3        484.96        561.00        27.06 o                         
  -6  19   3       2544.30       2467.81        53.08 o                         
  -5  19   3       2038.67       2000.36        47.12 o                         
  -4  19   3       1604.45       1638.36        43.86 o                         
  -3  19   3       1642.19       1634.90        45.15 o                         
  -2  19   3       2815.58       2704.90        56.18 o                         
  -1  19   3       1904.39       1978.85        47.71 o                         
   0  19   3       2852.60       2949.31        55.94 o                         
   1  19   3       1948.34       1943.09        45.26 o                         
   2  19   3       2819.15       2750.79        52.79 o                         
   3  19   3       1493.24       1472.85        40.66 o                         
   4  19   3       1649.76       1656.00        45.98 o                         
   5  19   3       2057.15       2091.08        51.79 o                         
   6  19   3       2490.94       2494.72        61.46 o                         
   7  19   3        524.70        515.14        30.42 o                         
   8  19   3        432.75        429.32        32.48 o                         
   9  19   3        601.72        582.55        34.15 o                         
  10  19   3        238.51        208.90        28.18 o                         
  11  19   3        464.35        414.04        33.55 o                         
  12  19   3        262.44        321.22        32.06 o                         
  13  19   3        179.65        175.72        32.10 o                         
  14  19   3        539.13        506.15        38.37 o                         
  15  19   3        202.73        141.70        33.44 o                         
  16  19   3        533.32        516.92        41.46 o                         
  17  19   3        473.04        528.41        43.00 o                         
  18  19   3        307.26        380.70        44.44 o                         
 -19  20   3        599.79        653.35        44.81 o                         
 -18  20   3         60.65          5.09        31.97 o                         
 -17  20   3        337.60        401.66        38.26 o                         
 -16  20   3        687.53        728.56        43.50 o                         
 -15  20   3        361.40        402.74        36.68 o                         
 -14  20   3        136.71        120.03        31.14 o                         
 -13  20   3        187.41        127.54        30.37 o                         
 -12  20   3         75.40         56.61        27.35 o                         
 -11  20   3        508.36        533.75        32.63 o                         
 -10  20   3         42.25         16.82        22.71 o                         
  -9  20   3         49.73          7.76        24.16 o                         
  -8  20   3        181.94        147.41        25.67 o                         
  -7  20   3        816.89       1026.19        37.98 o                         
  -6  20   3       1557.56       1588.49        43.91 o                         
  -5  20   3       1557.27       1461.09        41.73 o                         
  -4  20   3        941.65        959.96        36.61 o                         
  -3  20   3        274.59        350.10        27.63 o                         
  -2  20   3       1431.70       1508.27        45.04 o                         
  -1  20   3        984.64       1021.20        36.56 o                         
   0  20   3        718.75        710.17        31.82 o                         
   1  20   3        978.10       1006.77        36.60 o                         
   2  20   3       1606.74       1735.25        47.15 o                         
   3  20   3        269.98        316.86        27.08 o                         
   4  20   3        867.52        935.02        37.02 o                         
   5  20   3       1480.76       1508.45        57.09 o                         
   6  20   3       1520.95       1449.58        47.27 o                         
   7  20   3        721.80        858.25        38.43 o                         
   8  20   3        229.69        213.90        31.03 o                         
   9  20   3         83.03         98.10        28.91 o                         
  10  20   3         62.78         45.86        28.70 o                         
  11  20   3        521.26        477.47        42.78 o                         
  12  20   3         94.34         64.35        29.62 o                         
  13  20   3        214.88        203.47        34.42 o                         
  14  20   3        141.09        141.84        33.52 o                         
  15  20   3        361.21        385.10        39.25 o                         
  16  20   3        705.79        672.13        52.79 o                         
  17  20   3        309.08        342.24        40.19 o                         
  18  20   3         60.89         82.33        36.11 o                         
  19  20   3        527.09        534.99        46.16 o                         
 -18  21   3        254.85        234.06        37.89 o                         
 -17  21   3        235.20        288.79        37.79 o                         
 -16  21   3        199.37        165.96        34.67 o                         
 -15  21   3        138.40        125.40        32.93 o                         
 -14  21   3        927.55       1049.82        47.92 o                         
 -13  21   3        675.85        637.23        40.41 o                         
 -12  21   3        626.01        627.19        40.48 o                         
 -11  21   3        878.73        892.65        41.11 o                         
 -10  21   3        290.66        281.98        30.84 o                         
  -9  21   3        143.48        122.84        27.93 o                         
  -8  21   3        393.85        352.03        31.28 o                         
  -7  21   3        304.13        358.52        29.65 o                         
  -6  21   3        807.85        863.84        35.83 o                         
  -5  21   3       2693.09       2702.12        61.30 o                         
  -4  21   3         36.74         45.51        23.04 o                         
  -3  21   3       1151.96       1148.17        40.78 o                         
  -2  21   3         10.57          8.06        23.97 o                         
  -1  21   3       2371.20       2528.83        58.46 o                         
   0  21   3         67.86         98.06        28.72 o                         
   1  21   3       2439.79       2506.69        59.95 o                         
   2  21   3         11.34         82.81        24.11 o                         
   3  21   3       1262.65       1243.29        44.18 o                         
   4  21   3         33.49         49.30        23.37 o                         
   5  21   3       2738.66       2917.61        67.13 o                         
   6  21   3        817.92        798.34        39.15 o                         
   7  21   3        249.10        272.27        32.55 o                         
   8  21   3        413.87        466.70        36.71 o                         
   9  21   3        123.02         64.55        31.59 o                         
  10  21   3        247.02        223.62        33.74 o                         
  11  21   3        876.79        862.17        48.44 o                         
  12  21   3        610.48        665.35        45.25 o                         
  13  21   3        689.86        727.34        47.21 o                         
  14  21   3        955.30       1093.74        53.95 o                         
  15  21   3        141.37        204.03        36.75 o                         
  16  21   3        238.87        237.88        39.30 o                         
  17  21   3        238.70        255.58        39.11 o                         
  18  21   3        204.50        168.97        40.07 o                         
 -17  22   3        192.45        260.42        38.17 o                         
 -16  22   3        532.62        554.70        42.48 o                         
 -15  22   3        366.92        356.61        40.23 o                         
 -14  22   3        421.01        361.40        39.61 o                         
 -13  22   3         28.64         23.31        33.07 o                         
 -12  22   3        274.65        240.04        37.31 o                         
 -11  22   3        458.11        431.06        39.67 o                         
 -10  22   3         44.94         14.75        27.95 o                         
  -9  22   3        402.58        426.82        35.49 o                         
  -8  22   3        790.48        850.86        54.57 o                         
  -7  22   3        894.51        880.10        44.23 o                         
  -6  22   3        851.54        959.08        43.10 o                         
  -5  22   3        433.64        445.50        30.77 o                         
  -4  22   3        692.93        750.19        37.34 o                         
  -3  22   3        589.94        630.99        39.64 o                         
  -2  22   3        344.64        384.05        30.95 o                         
  -1  22   3       1819.16       1921.34        52.55 o                         
   0  22   3        570.75        565.50        33.39 o                         
   1  22   3       1838.63       1995.61        54.96 o                         
   2  22   3        333.17        377.73        31.54 o                         
   3  22   3        629.62        588.88        35.12 o                         
   4  22   3        692.39        733.23        38.23 o                         
   5  22   3        488.83        482.05        34.93 o                         
   6  22   3        796.05        885.85        41.75 o                         
   7  22   3        908.32        993.95        47.94 o                         
   8  22   3        775.16        940.58        49.23 o                         
   9  22   3        397.83        428.82        40.19 o                         
  10  22   3         49.31         15.57        30.47 o                         
  11  22   3        414.70        421.19        46.58 o                         
  12  22   3        256.36        217.85        38.70 o                         
  13  22   3         32.53          9.53        33.93 o                         
  14  22   3        401.67        422.71        44.67 o                         
  15  22   3        417.29        408.98        45.20 o                         
  16  22   3        529.96        547.06        46.24 o                         
  17  22   3        199.21        178.07        40.02 o                         
 -16  23   3        421.13        509.84        48.40 o                         
 -15  23   3        278.45        254.24        41.91 o                         
 -14  23   3        477.29        484.73        44.53 o                         
 -13  23   3        322.04        362.29        41.99 o                         
 -12  23   3        277.54        227.72        37.90 o                         
 -11  23   3        342.45        271.59        40.27 o                         
 -10  23   3         48.87         53.60        34.72 o                         
  -9  23   3        111.23        141.09        38.65 o                         
  -8  23   3        665.74        665.15        42.70 o                         
  -7  23   3        603.08        619.35        40.86 o                         
  -6  23   3        163.52        152.56        33.10 o                         
  -5  23   3       1128.95       1245.25        48.61 o                         
  -4  23   3        196.74        212.63        30.71 o                         
  -3  23   3        989.72       1090.69        43.84 o                         
  -2  23   3        771.59        779.79        37.69 o                         
  -1  23   3       2466.65       2637.15        64.88 o                         
   0  23   3        806.96        828.98        40.39 o                         
   1  23   3       2511.69       2653.82        67.56 o                         
   2  23   3        749.80        832.84        40.52 o                         
   3  23   3       1141.01       1257.81        51.49 o                         
   4  23   3        226.00        229.29        37.64 o                         
   5  23   3       1212.01       1299.29        50.25 o                         
   6  23   3        147.62        150.11        34.01 o                         
   7  23   3        632.43        639.23        44.88 o                         
   8  23   3        636.75        680.72        48.51 o                         
   9  23   3         67.54         29.02        33.62 o                         
  10  23   3         46.18         43.82        33.17 o                         
  11  23   3        328.91        287.95        41.67 o                         
  12  23   3        261.62        249.79        42.60 o                         
  13  23   3        375.88        377.85        46.02 o                         
  14  23   3        432.93        448.22        46.59 o                         
  15  23   3        317.15        359.79        46.22 o                         
  16  23   3        448.36        391.94        55.75 o                         
 -14  24   3        638.61        632.68        53.14 o                         
 -13  24   3        752.32        774.72        54.57 o                         
 -12  24   3        685.66        762.73        56.00 o                         
 -11  24   3       1209.76       1300.03        65.98 o                         
 -10  24   3        697.88        808.17        61.15 o                         
  -9  24   3       1340.80       1548.52        70.45 o                         
  -8  24   3        302.29        343.35        41.22 o                         
  -7  24   3       1336.40       1495.29        61.30 o                         
  -6  24   3        300.06        360.00        39.96 o                         
  -5  24   3        291.69        403.39        39.42 o                         
  -4  24   3        233.48        233.47        33.43 o                         
  -3  24   3       1576.22       1825.61        57.26 o                         
  -2  24   3       1983.39       2138.24        60.05 o                         
  -1  24   3        281.10        354.27        32.91 o                         
   0  24   3          4.96         12.00        26.42 o                         
   1  24   3        301.50        395.72        34.30 o                         
   2  24   3       1819.78       1977.10        59.81 o                         
   3  24   3       1604.45       1845.89        60.43 o                         
   4  24   3        226.65        305.09        35.45 o                         
   5  24   3        310.90        355.87        36.34 o                         
   6  24   3        292.97        400.54        40.05 o                         
   7  24   3       1275.08       1434.84        62.39 o                         
   8  24   3        290.68        275.14        44.20 o                         
   9  24   3       1299.74       1519.27        69.38 o                         
  10  24   3        661.78        725.46        54.25 o                         
  11  24   3       1220.76       1381.32        87.35 o                         
  12  24   3        636.98        771.20        58.69 o                         
  13  24   3        753.33        873.06        57.28 o                         
  14  24   3        589.91        608.93        53.47 o                         
 -12  25   3        514.68        527.55        55.56 o                         
 -11  25   3         50.14         27.25        43.09 o                         
 -10  25   3        418.36        481.13        53.46 o                         
  -9  25   3         37.85        127.15        43.14 o                         
  -8  25   3        155.30         98.94        37.79 o                         
  -7  25   3        868.30        916.96        53.13 o                         
  -6  25   3         15.79         37.12        34.91 o                         
  -5  25   3       1205.70       1265.95        57.91 o                         
  -4  25   3        340.76        370.91        38.64 o                         
  -3  25   3       1521.43       1748.92        59.21 o                         
  -2  25   3        741.47        804.92        42.86 o                         
  -1  25   3        829.36        958.20        45.16 o                         
   0  25   3        140.48        202.21        32.83 o                         
   1  25   3        811.91        967.94        48.58 o                         
   2  25   3        725.10        907.52        44.66 o                         
   3  25   3       1527.08       1753.25        60.05 o                         
   4  25   3        329.05        316.63        36.63 o                         
   5  25   3       1167.23       1428.49        66.58 o                         
   6  25   3         26.31         51.45        36.32 o                         
   7  25   3        873.73        808.82        52.52 o                         
   8  25   3        127.79        140.99        38.71 o                         
   9  25   3         22.63        -15.71        38.89 o                         
  10  25   3        375.67        435.56        50.82 o                         
  11  25   3         32.55         26.65        42.07 o                         
  12  25   3        524.09        502.61        56.74 o                         
 -10  26   3       1012.32       1049.32        67.67 o                         
  -9  26   3        782.45        857.11        63.13 o                         
  -8  26   3        398.73        440.60        50.64 o                         
  -7  26   3        550.40        706.19        51.83 o                         
  -6  26   3       1067.66       1149.84        59.48 o                         
  -5  26   3         95.86        107.31        35.72 o                         
  -4  26   3        159.10        150.56        36.59 o                         
  -3  26   3         86.12        107.87        32.49 o                         
  -2  26   3        250.92        203.73        35.04 o                         
  -1  26   3         93.59        142.49        33.70 o                         
   0  26   3        864.85        923.15        45.97 o                         
   1  26   3        111.44        198.57        34.11 o                         
   2  26   3        265.07        317.57        36.06 o                         
   3  26   3         94.65        170.98        33.95 o                         
   4  26   3        183.26        225.98        36.20 o                         
   5  26   3         88.11        134.66        37.91 o                         
   6  26   3       1032.45       1217.25        58.35 o                         
   7  26   3        518.90        702.29        51.51 o                         
   8  26   3        362.18        351.89        47.89 o                         
   9  26   3        761.38        782.21        56.21 o                         
  10  26   3       1037.80       1264.07        71.67 o                         
  -7  27   3        209.90        155.59        51.31 o                         
  -6  27   3        804.79        812.21        59.68 o                         
  -5  27   3        654.12        834.98        51.87 o                         
  -4  27   3        504.13        569.61        47.92 o                         
  -3  27   3        605.14        752.79        48.50 o                         
  -2  27   3        624.19        716.71        46.50 o                         
  -1  27   3        595.38        831.85        47.23 o                         
   0  27   3       1498.17       1829.98        66.71 o                         
   1  27   3        623.34        787.38        47.63 o                         
   2  27   3        657.80        826.00        46.81 o                         
   3  27   3        639.45        721.11        44.84 o                         
   4  27   3        465.84        396.18        43.78 o                         
   5  27   3        662.84        917.33        62.98 o                         
   6  27   3        766.50        751.14        51.82 o                         
   7  27   3        215.62        224.91        44.59 o                         
  -1  28   3        153.14        243.78        45.08 o                         
   0  28   3        355.10        399.13        45.28 o                         
   1  28   3        187.76        278.11        46.15 o                         
   0   0   4      38265.40      53968.29      1135.67 o                         
  -1   1   4      20624.05      25953.32       388.67 o                         
   0   1   4      42504.71      54617.20       645.68 o                         
   1   1   4      19503.55      23751.68       428.51 o                         
  -2   2   4       5161.13       5464.52        86.83 o                         
  -1   2   4       6140.43       7374.02        84.85 o                         
   0   2   4       1822.28       2109.89        29.36 o                         
   1   2   4       6238.50       7338.54        86.29 o                         
   2   2   4       4879.19       5022.26        84.42 o                         
  -3   3   4       4323.60       4342.04        83.34 o                         
  -2   3   4       1103.25       1354.57        20.33 o                         
  -1   3   4      30231.55      33276.25       367.38 o                         
   0   3   4       2092.75       2487.31        33.64 o                         
   1   3   4      29532.71      32403.64       357.69 o                         
   2   3   4       1077.92       1337.88        20.92 o                         
   3   3   4       4343.43       4361.24        79.03 o                         
  -4   4   4       8403.67       7850.25       124.77 o                         
  -3   4   4      13139.44      13120.98       148.90 o                         
  -2   4   4       9073.02       9191.37       101.13 o                         
  -1   4   4       6225.20       7024.13        79.97 o                         
   0   4   4       8722.54      10006.40       111.37 o                         
   1   4   4       6465.11       7210.42        87.93 o                         
   2   4   4       8982.52       9103.72       115.53 o                         
   3   4   4      13150.11      13314.11       158.35 o                         
   4   4   4       8498.32       7733.01       134.24 o                         
  -5   5   4       6371.55       6170.03       106.31 o                         
  -4   5   4      12140.07      11748.60       134.74 o                         
  -3   5   4       9319.83       8990.00       111.45 o                         
  -2   5   4       2823.34       2675.80        35.46 o                         
  -1   5   4      10537.18      10606.00       118.62 o                         
   0   5   4      18897.48      20059.41       224.07 o                         
   1   5   4      10813.93      10920.91       130.71 o                         
   2   5   4       2956.44       2906.15        42.57 o                         
   3   5   4       9702.71       9430.10       114.32 o                         
   4   5   4      12049.26      11772.91       141.74 o                         
   5   5   4       6888.47       6742.00       109.15 o                         
  -6   6   4        756.37        645.64        22.43 o                         
  -5   6   4       5776.05       5388.33        62.64 o                         
  -4   6   4         12.24          1.54         9.37 o                         
  -3   6   4      12674.08      12483.32       137.03 o                         
  -2   6   4       6320.51       6009.40        67.65 o                         
  -1   6   4       1879.47       1861.20        30.73 o                         
   0   6   4      12453.72      12181.04       135.52 o                         
   1   6   4       1693.13       1690.40        27.34 o                         
   2   6   4       6311.79       6204.90        80.19 o                         
   3   6   4      13076.52      13128.36       161.52 o                         
   4   6   4         10.29         -3.81         9.17 o                         
   5   6   4       5671.44       5301.91        62.69 o                         
   6   6   4        765.14        638.54        23.44 o                         
  -7   7   4      18844.18      18644.54       287.17 o                         
  -6   7   4       3791.89       3374.51        42.85 o                         
  -5   7   4       2267.97       2008.03        30.66 o                         
  -4   7   4       5057.66       4665.77        59.73 o                         
  -3   7   4       2409.03       2142.50        33.07 o                         
  -2   7   4       4688.87       4536.21        57.75 o                         
  -1   7   4       3975.73       3525.96        44.07 o                         
   0   7   4       2615.65       2794.27        37.25 o                         
   1   7   4       3888.35       3528.61        45.73 o                         
   2   7   4       4604.64       4509.70        61.00 o                         
   3   7   4       2198.21       2000.39        33.24 o                         
   4   7   4       5220.04       4939.30        63.93 o                         
   5   7   4       2357.40       2096.49        32.94 o                         
   6   7   4       3711.35       3272.33        43.39 o                         
   7   7   4      18537.66      17982.86       276.31 o                         
  -8   8   4       7471.81       7226.10       120.49 o                         
  -7   8   4       2353.94       2342.91        33.20 o                         
  -6   8   4       5954.11       5610.40        69.28 o                         
  -5   8   4      11002.31      10903.62       124.94 o                         
  -4   8   4       4091.99       3637.49        48.59 o                         
  -3   8   4       5116.15       5038.39        65.79 o                         
  -2   8   4       2700.24       2450.66        40.36 o                         
  -1   8   4       8594.07       8548.82        96.59 o                         
   0   8   4       9799.88      10339.23       115.04 o                         
   1   8   4       8362.48       8497.30        95.44 o                         
   2   8   4       2610.27       2392.70        37.84 o                         
   3   8   4       5285.12       5399.78        72.94 o                         
   4   8   4       4412.10       4139.99        55.90 o                         
   5   8   4      10694.31      10766.74       126.64 o                         
   6   8   4       5906.21       5629.31        71.32 o                         
   7   8   4       2086.27       2013.86        29.83 o                         
   8   8   4       7525.11       7241.79       119.34 o                         
  -9   9   4        761.13        713.44        25.76 o                         
  -8   9   4        550.39        693.28        18.70 o                         
  -7   9   4       1539.02       1487.92        27.52 o                         
  -6   9   4       2344.79       2099.67        33.33 o                         
  -5   9   4       2621.45       2693.10        41.18 o                         
  -4   9   4        376.18        284.89        14.02 o                         
  -3   9   4       9035.22       8624.16       106.03 o                         
  -2   9   4       2773.76       2631.43        39.41 o                         
  -1   9   4       8409.71       8614.99        95.85 o                         
   0   9   4       4399.74       4504.11        56.91 o                         
   1   9   4       8768.94       9083.05       102.36 o                         
   2   9   4       2600.53       2424.44        38.98 o                         
   3   9   4       9243.98       8921.48       111.69 o                         
   4   9   4        356.47        268.22        12.93 o                         
   5   9   4       2371.89       2433.76        37.43 o                         
   6   9   4       2401.40       2269.32        36.12 o                         
   7   9   4       1428.22       1397.04        28.11 o                         
   8   9   4        688.08        834.34        18.54 o                         
   9   9   4        818.43        709.00        24.93 o                         
 -10  10   4       5215.89       5036.80        98.02 o                         
  -9  10   4        600.18        682.08        20.24 o                         
  -8  10   4       4144.17       3677.75        48.55 o                         
  -7  10   4       3330.92       3091.17        44.45 o                         
  -6  10   4       1468.22       1349.44        26.42 o                         
  -5  10   4      11163.66      10731.26       127.28 o                         
  -4  10   4       2739.37       2815.14        40.21 o                         
  -3  10   4       2593.64       2315.45        36.50 o                         
  -2  10   4       3585.33       3506.48        47.81 o                         
  -1  10   4       9391.60       9466.11       107.48 o                         
   0  10   4       9658.67       9585.16       106.33 o                         
   1  10   4       9446.23       9646.62       109.49 o                         
   2  10   4       3751.43       3713.30        52.64 o                         
   3  10   4       2444.25       2203.17        36.83 o                         
   4  10   4       2958.22       3053.89        46.68 o                         
   5  10   4      11063.25      10986.72       129.69 o                         
   6  10   4       1455.12       1391.15        26.63 o                         
   7  10   4       3088.29       2872.78        42.65 o                         
   8  10   4       4183.75       3815.34        53.23 o                         
   9  10   4        502.85        565.44        15.95 o                         
  10  10   4       5269.42       5072.20       102.64 o                         
 -11  11   4       3481.64       3170.06        76.55 o                         
 -10  11   4       1636.44       1518.00        34.58 o                         
  -9  11   4         48.43         26.18        12.57 o                         
  -8  11   4       1992.60       1716.97        31.81 o                         
  -7  11   4       1791.41       1642.95        30.68 o                         
  -6  11   4        337.28        368.82        15.50 o                         
  -5  11   4       2654.84       2332.77        37.54 o                         
  -4  11   4       4697.25       4416.19        58.27 o                         
  -3  11   4       4617.74       4357.05        58.80 o                         
  -2  11   4       4455.31       4138.20        55.06 o                         
  -1  11   4        373.96        377.27        13.81 o                         
   0  11   4       5174.89       4967.02        59.97 o                         
   1  11   4        447.76        458.77        14.14 o                         
   2  11   4       4695.55       4458.49        58.75 o                         
   3  11   4       4748.27       4623.64        64.73 o                         
   4  11   4       4887.53       4788.03        66.69 o                         
   5  11   4       2672.77       2513.62        39.28 o                         
   6  11   4        392.87        422.47        15.97 o                         
   7  11   4       1864.84       1670.58        33.35 o                         
   8  11   4       1948.37       1759.98        34.06 o                         
   9  11   4         34.15         12.79        12.30 o                         
  10  11   4       1482.83       1462.33        37.69 o                         
  11  11   4       3603.06       3344.39        84.30 o                         
 -12  12   4       2103.72       1916.14        61.21 o                         
 -11  12   4        943.16        811.48        27.29 o                         
 -10  12   4       1607.61       1504.45        35.53 o                         
  -9  12   4       1652.28       1448.69        31.74 o                         
  -8  12   4       5276.07       4938.52        65.74 o                         
  -7  12   4       1279.96       1269.31        27.80 o                         
  -6  12   4        274.89        263.73        15.03 o                         
  -5  12   4       2426.45       2215.38        37.46 o                         
  -4  12   4        100.90         75.65        11.89 o                         
  -3  12   4        480.13        486.55        18.06 o                         
  -2  12   4       5460.12       5361.79        72.12 o                         
  -1  12   4       2332.88       2093.80        33.65 o                         
   0  12   4       2455.81       2386.26        39.24 o                         
   1  12   4       2347.30       2167.89        33.19 o                         
   2  12   4       5607.86       5602.09        70.55 o                         
   3  12   4        356.39        356.96        17.12 o                         
   4  12   4         87.34         52.73        13.25 o                         
   5  12   4       2574.23       2384.33        38.74 o                         
   6  12   4        333.77        315.67        15.43 o                         
   7  12   4       1215.47       1208.98        30.75 o                         
   8  12   4       5168.85       4810.96        68.05 o                         
   9  12   4       1466.12       1314.30        32.53 o                         
  10  12   4       1567.35       1513.01        38.90 o                         
  11  12   4        802.98        770.85        29.45 o                         
  12  12   4       2179.64       1969.19        66.41 o                         
 -13  13   4        366.37        336.72        33.33 o                         
 -12  13   4       1948.80       1897.04        43.99 o                         
 -11  13   4       3257.54       3133.27        54.17 o                         
 -10  13   4         50.94         17.41        16.29 o                         
  -9  13   4        780.92        844.86        28.01 o                         
  -8  13   4       2944.66       2692.51        45.00 o                         
  -7  13   4        107.34         86.23        13.51 o                         
  -6  13   4       4245.96       4000.14        56.35 o                         
  -5  13   4       3267.70       2928.64        45.88 o                         
  -4  13   4       3378.21       3226.66        50.10 o                         
  -3  13   4        861.99        982.93        25.22 o                         
  -2  13   4       1868.71       1661.32        32.33 o                         
  -1  13   4       4165.04       3859.32        54.66 o                         
   0  13   4       1713.41       1510.73        29.53 o                         
   1  13   4       4252.75       4003.84        52.44 o                         
   2  13   4       1785.66       1640.75        31.53 o                         
   3  13   4        948.82        992.43        25.87 o                         
   4  13   4       3365.46       3261.75        51.77 o                         
   5  13   4       3129.70       2825.35        44.71 o                         
   6  13   4       4483.40       4289.32        62.28 o                         
   7  13   4         95.95         88.45        14.21 o                         
   8  13   4       2926.38       2767.86        46.89 o                         
   9  13   4        814.91        871.73        27.47 o                         
  10  13   4         87.93         98.40        19.66 o                         
  11  13   4       3250.10       3128.49        58.95 o                         
  12  13   4       2033.12       2077.73        48.58 o                         
  13  13   4        320.09        319.09        41.36 o                         
 -14  14   4       1177.36       1159.92        55.76 o                         
 -13  14   4       2528.12       2390.54        57.47 o                         
 -12  14   4         97.14        113.82        20.18 o                         
 -11  14   4       2269.01       2127.44        44.96 o                         
 -10  14   4        349.06        266.17        20.61 o                         
  -9  14   4       2113.42       1970.18        43.25 o                         
  -8  14   4        877.60        825.98        25.68 o                         
  -7  14   4         82.85        127.36        15.16 o                         
  -6  14   4       1376.85       1323.29        30.63 o                         
  -5  14   4        501.44        474.45        20.30 o                         
  -4  14   4        287.96        299.29        17.78 o                         
  -3  14   4       3045.76       2910.13        46.55 o                         
  -2  14   4        438.78        442.86        18.94 o                         
  -1  14   4        756.32        701.88        22.45 o                         
   0  14   4        189.91        243.21        14.97 o                         
   1  14   4        840.20        802.42        23.73 o                         
   2  14   4        435.63        423.48        18.38 o                         
   3  14   4       3297.49       3126.64        50.12 o                         
   4  14   4        322.53        352.04        18.80 o                         
   5  14   4        521.33        520.26        21.41 o                         
   6  14   4       1321.10       1303.42        33.51 o                         
   7  14   4        107.04        139.59        16.46 o                         
   8  14   4        824.11        804.19        27.43 o                         
   9  14   4       2022.75       1878.19        42.53 o                         
  10  14   4        323.71        258.25        22.63 o                         
  11  14   4       2252.91       2057.29        48.39 o                         
  12  14   4        117.02         85.21        21.45 o                         
  13  14   4       2621.94       2631.98        57.03 o                         
  14  14   4       1136.05       1157.84        57.23 o                         
 -15  15   4       1372.95       1469.07        65.90 o                         
 -14  15   4       1263.08       1344.10        42.91 o                         
 -13  15   4        577.77        652.45        30.00 o                         
 -12  15   4        988.75       1034.60        37.09 o                         
 -11  15   4        381.27        421.78        24.90 o                         
 -10  15   4       2134.19       2057.54        44.59 o                         
  -9  15   4        770.08        706.40        27.18 o                         
  -8  15   4       1257.06       1211.52        31.44 o                         
  -7  15   4        821.84        836.81        25.96 o                         
  -6  15   4       5943.08       5473.48        75.54 o                         
  -5  15   4       3241.20       3337.80        54.04 o                         
  -4  15   4        624.27        675.03        24.27 o                         
  -3  15   4        230.94        294.76        18.16 o                         
  -2  15   4       2187.59       2119.98        39.03 o                         
  -1  15   4       1950.34       1948.14        36.93 o                         
   0  15   4       5986.19       5743.82        79.95 o                         
   1  15   4       1910.33       1820.51        37.93 o                         
   2  15   4       2044.69       2029.72        40.11 o                         
   3  15   4        246.07        293.77        18.60 o                         
   4  15   4        503.68        541.31        22.19 o                         
   5  15   4       3307.85       3360.00        53.06 o                         
   6  15   4       5800.05       5410.03        77.01 o                         
   7  15   4        823.83        819.28        26.94 o                         
   8  15   4       1210.92       1193.35        34.22 o                         
   9  15   4        828.51        810.64        31.43 o                         
  10  15   4       2299.24       2197.41        50.90 o                         
  11  15   4        442.61        432.42        26.80 o                         
  12  15   4       1038.62       1047.21        36.77 o                         
  13  15   4        567.28        606.31        31.53 o                         
  14  15   4       1333.16       1257.01        44.04 o                         
  15  15   4       1361.03       1415.12        72.79 o                         
 -16  16   4       1969.59       2038.43       108.76 o                         
 -15  16   4        878.57        849.43        36.81 o                         
 -14  16   4        458.86        512.76        31.42 o                         
 -13  16   4        690.70        640.95        30.89 o                         
 -12  16   4        577.58        587.38        29.96 o                         
 -11  16   4       1127.81       1079.99        36.33 o                         
 -10  16   4         70.21         93.78        21.00 o                         
  -9  16   4       4061.42       3838.03        65.29 o                         
  -8  16   4       1023.59        935.82        30.66 o                         
  -7  16   4        936.14       1004.44        29.61 o                         
  -6  16   4       1021.90       1003.14        32.48 o                         
  -5  16   4        356.69        343.77        20.60 o                         
  -4  16   4       1151.83       1158.03        31.65 o                         
  -3  16   4       1923.18       1901.34        40.54 o                         
  -2  16   4       4277.51       4237.06        63.64 o                         
  -1  16   4       1933.50       1888.82        39.94 o                         
   0  16   4        262.81        275.90        21.53 o                         
   1  16   4       1868.23       1778.62        39.67 o                         
   2  16   4       4183.02       3994.22        64.15 o                         
   3  16   4       1891.69       1896.94        40.39 o                         
   4  16   4       1189.33       1146.03        31.62 o                         
   5  16   4        368.02        365.86        20.93 o                         
   6  16   4       1032.34       1051.26        29.86 o                         
   7  16   4       1026.02       1054.67        31.85 o                         
   8  16   4        964.25        808.05        29.91 o                         
   9  16   4       4184.84       4017.14        72.70 o                         
  10  16   4         53.67         32.15        20.89 o                         
  11  16   4       1191.89       1129.31        39.36 o                         
  12  16   4        542.42        580.54        31.63 o                         
  13  16   4        673.05        597.03        35.61 o                         
  14  16   4        474.99        488.71        34.02 o                         
  15  16   4        912.01        842.93        43.19 o                         
  16  16   4       2087.67       2109.63        93.14 o                         
 -17  17   4       1659.83       1794.07        78.38 o                         
 -16  17   4         14.44        -26.32        26.32 o                         
 -15  17   4        725.87        763.74        38.59 o                         
 -14  17   4        381.16        336.66        29.46 o                         
 -13  17   4        396.73        481.99        31.99 o                         
 -12  17   4        563.50        599.00        31.45 o                         
 -11  17   4       1052.98       1030.54        37.09 o                         
 -10  17   4       1464.66       1582.45        43.97 o                         
  -9  17   4       1055.22       1103.91        36.80 o                         
  -8  17   4       2067.37       2159.89        54.70 o                         
  -7  17   4        400.00        476.05        24.71 o                         
  -6  17   4       1766.74       1726.60        40.26 o                         
  -5  17   4       2242.68       2152.86        43.59 o                         
  -4  17   4       2368.45       2197.56        45.40 o                         
  -3  17   4       1178.19       1184.41        34.27 o                         
  -2  17   4       2342.04       2236.45        44.20 o                         
  -1  17   4        257.85        274.98        21.22 o                         
   0  17   4       1772.69       1793.24        41.08 o                         
   1  17   4        255.35        232.51        20.52 o                         
   2  17   4       2208.09       2127.68        46.02 o                         
   3  17   4       1212.04       1264.23        36.64 o                         
   4  17   4       2487.83       2259.76        48.38 o                         
   5  17   4       2307.99       2258.29        45.91 o                         
   6  17   4       1683.12       1720.87        39.33 o                         
   7  17   4        366.90        434.79        23.83 o                         
   8  17   4       1895.34       2039.60        49.16 o                         
   9  17   4       1125.45       1125.58        38.77 o                         
  10  17   4       1406.52       1531.07        47.25 o                         
  11  17   4       1128.82       1083.25        41.26 o                         
  12  17   4        577.88        632.43        34.00 o                         
  13  17   4        323.60        330.51        31.77 o                         
  14  17   4        402.03        459.02        35.96 o                         
  15  17   4        732.05        789.36        42.99 o                         
  16  17   4         22.15        -14.86        29.16 o                         
  17  17   4       1768.28       1824.93        88.83 o                         
 -18  18   4        267.50        199.94        47.74 o                         
 -17  18   4         55.14         42.96        29.68 o                         
 -16  18   4         20.29         18.92        28.16 o                         
 -15  18   4          6.56          8.59        27.30 o                         
 -14  18   4        437.31        475.14        33.85 o                         
 -13  18   4         61.85         26.78        23.73 o                         
 -12  18   4        424.40        430.44        29.75 o                         
 -11  18   4        180.69        126.41        26.35 o                         
 -10  18   4        457.53        472.02        28.53 o                         
  -9  18   4        355.52        383.78        27.12 o                         
  -8  18   4       1869.95       1779.64        46.37 o                         
  -7  18   4        449.53        488.85        25.36 o                         
  -6  18   4        635.29        562.25        26.74 o                         
  -5  18   4        196.97        189.95        21.45 o                         
  -4  18   4        605.92        584.84        27.21 o                         
  -3  18   4       1612.82       1603.73        41.34 o                         
  -2  18   4       1572.11       1492.77        39.64 o                         
  -1  18   4       2347.41       2308.97        50.35 o                         
   0  18   4          0.05        -17.42        17.42 o                         
   1  18   4       2466.51       2355.19        47.76 o                         
   2  18   4       1579.31       1516.53        38.97 o                         
   3  18   4       1642.55       1567.86        41.80 o                         
   4  18   4        630.38        685.56        29.67 o                         
   5  18   4        222.89        168.90        21.01 o                         
   6  18   4        665.17        715.79        30.37 o                         
   7  18   4        395.17        477.04        27.37 o                         
   8  18   4       1857.26       1886.24        51.48 o                         
   9  18   4        372.52        389.07        32.85 o                         
  10  18   4        492.94        545.55        33.84 o                         
  11  18   4        201.44        203.24        28.15 o                         
  12  18   4        397.48        420.83        33.74 o                         
  13  18   4         71.08         49.35        27.45 o                         
  14  18   4        435.20        397.98        36.58 o                         
  15  18   4         10.42          7.11        29.62 o                         
  16  18   4         40.87         29.29        30.63 o                         
  17  18   4         47.56         20.03        31.71 o                         
  18  18   4        281.43        275.88        55.23 o                         
 -19  19   4          3.66         16.85        48.79 o                         
 -18  19   4        110.85        152.14        36.19 o                         
 -17  19   4        147.37        172.42        33.72 o                         
 -16  19   4         41.22         43.64        29.99 o                         
 -15  19   4         15.37        -27.19        27.19 o                         
 -14  19   4         87.71         48.56        27.53 o                         
 -13  19   4        355.12        417.49        35.75 o                         
 -12  19   4        446.46        457.65        32.60 o                         
 -11  19   4        183.66        212.20        25.85 o                         
 -10  19   4         78.14         80.90        22.46 o                         
  -9  19   4         38.86        -13.87        20.88 o                         
  -8  19   4        559.66        594.95        30.73 o                         
  -7  19   4        834.64        846.96        36.08 o                         
  -6  19   4        540.21        506.82        28.66 o                         
  -5  19   4        858.07        883.34        34.09 o                         
  -4  19   4        593.07        639.99        30.55 o                         
  -3  19   4        787.23        803.59        33.50 o                         
  -2  19   4       1773.76       1697.19        43.61 o                         
  -1  19   4        233.69        254.34        32.74 o                         
   0  19   4       3956.98       3812.58        63.58 o                         
   1  19   4        227.93        246.42        26.30 o                         
   2  19   4       1861.38       1813.01        43.84 o                         
   3  19   4        819.47        806.43        31.78 o                         
   4  19   4        637.52        666.59        30.03 o                         
   5  19   4        904.69        943.34        36.24 o                         
   6  19   4        523.11        492.42        30.64 o                         
   7  19   4        776.23        804.59        41.78 o                         
   8  19   4        573.43        614.66        37.31 o                         
   9  19   4         30.34         17.40        24.71 o                         
  10  19   4         62.66         65.91        29.77 o                         
  11  19   4        175.05        145.57        29.02 o                         
  12  19   4        426.11        447.73        36.07 o                         
  13  19   4        331.78        348.96        34.81 o                         
  14  19   4         78.92         55.45        29.94 o                         
  15  19   4         12.50          3.93        32.76 o                         
  16  19   4         47.05        -10.11        31.58 o                         
  17  19   4        201.34        192.97        36.92 o                         
  18  19   4        108.48        129.34        35.76 o                         
  19  19   4          8.71        -24.39        48.87 o                         
 -19  20   4        164.16        140.03        38.08 o                         
 -18  20   4       1013.27       1107.49        55.19 o                         
 -17  20   4        353.61        335.36        37.23 o                         
 -16  20   4          2.78         12.04        30.00 o                         
 -15  20   4        307.52        376.16        36.34 o                         
 -14  20   4        121.98         98.90        33.14 o                         
 -13  20   4        118.12        155.85        29.28 o                         
 -12  20   4        274.50        306.16        30.07 o                         
 -11  20   4        255.26        246.55        27.73 o                         
 -10  20   4        887.44        900.43        37.46 o                         
  -9  20   4         36.43          5.09        24.49 o                         
  -8  20   4        603.20        598.18        33.79 o                         
  -7  20   4        631.71        632.41        33.07 o                         
  -6  20   4        178.55        164.10        26.12 o                         
  -5  20   4        656.52        721.68        34.73 o                         
  -4  20   4        314.02        306.16        26.93 o                         
  -3  20   4       2299.58       2328.58        55.71 o                         
  -2  20   4        101.40        148.45        25.00 o                         
  -1  20   4       2658.98       2740.87        58.84 o                         
   0  20   4        531.01        578.98        28.18 o                         
   1  20   4       2716.41       2771.48        54.91 o                         
   2  20   4         98.14         62.77        21.77 o                         
   3  20   4       2478.43       2552.31        56.51 o                         
   4  20   4        330.57        307.47        26.85 o                         
   5  20   4        643.86        662.32        34.34 o                         
   6  20   4        151.07        154.16        28.28 o                         
   7  20   4        559.86        562.03        36.96 o                         
   8  20   4        627.57        707.08        40.81 o                         
   9  20   4         49.57         80.35        29.07 o                         
  10  20   4        842.46        897.54        61.14 o                         
  11  20   4        260.44        264.73        34.16 o                         
  12  20   4        277.31        286.32        35.71 o                         
  13  20   4        129.36        114.83        33.48 o                         
  14  20   4        104.47        102.34        33.60 o                         
  15  20   4        321.31        387.25        47.41 o                         
  16  20   4          0.27         56.57        33.61 o                         
  17  20   4        354.41        326.43        41.11 o                         
  18  20   4        999.81       1093.45        56.26 o                         
  19  20   4        167.88        186.74        39.51 o                         
 -18  21   4        235.63        269.98        42.09 o                         
 -17  21   4        220.35        181.64        44.14 o                         
 -16  21   4         86.83         59.01        32.75 o                         
 -15  21   4        397.91        397.56        37.44 o                         
 -14  21   4        333.52        333.52        37.16 o                         
 -13  21   4        593.85        669.79        43.00 o                         
 -12  21   4        178.54        221.88        34.00 o                         
 -11  21   4        100.13         90.19        29.71 o                         
 -10  21   4         52.44         43.26        26.79 o                         
  -9  21   4        725.66        768.94        38.98 o                         
  -8  21   4         60.23         57.43        25.11 o                         
  -7  21   4        541.02        523.15        34.18 o                         
  -6  21   4         22.13          0.66        25.19 o                         
  -5  21   4         10.21        -22.57        22.57 o                         
  -4  21   4        345.07        386.50        30.97 o                         
  -3  21   4        329.89        359.41        28.94 o                         
  -2  21   4        398.76        469.62        31.13 o                         
  -1  21   4        887.74       1006.88        38.46 o                         
   0  21   4        490.21        608.33        33.74 o                         
   1  21   4        866.43        973.83        38.81 o                         
   2  21   4        352.31        392.75        30.05 o                         
   3  21   4        315.23        373.60        29.02 o                         
   4  21   4        323.89        301.69        29.28 o                         
   5  21   4         16.06        -10.91        22.74 o                         
   6  21   4         10.85         -9.73        24.46 o                         
   7  21   4        524.82        594.17        39.73 o                         
   8  21   4         43.75         48.94        29.74 o                         
   9  21   4        785.81        838.95        44.67 o                         
  10  21   4         57.93         23.56        30.80 o                         
  11  21   4         86.43         62.67        32.33 o                         
  12  21   4        162.44        174.15        38.51 o                         
  13  21   4        546.51        575.24        47.14 o                         
  14  21   4        314.03        261.60        43.50 o                         
  15  21   4        378.11        391.60        43.68 o                         
  16  21   4         91.36        108.93        39.32 o                         
  17  21   4        186.81        206.57        39.86 o                         
  18  21   4        238.82        342.30        43.23 o                         
 -17  22   4         42.18         24.05        38.73 o                         
 -16  22   4         12.42         -0.84        35.88 o                         
 -15  22   4         25.47        -34.09        34.09 o                         
 -14  22   4        155.97         63.85        36.99 o                         
 -13  22   4        536.90        536.75        44.81 o                         
 -12  22   4       2126.90       2283.92        91.57 o                         
 -11  22   4        176.41        244.88        33.67 o                         
 -10  22   4        839.25        884.49        48.95 o                         
  -9  22   4         37.20         58.82        29.74 o                         
  -8  22   4         20.27          5.39        28.41 o                         
  -7  22   4        384.12        451.93        35.26 o                         
  -6  22   4        403.89        506.44        36.67 o                         
  -5  22   4       1012.78       1032.01        42.60 o                         
  -4  22   4         19.76         27.56        26.38 o                         
  -3  22   4         69.32         45.18        26.44 o                         
  -2  22   4        238.27        242.36        29.23 o                         
  -1  22   4        912.15        993.97        40.54 o                         
   0  22   4        932.23        984.90        42.05 o                         
   1  22   4        839.57        965.97        41.10 o                         
   2  22   4        226.55        242.22        29.51 o                         
   3  22   4         96.94        128.41        28.45 o                         
   4  22   4         27.18         46.67        26.73 o                         
   5  22   4        983.21       1133.33        44.12 o                         
   6  22   4        408.30        362.16        34.76 o                         
   7  22   4        369.17        354.32        35.91 o                         
   8  22   4         20.99          8.92        29.45 o                         
   9  22   4         26.30        -35.48        35.48 o                         
  10  22   4        824.13        817.50        48.79 o                         
  11  22   4        175.73        247.12        38.14 o                         
  12  22   4       2125.48       2210.59        78.08 o                         
  13  22   4        535.85        548.14        48.48 o                         
  14  22   4        119.34         69.09        38.61 o                         
  15  22   4         24.65        -14.68        37.45 o                         
  16  22   4         23.05        -32.17        40.50 o                         
  17  22   4         42.83         58.70        43.97 o                         
 -15  23   4       1088.00       1302.64        62.73 o                         
 -14  23   4         47.04         33.59        47.82 o                         
 -13  23   4        568.08        592.46        47.50 o                         
 -12  23   4        175.56        168.78        38.77 o                         
 -11  23   4        338.67        332.73        42.91 o                         
 -10  23   4        184.51        162.79        34.31 o                         
  -9  23   4       1079.42       1168.38        53.51 o                         
  -8  23   4        219.87        285.60        36.27 o                         
  -7  23   4        362.96        355.19        37.61 o                         
  -6  23   4        249.08        224.48        35.08 o                         
  -5  23   4        148.77        157.66        32.01 o                         
  -4  23   4         93.92         94.27        28.25 o                         
  -3  23   4        876.74        919.37        45.06 o                         
  -2  23   4         49.69         27.30        31.01 o                         
  -1  23   4        986.04       1081.13        45.99 o                         
   0  23   4        168.60        189.27        29.73 o                         
   1  23   4        959.77       1043.50        44.07 o                         
   2  23   4         65.22          4.73        26.41 o                         
   3  23   4        840.80        842.62        43.23 o                         
   4  23   4         74.13         86.71        31.54 o                         
   5  23   4        128.88        195.60        32.16 o                         
   6  23   4        220.11        226.15        35.84 o                         
   7  23   4        351.86        435.67        40.34 o                         
   8  23   4        199.81        249.17        37.21 o                         
   9  23   4       1080.91       1161.85        56.00 o                         
  10  23   4        169.77        160.57        37.29 o                         
  11  23   4        366.02        375.59        44.03 o                         
  12  23   4        170.50        153.60        38.65 o                         
  13  23   4        526.31        554.72        48.66 o                         
  14  23   4         43.74         53.48        37.33 o                         
  15  23   4       1018.57       1093.95        60.22 o                         
 -14  24   4        119.17        116.26        56.12 o                         
 -13  24   4         51.56         36.08        39.93 o                         
 -12  24   4        962.83       1010.74        63.17 o                         
 -11  24   4         88.75        128.52        41.26 o                         
 -10  24   4        181.75        176.28        40.44 o                         
  -9  24   4        468.71        521.23        42.81 o                         
  -8  24   4        586.32        547.66        52.17 o                         
  -7  24   4        317.96        426.02        42.36 o                         
  -6  24   4       1039.20       1088.64        54.33 o                         
  -5  24   4         61.24         75.81        35.11 o                         
  -4  24   4        420.74        451.72        39.48 o                         
  -3  24   4        195.71        195.94        31.09 o                         
  -2  24   4        131.49        127.51        30.83 o                         
  -1  24   4         36.00         15.51        28.48 o                         
   0  24   4         64.00        107.69        29.48 o                         
   1  24   4         48.62         46.17        28.67 o                         
   2  24   4        117.91        165.96        32.51 o                         
   3  24   4        168.82        144.55        35.32 o                         
   4  24   4        401.22        414.01        37.11 o                         
   5  24   4         76.55        107.49        34.09 o                         
   6  24   4       1092.70       1276.28        59.82 o                         
   7  24   4        295.46        256.23        43.67 o                         
   8  24   4        562.18        555.90        46.31 o                         
   9  24   4        445.66        441.82        47.49 o                         
  10  24   4        152.69        257.49        43.41 o                         
  11  24   4         89.72        137.50        39.69 o                         
  12  24   4        936.12        974.67        60.76 o                         
  13  24   4         45.61         20.11        40.15 o                         
  14  24   4        139.99        158.54        43.85 o                         
 -12  25   4         81.87         70.85        43.03 o                         
 -11  25   4        510.22        575.11        56.82 o                         
 -10  25   4        363.49        426.54        51.45 o                         
  -9  25   4        433.88        536.30        51.36 o                         
  -8  25   4        221.95        387.72        43.05 o                         
  -7  25   4        208.74        149.40        38.31 o                         
  -6  25   4        189.76        225.05        39.36 o                         
  -5  25   4        152.91        168.79        38.22 o                         
  -4  25   4        605.75        677.29        46.37 o                         
  -3  25   4         14.91        -18.47        28.86 o                         
  -2  25   4         53.61         57.26        30.87 o                         
  -1  25   4        528.47        626.77        41.37 o                         
   0  25   4        264.02        310.77        35.58 o                         
   1  25   4        541.88        705.55        48.26 o                         
   2  25   4         45.37         43.10        31.48 o                         
   3  25   4         20.69         64.45        31.53 o                         
   4  25   4        628.77        813.79        47.85 o                         
   5  25   4        138.51        236.15        39.01 o                         
   6  25   4        205.12        240.47        39.14 o                         
   7  25   4        241.08        288.75        42.21 o                         
   8  25   4        211.88        254.48        53.52 o                         
   9  25   4        384.84        440.71        47.18 o                         
  10  25   4        381.88        477.32        53.25 o                         
  11  25   4        502.51        503.34        54.48 o                         
  12  25   4         90.12         77.27        43.94 o                         
  -9  26   4         16.47         11.75        43.11 o                         
  -8  26   4        214.47        249.76        48.23 o                         
  -7  26   4         31.35        -25.03        36.31 o                         
  -6  26   4         28.29         86.53        37.92 o                         
  -5  26   4        372.39        375.77        42.47 o                         
  -4  26   4         31.46         71.09        35.66 o                         
  -3  26   4        350.80        382.87        41.76 o                         
  -2  26   4         42.04         18.57        33.32 o                         
  -1  26   4        244.13        237.87        35.87 o                         
   0  26   4        416.77        451.53        41.33 o                         
   1  26   4        255.81        315.39        36.28 o                         
   2  26   4         39.07         54.68        33.89 o                         
   3  26   4        335.60        337.24        44.19 o                         
   4  26   4         36.24         14.39        35.53 o                         
   5  26   4        391.87        408.33        44.91 o                         
   6  26   4         39.92         78.20        42.74 o                         
   7  26   4         27.33         21.46        50.59 o                         
   8  26   4        203.94        138.08        42.51 o                         
   9  26   4         15.75        -39.66        39.66 o                         
  -6  27   4        202.26        282.04        44.09 o                         
  -5  27   4         24.12         16.32        36.62 o                         
  -4  27   4         54.63         60.52        37.36 o                         
  -3  27   4         60.79         18.60        38.12 o                         
  -2  27   4        178.32        203.02        40.24 o                         
  -1  27   4        136.93        201.34        38.58 o                         
   0  27   4         79.68        120.51        36.33 o                         
   1  27   4        141.55        120.65        37.63 o                         
   2  27   4        168.11        182.47        36.62 o                         
   3  27   4         65.07         93.72        36.59 o                         
   4  27   4         50.06         17.21        35.44 o                         
   5  27   4         32.63        -38.93        38.93 o                         
   6  27   4        211.11        229.03        44.30 o                         
   0   1   5      17048.20      22114.43       258.71 o                         
  -1   2   5      16706.56      20228.93       230.81 o                         
   0   2   5       2487.88       3056.46        41.31 o                         
   1   2   5      16848.94      20532.22       234.83 o                         
  -2   3   5      29632.58      32830.49       355.30 o                         
  -1   3   5      15064.15      17061.71       195.82 o                         
   0   3   5       8462.60       9826.31       118.40 o                         
   1   3   5      15101.22      16977.60       195.21 o                         
   2   3   5      29913.85      33049.98       358.29 o                         
  -3   4   5        329.58        382.34        11.49 o                         
  -2   4   5       9458.58      10416.02       114.38 o                         
  -1   4   5       3484.43       3576.27        45.35 o                         
   0   4   5          4.87         46.71         8.72 o                         
   1   4   5       3501.98       3707.30        48.11 o                         
   2   4   5       9478.15      10381.62       124.86 o                         
   3   4   5        314.44        398.88        12.67 o                         
  -4   5   5        199.68        234.38        11.66 o                         
  -3   5   5       1985.86       2197.67        31.06 o                         
  -2   5   5        310.72        397.77        12.13 o                         
  -1   5   5        561.00        617.15        16.97 o                         
   0   5   5        353.02        338.96        11.60 o                         
   1   5   5        559.32        576.54        15.92 o                         
   2   5   5        273.81        352.70        13.45 o                         
   3   5   5       1993.31       2195.32        33.31 o                         
   4   5   5        166.54        194.86        11.67 o                         
  -5   6   5       1116.70       1122.17        27.25 o                         
  -4   6   5       1737.72       1937.32        31.73 o                         
  -3   6   5       8863.28       9133.86       107.51 o                         
  -2   6   5       5933.22       6347.10        74.89 o                         
  -1   6   5       2593.24       2545.37        41.51 o                         
   0   6   5       3389.29       3556.90        47.47 o                         
   1   6   5       2595.48       2619.32        39.68 o                         
   2   6   5       6002.61       6437.17        83.34 o                         
   3   6   5       8816.99       9150.59       115.78 o                         
   4   6   5       1742.90       1855.13        33.77 o                         
   5   6   5       1103.68       1098.44        24.43 o                         
  -6   7   5        374.02        352.61        13.67 o                         
  -5   7   5       3535.19       3435.92        48.89 o                         
  -4   7   5        729.42        763.32        20.20 o                         
  -3   7   5       6784.62       7038.67        83.43 o                         
  -2   7   5       1219.40       1350.36        23.53 o                         
  -1   7   5       1130.30       1198.60        22.68 o                         
   0   7   5       1115.37       1075.92        22.80 o                         
   1   7   5       1087.00       1128.09        23.11 o                         
   2   7   5       1228.44       1362.08        25.85 o                         
   3   7   5       6774.15       7134.30        92.88 o                         
   4   7   5        747.68        755.41        19.85 o                         
   5   7   5       3549.84       3506.78        49.01 o                         
   6   7   5        336.45        303.52        13.52 o                         
  -7   8   5       2642.16       2363.39        37.53 o                         
  -6   8   5       1715.18       1584.38        29.10 o                         
  -5   8   5        524.62        497.08        17.48 o                         
  -4   8   5        531.67        586.10        17.40 o                         
  -3   8   5       1057.56       1042.53        22.91 o                         
  -2   8   5       1769.85       1885.19        29.67 o                         
  -1   8   5       1511.50       1657.51        26.69 o                         
   0   8   5        254.82        402.59        13.40 o                         
   1   8   5       1465.21       1591.22        26.75 o                         
   2   8   5       1861.33       2050.50        33.75 o                         
   3   8   5       1135.67       1115.43        24.86 o                         
   4   8   5        573.74        589.89        18.19 o                         
   5   8   5        546.56        539.80        17.30 o                         
   6   8   5       1693.51       1591.70        29.47 o                         
   7   8   5       2765.19       2528.37        41.19 o                         
  -8   9   5       2561.69       2556.60        38.96 o                         
  -7   9   5        833.51        888.88        22.36 o                         
  -6   9   5       3391.51       3222.97        45.42 o                         
  -5   9   5        608.63        619.65        19.15 o                         
  -4   9   5       3121.50       2994.65        43.97 o                         
  -3   9   5       1784.30       1911.05        33.25 o                         
  -2   9   5       1101.02       1074.74        23.99 o                         
  -1   9   5        116.41        118.61         9.81 o                         
   0   9   5          0.53          0.58         8.70 o                         
   1   9   5        137.34        131.02        11.72 o                         
   2   9   5       1043.63       1079.44        25.65 o                         
   3   9   5       1824.03       1970.88        35.05 o                         
   4   9   5       3095.95       3087.20        46.60 o                         
   5   9   5        577.51        568.11        18.08 o                         
   6   9   5       3270.90       3075.08        45.99 o                         
   7   9   5        854.00        885.92        22.35 o                         
   8   9   5       2367.19       2365.99        39.11 o                         
  -9  10   5       1118.17       1035.58        26.83 o                         
  -8  10   5        435.63        468.65        17.94 o                         
  -7  10   5        258.55        235.44        13.74 o                         
  -6  10   5         73.04         63.26        11.45 o                         
  -5  10   5        169.35        171.06        13.00 o                         
  -4  10   5         12.85         24.32        10.83 o                         
  -3  10   5       2243.28       2083.06        35.61 o                         
  -2  10   5        773.90        746.65        20.71 o                         
  -1  10   5        425.94        467.64        13.61 o                         
   0  10   5        960.50        874.10        23.85 o                         
   1  10   5        418.70        488.05        14.54 o                         
   2  10   5        746.90        662.62        19.08 o                         
   3  10   5       2132.93       2068.51        36.85 o                         
   4  10   5         25.46         10.87        11.23 o                         
   5  10   5        200.88        210.00        14.06 o                         
   6  10   5         91.74         70.07        12.12 o                         
   7  10   5        303.43        292.40        14.95 o                         
   8  10   5        448.11        535.55        21.19 o                         
   9  10   5       1121.73       1015.31        26.91 o                         
 -10  11   5       6728.95       6315.80        88.93 o                         
  -9  11   5        944.95        963.44        28.35 o                         
  -8  11   5       5249.71       4952.18        69.40 o                         
  -7  11   5        628.73        635.14        20.42 o                         
  -6  11   5       2871.41       2672.57        43.14 o                         
  -5  11   5       1922.29       1862.74        32.41 o                         
  -4  11   5        536.84        441.57        16.80 o                         
  -3  11   5        138.95        173.11        13.12 o                         
  -2  11   5       1413.34       1363.35        27.55 o                         
  -1  11   5        821.58        849.80        19.52 o                         
   0  11   5        599.46        585.58        16.59 o                         
   1  11   5        822.25        879.10        19.27 o                         
   2  11   5       1446.37       1455.37        29.48 o                         
   3  11   5        111.50        131.53        13.49 o                         
   4  11   5        518.03        489.83        18.69 o                         
   5  11   5       1833.86       1811.55        33.97 o                         
   6  11   5       2962.10       2806.28        44.68 o                         
   7  11   5        647.02        653.41        20.98 o                         
   8  11   5       5023.10       4881.25        68.58 o                         
   9  11   5        949.24       1016.56        29.58 o                         
  10  11   5       6564.59       6183.23        92.78 o                         
 -11  12   5        181.62        130.70        18.66 o                         
 -10  12   5       2034.74       1893.42        43.62 o                         
  -9  12   5        189.94        147.88        18.12 o                         
  -8  12   5       2212.63       2163.56        39.11 o                         
  -7  12   5       1611.00       1514.16        31.01 o                         
  -6  12   5       3302.27       3183.88        48.35 o                         
  -5  12   5        471.62        436.98        17.48 o                         
  -4  12   5        543.51        530.21        18.36 o                         
  -3  12   5        115.04         93.03        12.74 o                         
  -2  12   5        605.00        606.60        19.49 o                         
  -1  12   5       3812.07       3996.08        52.39 o                         
   0  12   5       1134.01       1291.08        24.28 o                         
   1  12   5       3975.25       4217.65        54.45 o                         
   2  12   5        565.52        543.07        18.54 o                         
   3  12   5        132.57        105.26        13.88 o                         
   4  12   5        493.78        464.73        19.04 o                         
   5  12   5        508.75        473.20        18.99 o                         
   6  12   5       3229.97       3115.82        49.09 o                         
   7  12   5       1529.04       1409.12        31.35 o                         
   8  12   5       2254.53       2161.59        41.48 o                         
   9  12   5        251.73        252.90        21.08 o                         
  10  12   5       2055.43       1868.07        44.46 o                         
  11  12   5        135.15        138.54        20.51 o                         
 -12  13   5       1327.86       1180.59        35.25 o                         
 -11  13   5        157.42        155.08        19.94 o                         
 -10  13   5        546.46        558.43        24.95 o                         
  -9  13   5       5137.84       4776.89        72.64 o                         
  -8  13   5       1902.33       1772.75        36.76 o                         
  -7  13   5       1134.50       1019.92        26.07 o                         
  -6  13   5       1092.10        973.04        25.82 o                         
  -5  13   5       2023.43       1836.44        35.11 o                         
  -4  13   5       2361.22       2326.78        38.80 o                         
  -3  13   5        735.21        755.73        22.67 o                         
  -2  13   5       1201.03       1277.35        28.50 o                         
  -1  13   5       1617.79       1736.48        34.23 o                         
   0  13   5       1417.26       1274.01        29.00 o                         
   1  13   5       1609.49       1740.25        31.67 o                         
   2  13   5       1247.86       1305.04        29.13 o                         
   3  13   5        646.28        697.99        22.66 o                         
   4  13   5       2442.82       2465.81        43.51 o                         
   5  13   5       1967.73       1930.55        37.39 o                         
   6  13   5       1080.80        989.03        27.22 o                         
   7  13   5       1078.01        966.06        27.20 o                         
   8  13   5       1767.47       1620.62        37.79 o                         
   9  13   5       5090.68       4836.04        77.81 o                         
  10  13   5        670.14        614.17        27.88 o                         
  11  13   5        149.28        130.40        21.18 o                         
  12  13   5       1508.68       1465.62        41.60 o                         
 -13  14   5        682.14        704.55        30.25 o                         
 -12  14   5        355.95        376.61        24.03 o                         
 -11  14   5       1383.14       1370.60        36.37 o                         
 -10  14   5        855.90        911.67        31.18 o                         
  -9  14   5       2115.04       2052.19        44.75 o                         
  -8  14   5        478.42        505.45        23.20 o                         
  -7  14   5       2275.53       2081.13        40.01 o                         
  -6  14   5       3584.21       3437.41        53.02 o                         
  -5  14   5       1533.14       1425.05        31.76 o                         
  -4  14   5       3291.93       3080.65        47.89 o                         
  -3  14   5       1069.26        998.13        26.41 o                         
  -2  14   5       1090.09       1165.16        28.35 o                         
  -1  14   5       1170.00       1143.19        27.44 o                         
   0  14   5       2438.91       2298.52        41.04 o                         
   1  14   5       1216.73       1265.99        30.74 o                         
   2  14   5       1139.41       1248.34        29.67 o                         
   3  14   5       1165.19       1067.25        27.49 o                         
   4  14   5       3293.33       3071.65        51.07 o                         
   5  14   5       1665.57       1589.64        35.38 o                         
   6  14   5       3611.90       3470.41        54.95 o                         
   7  14   5       2471.99       2307.65        45.03 o                         
   8  14   5        507.22        528.45        24.49 o                         
   9  14   5       1949.57       1954.16        47.79 o                         
  10  14   5        796.21        837.74        31.97 o                         
  11  14   5       1274.58       1376.34        40.31 o                         
  12  14   5        347.80        271.86        24.39 o                         
  13  14   5        628.56        661.25        31.63 o                         
 -14  15   5       1574.63       1618.37        45.79 o                         
 -13  15   5        164.18        170.38        23.39 o                         
 -12  15   5       2143.27       2154.89        47.97 o                         
 -11  15   5       1346.19       1261.85        36.12 o                         
 -10  15   5        307.21        341.69        23.78 o                         
  -9  15   5        615.72        599.63        26.79 o                         
  -8  15   5        524.66        542.00        25.46 o                         
  -7  15   5       1752.05       1569.83        35.54 o                         
  -6  15   5        663.75        660.11        24.01 o                         
  -5  15   5       2112.29       2027.12        39.67 o                         
  -4  15   5        582.42        635.85        22.53 o                         
  -3  15   5        446.95        425.10        19.97 o                         
  -2  15   5       3090.41       2879.03        46.40 o                         
  -1  15   5        879.84        870.17        28.16 o                         
   0  15   5       2791.64       2697.02        49.27 o                         
   1  15   5        936.74        989.00        30.85 o                         
   2  15   5       3031.85       2868.07        49.66 o                         
   3  15   5        401.04        384.20        20.60 o                         
   4  15   5        560.14        603.10        23.54 o                         
   5  15   5       1976.09       1913.43        39.84 o                         
   6  15   5        571.43        534.79        23.27 o                         
   7  15   5       1655.42       1513.94        37.53 o                         
   8  15   5        565.44        608.27        27.64 o                         
   9  15   5        675.81        735.31        31.86 o                         
  10  15   5        368.63        353.59        26.18 o                         
  11  15   5       1390.81       1213.01        38.51 o                         
  12  15   5       2320.45       2258.51        77.02 o                         
  13  15   5        155.16        146.84        24.32 o                         
  14  15   5       1638.78       1598.25        49.00 o                         
 -15  16   5        194.09        194.11        27.44 o                         
 -14  16   5        582.72        587.27        32.55 o                         
 -13  16   5        107.36         91.19        23.33 o                         
 -12  16   5        892.85        838.29        33.76 o                         
 -11  16   5        749.18        755.68        32.16 o                         
 -10  16   5       1179.79       1146.92        35.25 o                         
  -9  16   5       6722.25       6205.87        91.41 o                         
  -8  16   5       1823.42       1870.93        43.71 o                         
  -7  16   5        332.24        351.74        21.11 o                         
  -6  16   5       2740.60       2669.38        49.33 o                         
  -5  16   5         41.18         27.30        15.64 o                         
  -4  16   5        701.24        675.97        25.05 o                         
  -3  16   5       2398.20       2242.44        46.73 o                         
  -2  16   5        929.72        979.33        30.05 o                         
  -1  16   5        178.71        159.54        18.93 o                         
   0  16   5       1777.32       1653.70        42.77 o                         
   1  16   5        181.22        154.80        19.70 o                         
   2  16   5        943.36        990.20        37.94 o                         
   3  16   5       2452.67       2314.16        50.80 o                         
   4  16   5        728.85        694.38        30.25 o                         
   5  16   5         27.68          7.83        17.41 o                         
   6  16   5       2926.36       2915.79        53.19 o                         
   7  16   5        349.37        335.05        22.36 o                         
   8  16   5       1851.07       1815.24        47.29 o                         
   9  16   5       6572.09       5979.96        97.37 o                         
  10  16   5       1212.42       1243.46        40.97 o                         
  11  16   5        830.51        848.00        35.57 o                         
  12  16   5        863.75        844.10        35.66 o                         
  13  16   5        134.53        164.97        25.18 o                         
  14  16   5        560.45        516.20        33.28 o                         
  15  16   5        180.59        129.54        32.29 o                         
 -16  17   5        225.38        249.70        32.27 o                         
 -15  17   5        525.41        523.38        33.51 o                         
 -14  17   5        918.18        945.01        39.65 o                         
 -13  17   5         45.17          8.68        21.80 o                         
 -12  17   5        330.46        301.81        26.98 o                         
 -11  17   5         59.49         25.32        21.74 o                         
 -10  17   5        614.53        642.75        30.82 o                         
  -9  17   5        451.15        425.37        30.67 o                         
  -8  17   5        123.68         89.74        21.16 o                         
  -7  17   5       1996.41       1914.07        44.72 o                         
  -6  17   5       1036.76        971.94        30.77 o                         
  -5  17   5        206.80        226.18        20.09 o                         
  -4  17   5       3705.53       3458.45        61.81 o                         
  -3  17   5       1302.85       1308.90        35.21 o                         
  -2  17   5        544.95        514.30        24.86 o                         
  -1  17   5       2803.78       2778.13        51.69 o                         
   0  17   5        807.64        792.16        29.82 o                         
   1  17   5       2723.45       2633.51        51.00 o                         
   2  17   5        522.33        504.67        26.46 o                         
   3  17   5       1212.94       1198.36        36.02 o                         
   4  17   5       3667.11       3569.99        61.78 o                         
   5  17   5        245.11        286.66        22.80 o                         
   6  17   5       1049.30        999.88        32.57 o                         
   7  17   5       1992.72       1953.21        45.22 o                         
   8  17   5        151.09        126.28        22.89 o                         
   9  17   5        446.31        468.13        29.51 o                         
  10  17   5        606.33        671.45        33.10 o                         
  11  17   5         59.54         63.10        24.14 o                         
  12  17   5        323.90        345.00        30.37 o                         
  13  17   5         36.41          5.11        29.82 o                         
  14  17   5        968.09       1017.09        44.29 o                         
  15  17   5        527.10        466.42        38.58 o                         
  16  17   5        221.43        287.31        34.89 o                         
 -17  18   5        241.47        189.06        34.93 o                         
 -16  18   5        600.49        609.13        40.82 o                         
 -15  18   5        286.49        318.38        31.93 o                         
 -14  18   5         81.48         85.73        26.52 o                         
 -13  18   5        400.60        422.69        31.19 o                         
 -12  18   5         44.19         46.70        22.74 o                         
 -11  18   5        348.63        390.58        28.38 o                         
 -10  18   5       1411.70       1365.71        41.99 o                         
  -9  18   5       1660.71       1591.19        44.39 o                         
  -8  18   5       4955.22       4891.32        83.83 o                         
  -7  18   5       2072.13       1927.54        51.16 o                         
  -6  18   5       1010.11       1025.57        36.43 o                         
  -5  18   5       2625.84       2554.22        55.09 o                         
  -4  18   5        699.95        732.18        30.06 o                         
  -3  18   5        838.56        731.23        30.35 o                         
  -2  18   5       1261.41       1287.14        36.77 o                         
  -1  18   5        588.70        516.55        25.90 o                         
   0  18   5         78.42         92.30        19.08 o                         
   1  18   5        573.80        473.54        25.78 o                         
   2  18   5       1213.00       1246.49        37.86 o                         
   3  18   5        800.72        782.37        31.60 o                         
   4  18   5        603.97        649.15        28.68 o                         
   5  18   5       2582.08       2491.43        53.80 o                         
   6  18   5        992.32        965.20        34.75 o                         
   7  18   5       1952.73       1822.49        61.44 o                         
   8  18   5       5043.23       4942.73        89.90 o                         
   9  18   5       1629.68       1495.82        49.11 o                         
  10  18   5       1508.70       1371.47        47.45 o                         
  11  18   5        398.38        419.19        32.74 o                         
  12  18   5         31.74        -22.74        24.35 o                         
  13  18   5        475.70        460.92        36.37 o                         
  14  18   5         89.05         75.90        29.24 o                         
  15  18   5        291.60        268.66        35.91 o                         
  16  18   5        582.50        598.79        42.53 o                         
  17  18   5        220.39        195.76        35.06 o                         
 -18  19   5        166.24        100.21        35.57 o                         
 -17  19   5        410.20        434.01        40.87 o                         
 -16  19   5        518.79        624.01        41.26 o                         
 -15  19   5         60.66         24.69        28.67 o                         
 -14  19   5        626.68        562.62        36.49 o                         
 -13  19   5        420.96        393.49        34.21 o                         
 -12  19   5        209.44        178.67        26.67 o                         
 -11  19   5        670.71        736.65        35.01 o                         
 -10  19   5        445.73        457.08        29.88 o                         
  -9  19   5        950.17        952.25        38.87 o                         
  -8  19   5        511.61        460.08        32.75 o                         
  -7  19   5        493.69        460.37        35.70 o                         
  -6  19   5       1027.34       1107.07        39.96 o                         
  -5  19   5       2139.45       2168.65        54.59 o                         
  -4  19   5       1095.20       1088.25        38.39 o                         
  -3  19   5       2047.59       1978.33        48.96 o                         
  -2  19   5        751.23        798.70        32.31 o                         
  -1  19   5        126.29        109.52        21.74 o                         
   0  19   5          2.72          1.82        19.47 o                         
   1  19   5        102.14        139.42        21.67 o                         
   2  19   5        734.15        708.44        30.63 o                         
   3  19   5       2011.22       2056.27        49.82 o                         
   4  19   5       1063.01       1112.43        38.65 o                         
   5  19   5       2137.40       2280.74        60.37 o                         
   6  19   5       1097.83       1179.93        38.62 o                         
   7  19   5        480.06        497.96        32.36 o                         
   8  19   5        440.59        409.41        34.07 o                         
   9  19   5        928.77        894.73        43.14 o                         
  10  19   5        405.31        429.64        36.17 o                         
  11  19   5        667.94        681.71        39.98 o                         
  12  19   5        197.60        169.16        31.16 o                         
  13  19   5        414.02        431.40        37.22 o                         
  14  19   5        596.88        642.42        44.04 o                         
  15  19   5         52.15         19.26        32.82 o                         
  16  19   5        466.35        450.37        43.30 o                         
  17  19   5        416.72        461.29        42.46 o                         
  18  19   5        120.19        137.89        36.97 o                         
 -19  20   5        891.28        904.77        55.40 o                         
 -18  20   5          1.03          9.48        35.07 o                         
 -17  20   5       1685.80       1775.43        68.20 o                         
 -16  20   5         60.55         80.58        32.08 o                         
 -15  20   5        215.64        237.40        34.95 o                         
 -14  20   5        118.57         77.09        29.34 o                         
 -13  20   5         69.06         51.41        28.05 o                         
 -12  20   5         93.27        111.00        29.73 o                         
 -11  20   5        743.63        755.20        39.60 o                         
 -10  20   5        364.14        346.66        31.33 o                         
  -9  20   5        133.34        146.34        27.36 o                         
  -8  20   5        564.66        572.25        36.50 o                         
  -7  20   5        177.52        185.71        29.94 o                         
  -6  20   5       1952.63       1926.94        60.01 o                         
  -5  20   5        139.96        109.73        25.40 o                         
  -4  20   5       2484.46       2517.89        82.96 o                         
  -3  20   5        478.70        459.62        30.59 o                         
  -2  20   5       1877.10       1887.76        52.31 o                         
  -1  20   5       1420.66       1455.70        42.29 o                         
   0  20   5        245.74        255.54        24.65 o                         
   1  20   5       1416.92       1489.24        42.24 o                         
   2  20   5       1703.96       1687.63        45.05 o                         
   3  20   5        461.41        482.97        28.17 o                         
   4  20   5       2502.83       2464.73        58.27 o                         
   5  20   5        135.50         94.94        23.92 o                         
   6  20   5       1850.96       1786.11        55.84 o                         
   7  20   5        148.74        139.53        29.46 o                         
   8  20   5        539.70        521.21        39.65 o                         
   9  20   5        131.32        128.37        29.91 o                         
  10  20   5        354.33        415.00        36.22 o                         
  11  20   5        695.23        704.35        45.77 o                         
  12  20   5        126.56        130.37        34.00 o                         
  13  20   5         95.06         85.82        32.99 o                         
  14  20   5         97.81         63.88        35.18 o                         
  15  20   5        248.99        222.51        41.54 o                         
  16  20   5         71.85         33.78        34.20 o                         
  17  20   5       1654.41       1598.60        67.98 o                         
  18  20   5          1.31         47.79        37.66 o                         
  19  20   5        844.68        852.88        57.20 o                         
 -17  21   5        118.78        100.20        37.12 o                         
 -16  21   5        595.88        474.50        45.04 o                         
 -15  21   5        102.71         63.12        36.10 o                         
 -14  21   5        445.24        437.09        43.20 o                         
 -13  21   5        318.40        289.25        38.59 o                         
 -12  21   5       1619.13       1658.18        64.84 o                         
 -11  21   5        791.93        936.29        44.46 o                         
 -10  21   5        530.73        537.12        36.50 o                         
  -9  21   5        278.45        270.06        31.66 o                         
  -8  21   5        412.69        487.61        34.93 o                         
  -7  21   5        267.98        251.02        32.08 o                         
  -6  21   5         88.51         47.70        29.61 o                         
  -5  21   5        724.56        807.38        40.47 o                         
  -4  21   5        634.51        690.46        36.63 o                         
  -3  21   5        110.70         35.51        25.18 o                         
  -2  21   5        863.71        925.44        38.83 o                         
  -1  21   5        181.51        174.67        25.67 o                         
   0  21   5         96.11        102.69        24.36 o                         
   1  21   5        159.57        150.49        23.74 o                         
   2  21   5        879.19        899.78        36.20 o                         
   3  21   5        168.92        156.98        26.13 o                         
   4  21   5        670.93        723.89        36.67 o                         
   5  21   5        770.64        820.77        38.34 o                         
   6  21   5         97.60        -13.40        28.05 o                         
   7  21   5        284.58        291.19        37.11 o                         
   8  21   5        408.76        421.78        37.03 o                         
   9  21   5        297.36        264.83        34.79 o                         
  10  21   5        480.94        553.24        41.24 o                         
  11  21   5        805.01        728.34        46.10 o                         
  12  21   5       1605.81       1543.50        66.45 o                         
  13  21   5        348.24        390.20        45.63 o                         
  14  21   5        453.61        480.18        50.99 o                         
  15  21   5        119.48        117.53        40.79 o                         
  16  21   5        657.82        648.42        53.82 o                         
  17  21   5        106.30        148.97        42.83 o                         
 -16  22   5        618.17        671.25        53.81 o                         
 -15  22   5        250.42        292.39        43.79 o                         
 -14  22   5        448.52        435.61        44.87 o                         
 -13  22   5        408.71        479.13        44.01 o                         
 -12  22   5         84.72         54.70        39.98 o                         
 -11  22   5        296.77        298.03        36.06 o                         
 -10  22   5        477.87        490.88        38.42 o                         
  -9  22   5         88.80         67.73        31.38 o                         
  -8  22   5       1274.27       1249.49        49.05 o                         
  -7  22   5       1181.50       1195.75        70.11 o                         
  -6  22   5        973.24        994.57        46.52 o                         
  -5  22   5        447.97        442.49        37.95 o                         
  -4  22   5        612.67        640.76        37.32 o                         
  -3  22   5        708.42        775.55        39.69 o                         
  -2  22   5        866.72        953.21        41.88 o                         
  -1  22   5        760.26        731.36        36.64 o                         
   0  22   5       1447.82       1476.06        49.48 o                         
   1  22   5        775.48        869.91        39.84 o                         
   2  22   5        867.38        947.99        43.54 o                         
   3  22   5        709.48        782.75        40.38 o                         
   4  22   5        658.38        666.40        37.19 o                         
   5  22   5        481.92        442.73        34.68 o                         
   6  22   5        935.83        983.24        46.33 o                         
   7  22   5       1167.63       1307.82        52.02 o                         
   8  22   5       1264.19       1230.34        64.82 o                         
   9  22   5        112.52        120.46        33.22 o                         
  10  22   5        406.08        367.63        39.31 o                         
  11  22   5        337.25        319.45        40.21 o                         
  12  22   5         69.96         65.85        36.18 o                         
  13  22   5        401.52        523.39        48.79 o                         
  14  22   5        461.85        496.09        47.88 o                         
  15  22   5        238.91        270.05        46.11 o                         
  16  22   5        640.08        583.38        53.14 o                         
 -15  23   5         67.99        205.40        43.24 o                         
 -14  23   5        360.28        383.69        44.99 o                         
 -13  23   5         36.73         71.68        38.38 o                         
 -12  23   5        202.93        267.85        41.94 o                         
 -11  23   5       1005.31       1033.31        52.20 o                         
 -10  23   5        300.87        316.09        36.50 o                         
  -9  23   5         54.96          9.82        30.21 o                         
  -8  23   5        736.31        796.79        45.88 o                         
  -7  23   5        420.50        537.09        39.63 o                         
  -6  23   5        331.16        365.02        36.34 o                         
  -5  23   5        545.01        622.55        40.78 o                         
  -4  23   5        202.24        240.21        33.87 o                         
  -3  23   5        173.28        206.39        35.18 o                         
  -2  23   5        372.01        404.87        35.26 o                         
  -1  23   5        103.94         54.47        28.31 o                         
   0  23   5         78.23        122.63        28.25 o                         
   1  23   5         84.41         14.09        27.57 o                         
   2  23   5        358.96        357.81        34.40 o                         
   3  23   5        197.23        193.43        31.60 o                         
   4  23   5        231.72        257.77        32.86 o                         
   5  23   5        615.00        712.35        45.09 o                         
   6  23   5        375.01        404.55        38.77 o                         
   7  23   5        510.48        536.92        39.96 o                         
   8  23   5        749.97        779.29        44.58 o                         
   9  23   5         75.04         82.89        36.19 o                         
  10  23   5        289.01        370.83        49.11 o                         
  11  23   5       1022.69       1084.39        56.97 o                         
  12  23   5        195.69        212.28        42.80 o                         
  13  23   5         53.52         30.84        39.43 o                         
  14  23   5        405.85        462.86        50.34 o                         
  15  23   5         50.97        125.25        46.64 o                         
 -13  24   5        220.58        181.04        42.47 o                         
 -12  24   5        403.41        335.51        45.29 o                         
 -11  24   5        363.12        279.86        45.26 o                         
 -10  24   5        339.92        443.43        43.51 o                         
  -9  24   5        662.82        711.80        47.89 o                         
  -8  24   5        284.43        229.22        38.32 o                         
  -7  24   5        157.72        164.11        36.12 o                         
  -6  24   5        603.30        662.27        46.19 o                         
  -5  24   5         57.48         71.24        32.90 o                         
  -4  24   5       1079.61       1141.22        52.41 o                         
  -3  24   5        559.96        653.13        40.62 o                         
  -2  24   5       1618.61       1785.56        61.11 o                         
  -1  24   5        807.78        897.78        46.41 o                         
   0  24   5        704.94        762.70        41.06 o                         
   1  24   5        795.10        870.44        44.07 o                         
   2  24   5       1493.03       1697.52        58.36 o                         
   3  24   5        540.91        683.67        41.72 o                         
   4  24   5       1083.07       1151.59        52.29 o                         
   5  24   5         39.43          5.55        32.81 o                         
   6  24   5        609.93        701.09        46.64 o                         
   7  24   5        144.76        137.38        36.43 o                         
   8  24   5        260.80        248.04        39.88 o                         
   9  24   5        682.01        803.72        50.15 o                         
  10  24   5        401.23        417.39        47.45 o                         
  11  24   5        387.19        459.08        69.73 o                         
  12  24   5        381.11        378.68        47.94 o                         
  13  24   5        228.82        239.63        44.05 o                         
 -11  25   5        260.45        306.97        47.97 o                         
 -10  25   5        213.05        214.19        43.84 o                         
  -9  25   5        141.27        175.39        40.71 o                         
  -8  25   5        394.90        350.97        42.63 o                         
  -7  25   5        459.58        468.48        44.83 o                         
  -6  25   5        171.23        287.17        41.05 o                         
  -5  25   5        927.32       1196.55        58.08 o                         
  -4  25   5        390.67        340.79        40.54 o                         
  -3  25   5        631.23        644.28        44.42 o                         
  -2  25   5        355.44        445.05        39.61 o                         
  -1  25   5        371.74        369.94        38.53 o                         
   0  25   5        280.16        269.34        37.95 o                         
   1  25   5        423.26        400.55        38.08 o                         
   2  25   5        349.18        412.19        38.92 o                         
   3  25   5        730.96        822.68        46.32 o                         
   4  25   5        376.56        393.74        42.27 o                         
   5  25   5        952.38       1210.18        58.03 o                         
   6  25   5        192.88        222.50        38.25 o                         
   7  25   5        432.29        449.14        46.40 o                         
   8  25   5        390.69        411.94        45.20 o                         
   9  25   5        112.09        147.05        39.68 o                         
  10  25   5        236.53        202.41        48.23 o                         
  11  25   5        242.23        273.72        49.64 o                         
  -9  26   5        103.28         57.30        42.12 o                         
  -8  26   5        440.24        495.13        48.07 o                         
  -7  26   5          9.88         67.66        39.14 o                         
  -6  26   5        593.36        659.41        50.11 o                         
  -5  26   5        549.98        646.53        49.47 o                         
  -4  26   5        998.21       1186.10        64.41 o                         
  -3  26   5        235.66        331.99        41.88 o                         
  -2  26   5        952.64       1048.19        53.07 o                         
  -1  26   5        631.49        820.27        48.39 o                         
   0  26   5        356.86        440.14        43.53 o                         
   1  26   5        591.72        762.80        47.66 o                         
   2  26   5        917.49       1107.75        52.04 o                         
   3  26   5        247.01        341.00        41.87 o                         
   4  26   5        950.40       1127.13        58.09 o                         
   5  26   5        537.27        644.42        48.46 o                         
   6  26   5        616.63        694.69        60.66 o                         
   7  26   5          6.12         24.03        41.02 o                         
   8  26   5        437.40        408.49        47.53 o                         
   9  26   5        103.70        170.89        43.31 o                         
  -5  27   5        249.49        235.01        42.96 o                         
  -4  27   5        673.13        892.42        54.24 o                         
  -3  27   5        702.47        826.86        58.44 o                         
  -2  27   5         97.96        220.73        43.73 o                         
  -1  27   5       1211.04       1291.69        58.12 o                         
   0  27   5        137.80        182.43        37.60 o                         
   1  27   5       1194.36       1268.22        62.64 o                         
   2  27   5         98.58        133.17        39.88 o                         
   3  27   5        706.17        927.22        55.50 o                         
   4  27   5        700.58        829.08        54.05 o                         
   5  27   5        214.38        257.49        43.27 o                         
   0   0   6      16433.38      21407.74       459.84 o                         
  -1   1   6       7410.56       8333.65       138.06 o                         
   0   1   6       2615.32       3301.62        44.59 o                         
   1   1   6       6782.62       7606.65       133.77 o                         
  -2   2   6       4551.51       5238.41        94.07 o                         
  -1   2   6        225.48        293.71        12.55 o                         
   0   2   6      10307.09      12729.84       156.28 o                         
   1   2   6        236.67        297.62        13.29 o                         
   2   2   6       4947.39       5628.99        96.49 o                         
  -3   3   6       9704.63      10209.25       166.50 o                         
  -2   3   6      10520.68      12483.07       145.73 o                         
  -1   3   6       7455.58       8018.71        96.46 o                         
   0   3   6       6602.64       8281.97       101.67 o                         
   1   3   6       6966.80       7408.16        87.46 o                         
   2   3   6      10209.96      12026.93       132.06 o                         
   3   3   6       9992.04      10374.10       162.26 o                         
  -4   4   6      12211.83      13031.10       202.19 o                         
  -3   4   6       2765.47       2973.81        39.90 o                         
  -2   4   6      10933.90      11506.91       129.55 o                         
  -1   4   6        604.27        671.45        16.68 o                         
   0   4   6       3748.69       3547.39        53.92 o                         
   1   4   6        626.18        724.12        19.00 o                         
   2   4   6      11341.48      11879.26       133.83 o                         
   3   4   6       2937.23       3099.82        40.99 o                         
   4   4   6      12230.81      13025.73       222.07 o                         
  -5   5   6      13727.16      14025.59       218.59 o                         
  -4   5   6       3336.32       3518.84        46.48 o                         
  -3   5   6      14223.99      14047.82       150.63 o                         
  -2   5   6       3895.32       4190.45        51.58 o                         
  -1   5   6      12365.40      13042.89       149.36 o                         
   0   5   6          4.57         27.54         9.93 o                         
   1   5   6      12133.95      12692.24       149.07 o                         
   2   5   6       4150.96       4443.14        57.71 o                         
   3   5   6      14213.53      13982.98       163.79 o                         
   4   5   6       3149.18       3231.06        48.06 o                         
   5   5   6      13211.55      13355.02       241.78 o                         
  -6   6   6        657.80        543.35        27.79 o                         
  -5   6   6       4514.21       4598.72        58.37 o                         
  -4   6   6       1987.35       1976.58        31.15 o                         
  -3   6   6       3084.37       3142.57        41.76 o                         
  -2   6   6       5540.16       5495.19        63.45 o                         
  -1   6   6       5164.44       5964.03        71.29 o                         
   0   6   6       5326.17       5876.43        78.00 o                         
   1   6   6       5137.44       5736.75        76.42 o                         
   2   6   6       5589.06       5537.77        79.16 o                         
   3   6   6       3065.93       3133.25        45.34 o                         
   4   6   6       1820.47       1793.35        31.81 o                         
   5   6   6       4586.44       4700.78        65.01 o                         
   6   6   6        684.01        520.22        23.12 o                         
  -7   7   6      13064.20      12885.90       203.04 o                         
  -6   7   6       1772.80       1620.56        27.39 o                         
  -5   7   6      15314.59      15633.35       179.80 o                         
  -4   7   6      11579.18      12157.08       145.24 o                         
  -3   7   6       6358.93       6091.89        74.01 o                         
  -2   7   6      10295.34      10557.42       123.52 o                         
  -1   7   6       1950.76       2112.22        32.71 o                         
   0   7   6       2049.44       1823.16        31.76 o                         
   1   7   6       2357.53       2598.30        42.18 o                         
   2   7   6      10462.75      10845.13       140.02 o                         
   3   7   6       6460.16       6322.25        88.78 o                         
   4   7   6      11622.96      11905.27       154.24 o                         
   5   7   6      14859.52      14964.49       191.29 o                         
   6   7   6       1782.89       1651.44        30.70 o                         
   7   7   6      12424.06      12269.38       225.22 o                         
  -8   8   6       2203.48       2059.81        45.84 o                         
  -7   8   6       5882.67       5441.99        68.71 o                         
  -6   8   6       3578.70       3586.25        52.13 o                         
  -5   8   6       6436.83       6206.49        82.41 o                         
  -4   8   6       2030.47       2000.01        33.03 o                         
  -3   8   6       1297.06       1197.08        24.73 o                         
  -2   8   6          6.57         10.22         8.73 o                         
  -1   8   6       8951.93       9383.50       108.48 o                         
   0   8   6       1245.97       1469.26        29.74 o                         
   1   8   6       8993.76       9593.74       115.89 o                         
   2   8   6         21.73         47.03        13.95 o                         
   3   8   6       1340.64       1309.89        26.58 o                         
   4   8   6       2028.11       2019.21        36.19 o                         
   5   8   6       6631.31       6619.48        89.13 o                         
   6   8   6       3498.82       3565.33        52.92 o                         
   7   8   6       5742.42       5326.11        74.84 o                         
   8   8   6       2146.12       1999.02        53.45 o                         
  -9   9   6        541.67        554.37        31.45 o                         
  -8   9   6        461.53        470.01        17.40 o                         
  -7   9   6       2454.50       2224.35        38.01 o                         
  -6   9   6       1343.33       1283.92        27.50 o                         
  -5   9   6       3462.00       3161.26        47.68 o                         
  -4   9   6       3491.35       3697.25        52.26 o                         
  -3   9   6       1794.44       1591.84        31.08 o                         
  -2   9   6       2073.88       1968.45        36.02 o                         
  -1   9   6       8446.49       9056.58       103.27 o                         
   0   9   6       5982.81       6150.78        74.46 o                         
   1   9   6       8943.44       9549.74       124.34 o                         
   2   9   6       2193.72       2108.91        37.56 o                         
   3   9   6       1826.82       1720.08        32.07 o                         
   4   9   6       3882.77       4025.74        57.60 o                         
   5   9   6       3245.73       2952.86        45.77 o                         
   6   9   6       1392.91       1338.00        29.95 o                         
   7   9   6       2396.09       2204.32        39.23 o                         
   8   9   6        516.20        515.34        19.96 o                         
   9   9   6        543.46        551.71        28.81 o                         
 -10  10   6       2054.81       1962.55        57.45 o                         
  -9  10   6       2199.38       2053.70        41.97 o                         
  -8  10   6       5662.10       4934.29        68.77 o                         
  -7  10   6       2285.70       2172.87        37.66 o                         
  -6  10   6       2258.98       2186.47        37.63 o                         
  -5  10   6       1702.34       1783.16        34.58 o                         
  -4  10   6        505.32        570.09        19.03 o                         
  -3  10   6       1468.42       1488.47        30.69 o                         
  -2  10   6       1596.32       1614.37        30.74 o                         
  -1  10   6       1047.91        987.03        20.79 o                         
   0  10   6       1669.56       1779.01        28.95 o                         
   1  10   6       1080.93       1031.30        23.32 o                         
   2  10   6       1563.04       1642.42        29.60 o                         
   3  10   6       1630.14       1671.86        32.50 o                         
   4  10   6        559.66        621.53        20.20 o                         
   5  10   6       1572.12       1683.66        32.35 o                         
   6  10   6       2338.83       2276.83        38.76 o                         
   7  10   6       2055.24       1995.40        36.33 o                         
   8  10   6       5692.07       5208.98        75.60 o                         
   9  10   6       1940.60       1877.94        39.75 o                         
  10  10   6       1900.18       1817.77        60.06 o                         
 -11  11   6       1684.29       1674.49        56.40 o                         
 -10  11   6        947.54        942.10        30.23 o                         
  -9  11   6         32.48         25.43        15.84 o                         
  -8  11   6        562.48        517.10        21.01 o                         
  -7  11   6        528.36        527.25        20.01 o                         
  -6  11   6        659.07        673.14        22.07 o                         
  -5  11   6       1631.34       1684.88        33.78 o                         
  -4  11   6       2504.88       2354.16        39.35 o                         
  -3  11   6       3831.15       3676.39        55.22 o                         
  -2  11   6       6287.46       5993.76        79.26 o                         
  -1  11   6       1520.71       1531.40        27.03 o                         
   0  11   6       1368.36       1404.10        24.96 o                         
   1  11   6       1495.02       1513.57        26.48 o                         
   2  11   6       6344.79       6099.40        81.39 o                         
   3  11   6       3935.65       3831.57        56.90 o                         
   4  11   6       2761.72       2696.65        44.55 o                         
   5  11   6       1567.67       1536.74        31.68 o                         
   6  11   6        683.32        684.34        21.73 o                         
   7  11   6        445.04        420.31        19.80 o                         
   8  11   6        470.03        437.73        22.85 o                         
   9  11   6         49.16         69.74        18.27 o                         
  10  11   6       1004.55       1055.86        33.31 o                         
  11  11   6       1677.30       1563.18        66.51 o                         
 -12  12   6        185.32        176.59        27.47 o                         
 -11  12   6       2399.65       2312.54        48.89 o                         
 -10  12   6        474.05        519.56        25.67 o                         
  -9  12   6          4.88         -3.75        16.88 o                         
  -8  12   6       2603.76       2450.31        45.72 o                         
  -7  12   6         38.38         26.13        13.78 o                         
  -6  12   6       1349.93       1339.57        30.89 o                         
  -5  12   6       2232.43       1990.28        36.52 o                         
  -4  12   6        113.36        128.60        13.90 o                         
  -3  12   6        179.24        170.39        14.82 o                         
  -2  12   6       1785.60       1683.71        32.02 o                         
  -1  12   6        204.49        262.66        16.16 o                         
   0  12   6       2784.53       2801.13        42.35 o                         
   1  12   6        232.79        272.14        13.57 o                         
   2  12   6       1828.77       1860.59        35.15 o                         
   3  12   6        175.14        156.93        14.80 o                         
   4  12   6        118.95        158.21        14.94 o                         
   5  12   6       2041.30       1857.07        36.41 o                         
   6  12   6       1347.22       1398.03        31.40 o                         
   7  12   6         21.92          0.25        14.30 o                         
   8  12   6       2440.75       2378.31        45.98 o                         
   9  12   6         20.81          4.56        18.06 o                         
  10  12   6        400.41        423.48        24.97 o                         
  11  12   6       2522.89       2465.23        52.55 o                         
  12  12   6        222.31        172.48        36.12 o                         
 -13  13   6       2295.08       2281.43        70.90 o                         
 -12  13   6       2028.75       1993.16        44.34 o                         
 -11  13   6       1743.52       1588.84        40.59 o                         
 -10  13   6        881.42        894.33        30.71 o                         
  -9  13   6        792.62        754.13        27.88 o                         
  -8  13   6      11207.96      10368.31       135.80 o                         
  -7  13   6        247.26        244.15        17.53 o                         
  -6  13   6       2323.01       2244.13        40.71 o                         
  -5  13   6        326.86        290.52        16.98 o                         
  -4  13   6       2004.01       1934.49        35.98 o                         
  -3  13   6        573.82        618.96        21.49 o                         
  -2  13   6       2982.31       3055.89        47.56 o                         
  -1  13   6        928.40        866.12        23.51 o                         
   0  13   6       1089.95       1098.33        25.25 o                         
   1  13   6        868.58        846.64        23.45 o                         
   2  13   6       2920.68       3035.10        48.59 o                         
   3  13   6        661.44        689.70        22.88 o                         
   4  13   6       2140.59       2115.90        40.53 o                         
   5  13   6        350.45        331.44        18.32 o                         
   6  13   6       2324.29       2205.09        41.40 o                         
   7  13   6        209.86        170.93        18.31 o                         
   8  13   6      10821.16       9856.83       136.80 o                         
   9  13   6        825.07        777.30        34.10 o                         
  10  13   6        906.09        922.28        34.20 o                         
  11  13   6       1756.18       1638.94        43.91 o                         
  12  13   6       2029.58       2001.53        49.47 o                         
  13  13   6       2209.43       2242.98        75.86 o                         
 -14  14   6       1634.14       1479.39        61.18 o                         
 -13  14   6       1713.98       1574.88        42.83 o                         
 -12  14   6       1276.89       1221.17        37.03 o                         
 -11  14   6       1638.97       1567.28        40.82 o                         
 -10  14   6       1236.12       1288.04        36.58 o                         
  -9  14   6       1755.89       1832.80        42.84 o                         
  -8  14   6       2080.44       2052.47        44.49 o                         
  -7  14   6        760.60        757.12        25.65 o                         
  -6  14   6       1401.25       1385.03        34.82 o                         
  -5  14   6       1467.38       1352.62        31.28 o                         
  -4  14   6         77.17        100.78        15.22 o                         
  -3  14   6       2764.14       2722.96        46.56 o                         
  -2  14   6       1304.53       1289.04        30.05 o                         
  -1  14   6       1733.12       1684.33        37.52 o                         
   0  14   6         36.29         57.58        16.14 o                         
   1  14   6       1866.56       1806.42        48.24 o                         
   2  14   6       1300.73       1263.47        31.39 o                         
   3  14   6       2848.50       2735.82        46.03 o                         
   4  14   6         95.87         74.79        15.55 o                         
   5  14   6       1633.96       1465.77        34.14 o                         
   6  14   6       1409.63       1401.88        35.55 o                         
   7  14   6        881.49        849.59        28.64 o                         
   8  14   6       1985.70       1957.42        46.32 o                         
   9  14   6       1848.58       1887.09        47.95 o                         
  10  14   6       1223.35       1291.34        40.38 o                         
  11  14   6       1595.04       1576.92        44.98 o                         
  12  14   6       1167.54       1055.00        37.46 o                         
  13  14   6       1721.47       1684.34        47.43 o                         
  14  14   6       1597.30       1344.57        61.07 o                         
 -15  15   6       2325.26       2304.05        90.51 o                         
 -14  15   6       1500.04       1539.28        48.13 o                         
 -13  15   6       1118.81       1120.88        38.47 o                         
 -12  15   6        864.47        850.64        31.89 o                         
 -11  15   6       1294.86       1213.41        37.15 o                         
 -10  15   6       1151.12       1167.62        36.05 o                         
  -9  15   6        456.23        408.42        24.37 o                         
  -8  15   6       1342.28       1417.18        37.91 o                         
  -7  15   6       1197.18       1209.14        33.09 o                         
  -6  15   6        708.06        746.20        33.40 o                         
  -5  15   6       2236.66       2320.66        43.42 o                         
  -4  15   6       2911.91       2772.80        47.25 o                         
  -3  15   6        756.40        744.10        24.57 o                         
  -2  15   6        870.72        903.73        28.85 o                         
  -1  15   6       1294.74       1215.99        34.00 o                         
   0  15   6        978.47       1089.46        32.75 o                         
   1  15   6       1233.54       1120.89        32.54 o                         
   2  15   6        972.02        994.53        30.14 o                         
   3  15   6        705.28        737.17        27.18 o                         
   4  15   6       2860.16       2618.61        47.72 o                         
   5  15   6       2279.35       2323.69        44.38 o                         
   6  15   6        617.13        639.45        26.20 o                         
   7  15   6       1214.02       1294.39        35.28 o                         
   8  15   6       1452.24       1492.21        41.58 o                         
   9  15   6        454.45        382.36        26.30 o                         
  10  15   6       1200.89       1221.26        40.52 o                         
  11  15   6       1268.82       1199.85        40.99 o                         
  12  15   6        883.97        893.31        36.61 o                         
  13  15   6       1025.05       1017.91        38.29 o                         
  14  15   6       1519.19       1577.52        46.98 o                         
  15  15   6       2364.22       2374.24        88.95 o                         
 -16  16   6       1135.38       1025.54        64.08 o                         
 -15  16   6        611.39        625.09        36.28 o                         
 -14  16   6         20.75         -5.82        23.09 o                         
 -13  16   6        229.72        207.20        26.10 o                         
 -12  16   6        317.56        286.38        26.61 o                         
 -11  16   6        370.81        412.60        25.76 o                         
 -10  16   6       1223.77       1245.80        38.25 o                         
  -9  16   6       1076.16       1129.41        35.50 o                         
  -8  16   6        888.30        814.55        30.60 o                         
  -7  16   6       2160.43       2094.76        46.87 o                         
  -6  16   6        617.08        548.75        24.49 o                         
  -5  16   6        910.97        880.89        28.09 o                         
  -4  16   6       2440.07       2282.24        47.05 o                         
  -3  16   6       4503.88       4347.26        68.84 o                         
  -2  16   6        259.51        298.15        22.68 o                         
  -1  16   6        715.88        645.52        27.57 o                         
   0  16   6        976.86       1034.48        32.04 o                         
   1  16   6        811.64        737.62        29.31 o                         
   2  16   6        254.16        307.19        21.97 o                         
   3  16   6       4608.12       4422.83        69.87 o                         
   4  16   6       2512.58       2394.33        49.07 o                         
   5  16   6        979.13        920.07        32.23 o                         
   6  16   6        637.46        596.78        26.93 o                         
   7  16   6       2045.56       1968.10        45.90 o                         
   8  16   6        971.17        966.01        35.06 o                         
   9  16   6       1102.41       1115.06        39.05 o                         
  10  16   6       1269.10       1263.05        41.43 o                         
  11  16   6        312.22        296.51        27.80 o                         
  12  16   6        270.89        278.89        27.34 o                         
  13  16   6        185.33        180.02        26.81 o                         
  14  16   6         15.31        -23.74        23.74 o                         
  15  16   6        585.40        565.22        35.79 o                         
  16  16   6       1219.72       1032.28        67.08 o                         
 -17  17   6        594.59        592.14        58.72 o                         
 -16  17   6        120.78        128.12        30.05 o                         
 -15  17   6        747.33        873.64        42.18 o                         
 -14  17   6       1170.09       1243.71        45.79 o                         
 -13  17   6        340.18        366.87        28.45 o                         
 -12  17   6         86.13        133.63        24.40 o                         
 -11  17   6       1094.52       1113.87        38.55 o                         
 -10  17   6       1573.19       1650.92        46.66 o                         
  -9  17   6        405.18        376.21        26.01 o                         
  -8  17   6        943.04        896.26        32.46 o                         
  -7  17   6        778.88        718.18        29.96 o                         
  -6  17   6        476.28        482.51        26.70 o                         
  -5  17   6         73.16         83.90        20.58 o                         
  -4  17   6       2839.22       2858.16        55.96 o                         
  -3  17   6        318.26        286.26        24.93 o                         
  -2  17   6       6320.87       6069.18        92.36 o                         
  -1  17   6        494.21        492.37        26.87 o                         
   0  17   6       3156.10       3046.00        59.60 o                         
   1  17   6        476.60        504.86        27.08 o                         
   2  17   6       6371.31       6026.10        91.70 o                         
   3  17   6        330.16        337.34        23.39 o                         
   4  17   6       3067.40       3066.30        57.22 o                         
   5  17   6         81.04        103.88        20.36 o                         
   6  17   6        590.64        610.45        29.42 o                         
   7  17   6        763.18        748.23        34.44 o                         
   8  17   6       1041.57       1029.38        38.01 o                         
   9  17   6        449.12        486.81        30.04 o                         
  10  17   6       1511.17       1600.42        48.56 o                         
  11  17   6       1124.39       1113.88        41.01 o                         
  12  17   6         82.97         81.61        25.68 o                         
  13  17   6        334.65        390.87        31.84 o                         
  14  17   6       1134.57       1141.49        48.85 o                         
  15  17   6        753.11        796.48        43.39 o                         
  16  17   6        113.10         75.92        32.24 o                         
  17  17   6        596.68        651.30        61.26 o                         
 -18  18   6         96.66         29.82        46.93 o                         
 -17  18   6         70.75         77.60        33.47 o                         
 -16  18   6        600.18        750.18        43.05 o                         
 -15  18   6        211.44        293.28        33.61 o                         
 -14  18   6         51.69         62.00        27.28 o                         
 -13  18   6          7.67        -22.93        22.93 o                         
 -12  18   6        535.45        559.31        32.69 o                         
 -11  18   6        441.74        439.91        29.51 o                         
 -10  18   6         51.20         52.73        23.16 o                         
  -9  18   6        554.31        545.55        32.16 o                         
  -8  18   6        334.63        339.89        30.80 o                         
  -7  18   6       1391.57       1396.91        44.90 o                         
  -6  18   6         82.07         54.45        24.66 o                         
  -5  18   6        499.14        527.22        30.54 o                         
  -4  18   6       1362.90       1303.46        42.91 o                         
  -3  18   6       1423.28       1411.31        40.80 o                         
  -2  18   6       1597.14       1552.34        45.23 o                         
  -1  18   6        308.22        386.84        25.17 o                         
   0  18   6        392.97        403.79        26.64 o                         
   1  18   6        269.81        297.99        24.82 o                         
   2  18   6       1628.76       1588.42        43.00 o                         
   3  18   6       1400.48       1398.20        40.60 o                         
   4  18   6       1410.62       1340.87        39.70 o                         
   5  18   6        489.84        533.64        27.65 o                         
   6  18   6         81.08         54.05        22.35 o                         
   7  18   6       1422.79       1413.23        51.39 o                         
   8  18   6        372.09        419.74        32.11 o                         
   9  18   6        562.31        498.39        34.42 o                         
  10  18   6         38.24         37.16        25.46 o                         
  11  18   6        431.18        448.95        32.62 o                         
  12  18   6        509.47        567.66        36.81 o                         
  13  18   6          3.69        -26.82        26.82 o                         
  14  18   6         58.93         99.85        30.96 o                         
  15  18   6        193.12        213.50        38.47 o                         
  16  18   6        692.79        801.34        47.84 o                         
  17  18   6         64.23         82.73        34.82 o                         
  18  18   6        128.48          1.08        74.16 o                         
 -19  19   6        209.21        119.33        57.09 o                         
 -18  19   6          0.12        -34.40        34.40 o                         
 -17  19   6        173.12        158.08        36.30 o                         
 -16  19   6        137.96         25.01        35.50 o                         
 -15  19   6        149.06        140.30        32.74 o                         
 -14  19   6         79.00        -21.71        27.03 o                         
 -13  19   6        344.10        329.73        32.01 o                         
 -12  19   6        593.20        647.95        35.29 o                         
 -11  19   6        274.94        314.16        31.09 o                         
 -10  19   6        311.04        277.16        30.99 o                         
  -9  19   6        976.65        883.74        46.02 o                         
  -8  19   6        502.64        525.08        35.37 o                         
  -7  19   6          3.09          0.20        25.08 o                         
  -6  19   6        543.88        557.45        38.27 o                         
  -5  19   6        343.75        377.73        30.50 o                         
  -4  19   6        688.49        673.71        33.79 o                         
  -3  19   6        433.08        384.78        27.54 o                         
  -2  19   6       4250.25       4130.11        72.47 o                         
  -1  19   6       1074.23       1023.67        35.55 o                         
   0  19   6       1291.21       1314.41        41.28 o                         
   1  19   6       1083.32       1042.47        36.87 o                         
   2  19   6       4395.88       4341.51        74.97 o                         
   3  19   6        449.68        376.92        30.38 o                         
   4  19   6        760.86        782.93        34.43 o                         
   5  19   6        362.76        328.95        26.79 o                         
   6  19   6        559.65        595.43        31.09 o                         
   7  19   6          4.90         -3.16        22.94 o                         
   8  19   6        524.26        612.54        44.59 o                         
   9  19   6        985.99        915.42        44.36 o                         
  10  19   6        259.29        293.05        34.48 o                         
  11  19   6        303.66        289.77        35.14 o                         
  12  19   6        536.87        478.06        38.84 o                         
  13  19   6        353.57        316.25        37.64 o                         
  14  19   6         85.18         52.53        31.09 o                         
  15  19   6        135.66        103.32        34.59 o                         
  16  19   6        139.43         98.36        36.08 o                         
  17  19   6        195.78        205.75        37.86 o                         
  18  19   6          0.08         -2.35        34.77 o                         
  19  19   6        254.71        208.15        59.69 o                         
 -18  20   6        806.73        931.23        55.84 o                         
 -17  20   6         64.58         73.14        36.57 o                         
 -16  20   6        144.79        109.40        36.01 o                         
 -15  20   6         94.53         69.55        34.53 o                         
 -14  20   6        431.71        396.78        40.88 o                         
 -13  20   6          6.23          3.47        29.79 o                         
 -12  20   6        594.04        676.62        40.05 o                         
 -11  20   6        414.68        456.91        35.87 o                         
 -10  20   6        546.17        638.04        38.06 o                         
  -9  20   6        532.93        545.07        35.96 o                         
  -8  20   6        736.08        768.37        42.40 o                         
  -7  20   6        132.19        112.35        30.51 o                         
  -6  20   6         59.57         12.11        27.95 o                         
  -5  20   6        388.48        426.80        34.91 o                         
  -4  20   6        137.18        134.08        25.18 o                         
  -3  20   6         65.97         53.12        24.97 o                         
  -2  20   6          3.61        -20.71        20.71 o                         
  -1  20   6       1129.30       1203.60        38.88 o                         
   0  20   6         21.51         -5.28        24.29 o                         
   1  20   6       1095.48       1197.86        38.99 o                         
   2  20   6          4.65        -20.95        20.95 o                         
   3  20   6         88.83         75.82        23.62 o                         
   4  20   6        145.47        124.07        24.77 o                         
   5  20   6        374.70        426.81        29.30 o                         
   6  20   6         75.20        118.29        27.53 o                         
   7  20   6        118.10        138.93        28.38 o                         
   8  20   6        738.59        766.51        42.41 o                         
   9  20   6        530.68        544.01        43.53 o                         
  10  20   6        579.63        640.69        41.48 o                         
  11  20   6        458.22        497.09        39.56 o                         
  12  20   6        549.13        623.91        47.05 o                         
  13  20   6          9.73         -7.43        33.27 o                         
  14  20   6        459.84        511.21        48.49 o                         
  15  20   6         96.07        136.22        40.12 o                         
  16  20   6        162.67        148.31        39.49 o                         
  17  20   6         63.84        -30.06        35.59 o                         
  18  20   6        821.78        860.31        53.74 o                         
 -17  21   6        477.16        397.54        49.81 o                         
 -16  21   6        248.10        354.14        47.49 o                         
 -15  21   6        326.95        288.43        45.02 o                         
 -14  21   6         37.78         10.38        33.78 o                         
 -13  21   6        203.86        157.80        35.08 o                         
 -12  21   6         79.36         78.10        31.87 o                         
 -11  21   6        480.31        485.32        37.76 o                         
 -10  21   6          8.55          4.35        28.73 o                         
  -9  21   6         67.59        100.55        28.73 o                         
  -8  21   6        182.66        174.32        32.53 o                         
  -7  21   6         25.63         30.10        28.54 o                         
  -6  21   6        645.52        712.65        42.15 o                         
  -5  21   6        236.60        217.58        32.79 o                         
  -4  21   6        438.95        490.00        32.60 o                         
  -3  21   6        127.49         77.72        26.20 o                         
  -2  21   6        321.57        294.63        30.53 o                         
  -1  21   6        162.08        172.21        25.75 o                         
   0  21   6         24.42         34.41        21.80 o                         
   1  21   6        151.16        119.65        23.67 o                         
   2  21   6        252.68        276.44        27.27 o                         
   3  21   6        113.57        134.50        25.19 o                         
   4  21   6        432.84        437.70        32.22 o                         
   5  21   6        232.52        253.51        30.90 o                         
   6  21   6        732.96        779.22        49.24 o                         
   7  21   6         39.13         30.50        29.82 o                         
   8  21   6        176.27        176.35        34.76 o                         
   9  21   6         46.05         41.36        30.59 o                         
  10  21   6         14.39         15.82        30.01 o                         
  11  21   6        449.67        432.65        40.98 o                         
  12  21   6         92.63         97.87        34.23 o                         
  13  21   6        229.69        222.96        46.58 o                         
  14  21   6         34.45         -0.96        37.70 o                         
  15  21   6        346.68        316.09        47.37 o                         
  16  21   6        251.07        248.37        46.69 o                         
  17  21   6        486.65        417.94        49.63 o                         
 -16  22   6        367.05        421.28        61.57 o                         
 -15  22   6         32.03        -37.83        37.83 o                         
 -14  22   6        361.28        390.97        45.68 o                         
 -13  22   6        538.83        681.92        46.45 o                         
 -12  22   6        146.87        111.77        34.50 o                         
 -11  22   6         14.29         35.41        31.03 o                         
 -10  22   6        375.33        391.05        37.11 o                         
  -9  22   6        451.45        466.18        37.28 o                         
  -8  22   6        174.81        215.82        33.46 o                         
  -7  22   6        126.08        156.89        34.12 o                         
  -6  22   6        157.01        131.83        32.36 o                         
  -5  22   6        379.14        378.44        37.20 o                         
  -4  22   6         49.44         19.44        29.58 o                         
  -3  22   6        407.79        415.32        33.91 o                         
  -2  22   6         98.72        102.25        28.14 o                         
  -1  22   6        865.39        890.24        39.89 o                         
   0  22   6          5.64         21.40        24.01 o                         
   1  22   6        817.57        892.81        45.24 o                         
   2  22   6         98.49         85.26        27.42 o                         
   3  22   6        372.27        368.26        32.54 o                         
   4  22   6         55.73         34.21        26.46 o                         
   5  22   6        411.73        476.75        37.19 o                         
   6  22   6        168.54        127.60        31.91 o                         
   7  22   6        107.04         52.86        31.15 o                         
   8  22   6        140.67        154.64        33.48 o                         
   9  22   6        413.72        407.56        41.56 o                         
  10  22   6        339.42        364.71        43.42 o                         
  11  22   6         10.35         -4.51        33.35 o                         
  12  22   6        137.70         76.43        35.22 o                         
  13  22   6        519.35        556.29        50.80 o                         
  14  22   6        407.19        518.75        52.09 o                         
  15  22   6         35.18         40.17        42.06 o                         
  16  22   6        344.18        333.51        49.35 o                         
 -14  23   6        446.44        485.92        50.94 o                         
 -13  23   6        235.38        320.55        46.56 o                         
 -12  23   6        266.91        317.93        45.73 o                         
 -11  23   6        433.14        437.12        42.20 o                         
 -10  23   6         40.69         -5.07        31.90 o                         
  -9  23   6         95.55         70.23        34.29 o                         
  -8  23   6        106.62        101.42        33.47 o                         
  -7  23   6         38.46         51.93        32.21 o                         
  -6  23   6         58.44         71.00        31.96 o                         
  -5  23   6        118.91        172.25        33.61 o                         
  -4  23   6         23.84         34.68        31.28 o                         
  -3  23   6         62.86          7.46        28.37 o                         
  -2  23   6         74.01         51.86        28.12 o                         
  -1  23   6        286.74        270.37        38.35 o                         
   0  23   6        850.70        895.98        44.10 o                         
   1  23   6        266.26        183.22        32.12 o                         
   2  23   6         50.62         71.31        29.10 o                         
   3  23   6         51.75         28.34        29.29 o                         
   4  23   6         38.65          8.32        29.95 o                         
   5  23   6        124.75         98.19        31.56 o                         
   6  23   6         77.02         76.68        31.52 o                         
   7  23   6         47.95         37.12        31.51 o                         
   8  23   6         90.68         60.63        33.15 o                         
   9  23   6        109.15         58.01        35.14 o                         
  10  23   6         45.08        -12.44        36.79 o                         
  11  23   6        460.65        508.99        47.98 o                         
  12  23   6        274.73        323.82        45.28 o                         
  13  23   6        252.68        313.49        47.14 o                         
  14  23   6        455.53        494.36        51.34 o                         
 -13  24   6         94.94        115.41        42.85 o                         
 -12  24   6        299.15        282.59        44.54 o                         
 -11  24   6        107.92         67.31        37.76 o                         
 -10  24   6       1320.58       1371.64        60.37 o                         
  -9  24   6         34.04         17.66        33.30 o                         
  -8  24   6        456.04        446.04        42.29 o                         
  -7  24   6          4.45         12.31        33.34 o                         
  -6  24   6        247.97        192.69        34.03 o                         
  -5  24   6        240.08        216.14        38.33 o                         
  -4  24   6        115.13        133.80        36.43 o                         
  -3  24   6          2.69        -21.08        31.45 o                         
  -2  24   6         18.50         13.32        29.16 o                         
  -1  24   6         11.46         -2.02        30.67 o                         
   0  24   6          5.80         -1.54        29.69 o                         
   1  24   6          7.96         32.47        29.47 o                         
   2  24   6         14.43        -28.99        28.99 o                         
   3  24   6          5.47         -6.60        31.38 o                         
   4  24   6         98.70         99.65        34.71 o                         
   5  24   6        263.39        184.71        35.88 o                         
   6  24   6        267.95        224.37        37.87 o                         
   7  24   6          6.10         34.66        42.48 o                         
   8  24   6        471.72        483.57        41.11 o                         
   9  24   6         35.17         68.83        35.89 o                         
  10  24   6       1243.21       1303.29        60.07 o                         
  11  24   6        104.45         71.27        40.31 o                         
  12  24   6        304.74        359.95        49.74 o                         
  13  24   6        102.42         40.58        46.48 o                         
 -11  25   6        593.99        645.66        55.39 o                         
 -10  25   6         37.41         -7.36        37.11 o                         
  -9  25   6         62.42         43.71        36.78 o                         
  -8  25   6        511.27        492.99        49.02 o                         
  -7  25   6        137.90        200.64        39.57 o                         
  -6  25   6        212.89        172.12        39.32 o                         
  -5  25   6         66.73        131.91        35.87 o                         
  -4  25   6        169.91        164.44        38.93 o                         
  -3  25   6         60.88         62.81        35.31 o                         
  -2  25   6        206.57        181.74        40.09 o                         
  -1  25   6         58.93         13.17        33.67 o                         
   0  25   6          0.82         29.98        33.84 o                         
   1  25   6         56.49         51.23        32.86 o                         
   2  25   6        182.58        148.02        33.69 o                         
   3  25   6         59.46         76.32        34.35 o                         
   4  25   6        192.08        110.27        36.07 o                         
   5  25   6         64.26         48.67        35.04 o                         
   6  25   6        225.14        186.14        39.53 o                         
   7  25   6        160.10        179.24        38.85 o                         
   8  25   6        492.35        510.56        48.09 o                         
   9  25   6         71.91        106.92        40.74 o                         
  10  25   6         36.60         -7.64        38.16 o                         
  11  25   6        599.21        635.97        68.77 o                         
  -8  26   6       1599.24       1887.03        73.70 o                         
  -7  26   6        384.41        455.95        46.52 o                         
  -6  26   6        345.94        456.15        46.77 o                         
  -5  26   6        315.14        352.43        43.72 o                         
  -4  26   6         38.24        -11.39        33.43 o                         
  -3  26   6        256.56        213.62        40.67 o                         
  -2  26   6         78.69         78.05        41.29 o                         
  -1  26   6         21.91        101.43        36.09 o                         
   0  26   6        100.69         57.79        35.86 o                         
   1  26   6         24.23        -19.83        32.18 o                         
   2  26   6         72.34         36.58        36.72 o                         
   3  26   6        264.12        184.59        39.32 o                         
   4  26   6         33.45        -35.40        35.40 o                         
   5  26   6        319.70        348.59        43.56 o                         
   6  26   6        339.28        396.99        45.43 o                         
   7  26   6        406.09        578.48        51.02 o                         
   8  26   6       1606.27       1801.93        74.37 o                         
  -4  27   6         92.71         78.66        43.97 o                         
  -3  27   6        130.31        143.02        43.77 o                         
  -2  27   6        119.87        181.67        43.88 o                         
  -1  27   6        165.31         26.13        42.17 o                         
   0  27   6          2.76         51.75        36.88 o                         
   1  27   6        168.87        206.89        46.63 o                         
   2  27   6        116.26        111.78        41.64 o                         
   3  27   6        136.61        147.03        42.97 o                         
   4  27   6         99.01        131.05        41.50 o                         
   0   1   7        644.40        850.85        19.62 o                         
  -1   2   7       3542.03       4485.60        59.99 o                         
   0   2   7        720.98        955.78        21.54 o                         
   1   2   7       3606.35       4533.22        62.91 o                         
  -2   3   7       3632.39       4195.17        53.62 o                         
  -1   3   7       1232.67       1578.28        28.10 o                         
   0   3   7         12.85         25.88        10.47 o                         
   1   3   7       1231.43       1557.37        26.80 o                         
   2   3   7       3689.35       4179.70        53.07 o                         
  -3   4   7       2613.28       2909.38        41.13 o                         
  -2   4   7        120.78        160.73        11.94 o                         
  -1   4   7       7376.60       8306.50       106.36 o                         
   0   4   7      11244.26      12879.52       155.56 o                         
   1   4   7       7443.25       8361.04       101.54 o                         
   2   4   7        122.77        175.77        11.00 o                         
   3   4   7       2727.11       2984.02        39.03 o                         
  -4   5   7       2224.80       2712.37        36.57 o                         
  -3   5   7        748.88        933.28        24.61 o                         
  -2   5   7        779.11        876.22        19.25 o                         
  -1   5   7       1363.79       1694.32        29.80 o                         
   0   5   7       4501.81       5195.22        68.51 o                         
   1   5   7       1360.02       1635.30        29.76 o                         
   2   5   7        807.51        876.00        20.57 o                         
   3   5   7        753.60        941.40        22.31 o                         
   4   5   7       2252.58       2647.76        38.54 o                         
  -5   6   7       4741.73       4867.32        59.94 o                         
  -4   6   7        618.41        759.31        18.69 o                         
  -3   6   7      10191.90      10695.73       119.86 o                         
  -2   6   7        311.96        399.97        13.63 o                         
  -1   6   7       2045.29       2186.45        33.97 o                         
   0   6   7       5658.34       6163.61        78.03 o                         
   1   6   7       2122.74       2308.22        41.92 o                         
   2   6   7        291.73        398.04        17.04 o                         
   3   6   7      10331.39      10651.03       127.70 o                         
   4   6   7        619.51        772.05        22.30 o                         
   5   6   7       4605.14       4706.61        67.97 o                         
  -6   7   7        133.25        120.64        11.73 o                         
  -5   7   7        202.38        263.99        13.43 o                         
  -4   7   7       4198.51       4300.71        59.97 o                         
  -3   7   7       1228.45       1238.21        23.22 o                         
  -2   7   7         84.37        116.95        11.49 o                         
  -1   7   7       6365.40       7108.67        91.18 o                         
   0   7   7        633.53        696.31        20.38 o                         
   1   7   7       6401.00       7268.09        98.01 o                         
   2   7   7         86.87         92.75        15.00 o                         
   3   7   7       1233.85       1231.53        25.52 o                         
   4   7   7       4311.55       4386.84        64.45 o                         
   5   7   7        200.38        249.82        13.70 o                         
   6   7   7         94.07         93.83        13.61 o                         
  -7   8   7       1321.81       1220.58        26.03 o                         
  -6   8   7        501.67        535.75        17.35 o                         
  -5   8   7       2136.01       2213.57        35.94 o                         
  -4   8   7       7403.08       7503.83        88.15 o                         
  -3   8   7       2679.13       2767.29        42.48 o                         
  -2   8   7       2385.05       2439.83        37.17 o                         
  -1   8   7       1321.66       1271.02        25.00 o                         
   0   8   7        707.89        966.23        24.41 o                         
   1   8   7       1395.40       1336.60        28.90 o                         
   2   8   7       2429.67       2389.06        40.61 o                         
   3   8   7       2813.70       2824.86        46.23 o                         
   4   8   7       7381.85       7372.05        97.64 o                         
   5   8   7       2111.85       2173.19        39.98 o                         
   6   8   7        475.19        523.16        20.31 o                         
   7   8   7       1271.21       1140.13        28.10 o                         
  -8   9   7       2551.42       2376.27        41.20 o                         
  -7   9   7        250.46        271.39        14.94 o                         
  -6   9   7       1421.82       1393.13        30.18 o                         
  -5   9   7       1349.18       1373.28        30.80 o                         
  -4   9   7       2033.04       2074.70        35.02 o                         
  -3   9   7        201.90        279.95        14.07 o                         
  -2   9   7        414.11        392.88        15.16 o                         
  -1   9   7        120.95        222.77        11.92 o                         
   0   9   7        203.62        187.21        13.12 o                         
   1   9   7        123.45        223.70        13.39 o                         
   2   9   7        432.72        425.48        17.82 o                         
   3   9   7        203.45        293.50        14.85 o                         
   4   9   7       1940.64       1992.25        37.38 o                         
   5   9   7       1373.45       1393.60        32.27 o                         
   6   9   7       1369.95       1308.45        30.89 o                         
   7   9   7        253.95        278.42        17.18 o                         
   8   9   7       2392.81       2303.21        45.38 o                         
  -9  10   7       1790.14       1729.18        38.71 o                         
  -8  10   7         57.11         58.90        14.68 o                         
  -7  10   7       1891.15       1733.31        34.96 o                         
  -6  10   7        647.69        655.49        22.67 o                         
  -5  10   7       1046.25       1088.66        28.01 o                         
  -4  10   7         96.59         56.11        13.49 o                         
  -3  10   7        341.91        289.25        17.13 o                         
  -2  10   7       1361.72       1308.23        26.93 o                         
  -1  10   7        235.10        301.61        14.33 o                         
   0  10   7       2366.91       2230.42        38.35 o                         
   1  10   7        299.27        379.16        15.70 o                         
   2  10   7       1498.45       1382.13        30.05 o                         
   3  10   7        405.60        412.36        16.90 o                         
   4  10   7        108.25         72.61        13.84 o                         
   5  10   7       1116.42       1194.82        30.06 o                         
   6  10   7        687.47        726.87        24.13 o                         
   7  10   7       1926.86       1767.42        36.49 o                         
   8  10   7         58.90         66.10        16.67 o                         
   9  10   7       1651.79       1555.08        40.69 o                         
 -10  11   7       2312.62       2197.24        45.27 o                         
  -9  11   7         85.26         81.75        17.34 o                         
  -8  11   7       1664.95       1490.76        36.91 o                         
  -7  11   7       1535.28       1437.11        32.33 o                         
  -6  11   7       2380.41       2245.99        41.92 o                         
  -5  11   7       1166.20       1127.29        29.94 o                         
  -4  11   7        121.59        118.49        15.43 o                         
  -3  11   7        257.07        223.97        16.34 o                         
  -2  11   7       1149.66       1231.16        30.01 o                         
  -1  11   7        325.78        340.31        13.62 o                         
   0  11   7        808.95        926.50        21.62 o                         
   1  11   7        336.80        341.73        14.81 o                         
   2  11   7       1196.26       1279.82        26.90 o                         
   3  11   7        249.45        244.51        15.87 o                         
   4  11   7        140.50        182.99        15.10 o                         
   5  11   7       1133.59       1096.80        28.69 o                         
   6  11   7       2236.08       2203.57        41.93 o                         
   7  11   7       1545.71       1469.76        34.36 o                         
   8  11   7       1485.53       1433.83        36.97 o                         
   9  11   7         87.66         71.51        19.24 o                         
  10  11   7       2304.44       2200.70        51.56 o                         
 -11  12   7       6648.23       6330.68        91.86 o                         
 -10  12   7       1768.96       1648.74        39.79 o                         
  -9  12   7       1605.40       1594.17        40.32 o                         
  -8  12   7       1229.89       1142.39        34.22 o                         
  -7  12   7       1842.36       1731.31        39.49 o                         
  -6  12   7        229.77        232.55        17.54 o                         
  -5  12   7       1593.05       1555.76        35.13 o                         
  -4  12   7       5244.56       4867.96        71.02 o                         
  -3  12   7        558.68        522.46        20.86 o                         
  -2  12   7       1106.31       1086.44        27.51 o                         
  -1  12   7        372.41        338.14        16.42 o                         
   0  12   7         21.95         46.87        10.71 o                         
   1  12   7        325.16        265.70        15.65 o                         
   2  12   7       1122.41       1109.14        28.67 o                         
   3  12   7        519.93        516.58        20.56 o                         
   4  12   7       5301.26       5021.03        72.22 o                         
   5  12   7       1706.21       1708.23        35.53 o                         
   6  12   7        196.70        210.29        18.19 o                         
   7  12   7       1763.09       1620.97        37.10 o                         
   8  12   7       1312.24       1263.92        35.71 o                         
   9  12   7       1523.42       1565.34        42.70 o                         
  10  12   7       1784.16       1687.80        44.70 o                         
  11  12   7       6600.34       6222.74        99.45 o                         
 -12  13   7        109.46        127.27        21.18 o                         
 -11  13   7        207.12        172.16        22.02 o                         
 -10  13   7        439.40        446.48        26.75 o                         
  -9  13   7       5893.15       5647.40        88.41 o                         
  -8  13   7        511.90        512.43        25.41 o                         
  -7  13   7       1398.99       1335.07        34.48 o                         
  -6  13   7       1988.47       1902.89        39.28 o                         
  -5  13   7        759.34        716.96        24.77 o                         
  -4  13   7        336.05        315.52        18.34 o                         
  -3  13   7       1493.98       1512.87        33.31 o                         
  -2  13   7        201.39        190.73        15.49 o                         
  -1  13   7       1142.70       1211.28        28.41 o                         
   0  13   7       1290.73       1217.62        30.49 o                         
   1  13   7       1172.66       1167.27        32.89 o                         
   2  13   7        177.83        178.05        16.79 o                         
   3  13   7       1481.77       1509.13        34.23 o                         
   4  13   7        389.47        378.44        19.36 o                         
   5  13   7        770.68        779.35        25.66 o                         
   6  13   7       2159.32       2175.23        44.29 o                         
   7  13   7       1437.67       1369.51        34.70 o                         
   8  13   7        562.99        549.56        26.77 o                         
   9  13   7       5911.63       5675.51        92.03 o                         
  10  13   7        392.31        349.90        26.31 o                         
  11  13   7        201.07        180.50        24.29 o                         
  12  13   7         71.77         89.15        22.82 o                         
 -13  14   7        976.31        925.12        34.96 o                         
 -12  14   7        430.65        440.51        27.01 o                         
 -11  14   7       1547.40       1563.53        42.28 o                         
 -10  14   7        668.70        600.27        29.00 o                         
  -9  14   7       2878.84       2795.00        53.26 o                         
  -8  14   7       1249.34       1242.56        35.34 o                         
  -7  14   7        492.12        420.73        23.77 o                         
  -6  14   7       5162.24       5031.63        73.19 o                         
  -5  14   7        358.64        279.60        18.41 o                         
  -4  14   7       2133.48       2100.10        40.42 o                         
  -3  14   7        121.19        128.41        16.32 o                         
  -2  14   7       3608.43       3630.34        61.20 o                         
  -1  14   7       3667.57       3507.41        59.64 o                         
   0  14   7       2491.12       2608.11        53.05 o                         
   1  14   7       3639.07       3414.81        64.21 o                         
   2  14   7       3461.12       3502.71        59.42 o                         
   3  14   7        110.76        119.27        17.71 o                         
   4  14   7       2055.00       1976.30        40.05 o                         
   5  14   7        380.56        319.04        20.75 o                         
   6  14   7       5005.71       4689.70        71.75 o                         
   7  14   7        493.84        408.67        24.15 o                         
   8  14   7       1264.03       1236.17        37.74 o                         
   9  14   7       2963.20       2865.53        59.17 o                         
  10  14   7        717.86        664.99        31.38 o                         
  11  14   7       1441.24       1419.60        43.76 o                         
  12  14   7        409.64        358.99        28.54 o                         
  13  14   7        852.42        889.52        37.05 o                         
 -14  15   7       2042.79       1970.91        52.92 o                         
 -13  15   7        197.52        186.11        24.33 o                         
 -12  15   7        952.42        998.79        36.44 o                         
 -11  15   7       1151.65       1069.68        37.85 o                         
 -10  15   7        389.65        332.24        25.46 o                         
  -9  15   7        568.23        480.38        26.18 o                         
  -8  15   7        236.42        199.07        21.61 o                         
  -7  15   7       1030.83        978.43        31.89 o                         
  -6  15   7       1072.27       1094.54        32.46 o                         
  -5  15   7       1101.30       1110.04        31.75 o                         
  -4  15   7       3646.72       3617.17        59.21 o                         
  -3  15   7        402.65        389.89        23.54 o                         
  -2  15   7        433.76        436.44        25.01 o                         
  -1  15   7        219.39        254.67        22.70 o                         
   0  15   7        556.82        535.07        27.21 o                         
   1  15   7        248.74        301.08        23.25 o                         
   2  15   7        449.39        424.08        23.08 o                         
   3  15   7        443.01        465.76        24.03 o                         
   4  15   7       3658.88       3512.03        61.26 o                         
   5  15   7       1163.10       1216.75        34.34 o                         
   6  15   7       1014.94       1079.07        32.73 o                         
   7  15   7       1033.31        949.20        32.83 o                         
   8  15   7        170.92        204.65        26.05 o                         
   9  15   7        588.60        480.02        28.53 o                         
  10  15   7        490.31        473.57        35.03 o                         
  11  15   7       1178.56       1157.68        40.92 o                         
  12  15   7       1060.16       1191.52        41.77 o                         
  13  15   7        205.04        229.56        27.09 o                         
  14  15   7       2006.55       1995.48        55.33 o                         
 -15  16   7        212.31        216.10        30.78 o                         
 -14  16   7        417.47        433.53        32.37 o                         
 -13  16   7        366.34        350.42        29.01 o                         
 -12  16   7         51.62         30.39        21.65 o                         
 -11  16   7       2419.36       2224.10        53.71 o                         
 -10  16   7        339.07        348.67        26.42 o                         
  -9  16   7       2987.14       2899.78        58.11 o                         
  -8  16   7       1103.91       1090.98        36.26 o                         
  -7  16   7        295.38        272.98        23.74 o                         
  -6  16   7        786.77        744.91        29.80 o                         
  -5  16   7        690.48        629.41        28.70 o                         
  -4  16   7       2427.33       2270.04        47.93 o                         
  -3  16   7       3375.34       3312.49        63.84 o                         
  -2  16   7       3881.98       3794.59        68.22 o                         
  -1  16   7       3152.78       3124.74        60.09 o                         
   0  16   7       1730.32       1772.39        53.62 o                         
   1  16   7       3157.86       3100.13        59.39 o                         
   2  16   7       3694.26       3606.60        63.78 o                         
   3  16   7       3436.31       3354.22        59.18 o                         
   4  16   7       2195.75       2129.97        51.61 o                         
   5  16   7        750.00        682.99        29.47 o                         
   6  16   7        911.42        878.07        33.43 o                         
   7  16   7        309.54        299.36        25.90 o                         
   8  16   7       1112.11       1101.92        37.71 o                         
   9  16   7       2962.69       2852.11        62.19 o                         
  10  16   7        392.77        403.70        29.83 o                         
  11  16   7       2414.05       2188.73        56.16 o                         
  12  16   7         40.35         14.25        23.61 o                         
  13  16   7        394.41        375.46        32.87 o                         
  14  16   7        395.93        404.19        31.91 o                         
  15  16   7        242.07        213.77        32.62 o                         
 -16  17   7        967.64       1039.68        48.07 o                         
 -15  17   7        230.67        173.72        31.86 o                         
 -14  17   7        978.56       1001.07        43.15 o                         
 -13  17   7         61.54         36.46        26.18 o                         
 -12  17   7        696.12        724.05        35.66 o                         
 -11  17   7       1188.71       1162.61        42.39 o                         
 -10  17   7       1149.40       1115.12        38.66 o                         
  -9  17   7         55.37         67.41        21.62 o                         
  -8  17   7        453.24        444.08        28.59 o                         
  -7  17   7        501.15        472.59        29.78 o                         
  -6  17   7        204.15        159.13        26.44 o                         
  -5  17   7        396.08        372.25        26.51 o                         
  -4  17   7        286.63        314.86        25.73 o                         
  -3  17   7         44.85         43.77        20.23 o                         
  -2  17   7       3007.07       2796.60        61.98 o                         
  -1  17   7        246.34        263.09        23.87 o                         
   0  17   7          1.60        -19.21        19.21 o                         
   1  17   7        230.59        257.71        23.31 o                         
   2  17   7       3004.09       2890.52        56.95 o                         
   3  17   7         53.04         38.37        20.72 o                         
   4  17   7        276.51        310.30        24.91 o                         
   5  17   7        354.85        316.88        24.43 o                         
   6  17   7        229.01        204.83        25.10 o                         
   7  17   7        516.63        561.91        32.72 o                         
   8  17   7        425.39        480.00        31.97 o                         
   9  17   7         66.41         98.81        25.43 o                         
  10  17   7       1032.31        984.06        39.25 o                         
  11  17   7       1186.57       1108.12        41.65 o                         
  12  17   7        657.71        644.76        35.43 o                         
  13  17   7         59.65        100.91        27.11 o                         
  14  17   7       1010.65       1012.07        44.22 o                         
  15  17   7        239.48        237.79        33.31 o                         
  16  17   7        943.70        945.13        50.18 o                         
 -17  18   7        148.94        116.42        34.03 o                         
 -16  18   7         15.39        -14.63        29.45 o                         
 -15  18   7       1204.88       1206.49        50.23 o                         
 -14  18   7        694.57        753.48        42.02 o                         
 -13  18   7          7.39         26.84        26.37 o                         
 -12  18   7         13.79         11.49        24.74 o                         
 -11  18   7        363.55        371.90        29.75 o                         
 -10  18   7        635.59        696.99        39.38 o                         
  -9  18   7       1475.00       1432.51        50.20 o                         
  -8  18   7       1025.38        998.35        40.25 o                         
  -7  18   7       3428.59       3312.81        71.13 o                         
  -6  18   7        907.02        925.98        42.77 o                         
  -5  18   7         96.92         77.74        24.38 o                         
  -4  18   7       1613.14       1604.23        45.55 o                         
  -3  18   7        837.37        759.39        32.49 o                         
  -2  18   7       1078.28       1182.71        37.96 o                         
  -1  18   7       1052.64       1141.94        37.64 o                         
   0  18   7       1844.52       1955.97        49.56 o                         
   1  18   7       1067.24       1109.03        36.91 o                         
   2  18   7       1139.81       1258.97        46.72 o                         
   3  18   7        863.12        788.59        35.33 o                         
   4  18   7       1655.38       1676.79        46.31 o                         
   5  18   7         82.58         86.80        22.74 o                         
   6  18   7        987.61        959.12        37.69 o                         
   7  18   7       3387.41       3237.92        70.43 o                         
   8  18   7       1067.32        978.01        40.91 o                         
   9  18   7       1480.33       1442.28        50.39 o                         
  10  18   7        620.55        687.65        38.57 o                         
  11  18   7        347.54        376.08        34.06 o                         
  12  18   7         20.88         61.88        27.91 o                         
  13  18   7          9.04         29.99        26.34 o                         
  14  18   7        706.72        771.50        43.99 o                         
  15  18   7       1331.30       1454.18        56.61 o                         
  16  18   7         17.19         68.89        34.84 o                         
  17  18   7        194.25        226.44        39.29 o                         
 -18  19   7        609.30        723.04        50.33 o                         
 -17  19   7         67.32         15.48        35.08 o                         
 -16  19   7        919.42        825.48        47.52 o                         
 -15  19   7         65.32         75.19        31.99 o                         
 -14  19   7       1410.13       1480.70        54.88 o                         
 -13  19   7         23.83        -25.74        29.62 o                         
 -12  19   7       1508.22       1464.20        66.37 o                         
 -11  19   7       1148.42       1133.17        46.57 o                         
 -10  19   7        593.52        602.46        38.80 o                         
  -9  19   7       1505.33       1546.05        53.44 o                         
  -8  19   7        128.65        148.72        29.99 o                         
  -7  19   7        987.08        914.57        45.56 o                         
  -6  19   7        105.18         96.03        28.13 o                         
  -5  19   7        390.55        457.03        34.40 o                         
  -4  19   7         76.53         36.30        23.49 o                         
  -3  19   7         40.32          6.63        21.76 o                         
  -2  19   7         45.76         41.71        21.49 o                         
  -1  19   7        630.18        620.97        31.13 o                         
   0  19   7        109.68         86.54        23.11 o                         
   1  19   7        660.43        615.11        30.78 o                         
   2  19   7         45.76         -0.46        24.38 o                         
   3  19   7         47.50         25.53        22.24 o                         
   4  19   7         61.27         52.61        23.24 o                         
   5  19   7        370.01        431.28        29.71 o                         
   6  19   7         85.64         70.89        25.27 o                         
   7  19   7       1034.38       1000.74        42.38 o                         
   8  19   7        107.83        102.94        26.81 o                         
   9  19   7       1459.63       1542.66        53.05 o                         
  10  19   7        546.95        584.50        40.69 o                         
  11  19   7       1134.83       1030.39        56.71 o                         
  12  19   7       1528.26       1650.84        61.05 o                         
  13  19   7         32.59         40.30        33.61 o                         
  14  19   7       1371.54       1462.87        79.19 o                         
  15  19   7         64.86         71.17        35.03 o                         
  16  19   7        862.64        903.87        51.20 o                         
  17  19   7         70.80        142.22        38.95 o                         
  18  19   7        529.02        627.99        50.11 o                         
 -18  20   7        113.28        155.67        41.79 o                         
 -17  20   7        127.41        127.88        42.47 o                         
 -16  20   7        126.88         98.84        40.90 o                         
 -15  20   7         70.31         52.35        36.32 o                         
 -14  20   7         68.08         53.54        34.78 o                         
 -13  20   7        212.51        112.18        35.46 o                         
 -12  20   7        327.36        292.01        35.25 o                         
 -11  20   7         49.57         52.89        30.30 o                         
 -10  20   7        324.96        435.14        36.00 o                         
  -9  20   7        460.88        468.17        37.89 o                         
  -8  20   7       1697.83       1724.68        61.59 o                         
  -7  20   7        134.10         84.74        31.03 o                         
  -6  20   7       1789.05       1814.36        61.91 o                         
  -5  20   7         57.38         26.70        28.15 o                         
  -4  20   7        770.68        813.40        39.47 o                         
  -3  20   7       1730.99       1833.87        52.41 o                         
  -2  20   7        842.33        913.03        37.49 o                         
  -1  20   7        417.87        543.07        30.75 o                         
   0  20   7       1385.95       1450.29        42.86 o                         
   1  20   7        409.80        431.33        29.22 o                         
   2  20   7        714.29        685.64        34.20 o                         
   3  20   7       1748.13       1799.07        50.46 o                         
   4  20   7        717.68        862.11        40.78 o                         
   5  20   7         54.05         84.79        25.25 o                         
   6  20   7       1741.34       1799.22        70.25 o                         
   7  20   7        140.84        140.44        29.28 o                         
   8  20   7       1738.37       1765.29        57.99 o                         
   9  20   7        461.09        474.57        38.80 o                         
  10  20   7        284.69        285.28        36.55 o                         
  11  20   7         36.54         -1.56        30.51 o                         
  12  20   7        394.05        457.37        42.11 o                         
  13  20   7        252.80        138.86        37.11 o                         
  14  20   7         50.24         32.59        36.16 o                         
  15  20   7         54.81         75.83        39.92 o                         
  16  20   7        111.17        135.91        42.26 o                         
  17  20   7        135.32        160.59        47.05 o                         
  18  20   7        119.91         99.23        44.00 o                         
 -16  21   7        805.34        777.71        60.34 o                         
 -15  21   7         55.64         57.88        38.54 o                         
 -14  21   7       2812.15       2976.63        95.26 o                         
 -13  21   7        411.41        468.31        45.64 o                         
 -12  21   7       1680.55       1749.09        61.76 o                         
 -11  21   7        524.34        490.10        39.51 o                         
 -10  21   7       1746.68       1759.18        60.58 o                         
  -9  21   7        816.38        840.79        47.75 o                         
  -8  21   7        532.04        538.62        41.61 o                         
  -7  21   7        223.92        254.36        34.80 o                         
  -6  21   7        153.10        178.44        32.65 o                         
  -5  21   7        191.38        136.85        31.65 o                         
  -4  21   7        373.17        479.64        38.10 o                         
  -3  21   7         35.80         16.14        26.03 o                         
  -2  21   7        707.82        755.05        36.86 o                         
  -1  21   7        609.49        639.21        32.67 o                         
   0  21   7        229.57        242.81        26.40 o                         
   1  21   7        667.64        652.39        34.11 o                         
   2  21   7        711.35        710.91        35.10 o                         
   3  21   7         24.65         -6.84        23.75 o                         
   4  21   7        383.71        427.12        32.13 o                         
   5  21   7        171.28        166.68        30.26 o                         
   6  21   7        125.89         81.14        28.86 o                         
   7  21   7        260.44        215.21        34.46 o                         
   8  21   7        567.35        667.38        42.94 o                         
   9  21   7        813.31        891.90        52.17 o                         
  10  21   7       1741.69       1787.30        78.59 o                         
  11  21   7        537.33        538.15        42.71 o                         
  12  21   7       1708.64       1724.39        68.63 o                         
  13  21   7        439.83        587.63        49.41 o                         
  14  21   7       2890.71       3255.78       130.54 o                         
  15  21   7         43.60         16.54        38.79 o                         
  16  21   7        752.35        765.98        70.70 o                         
 -15  22   7        495.26        583.00        54.52 o                         
 -14  22   7        291.75        314.33        45.74 o                         
 -13  22   7        128.63        129.53        41.99 o                         
 -12  22   7        201.76        235.98        40.24 o                         
 -11  22   7        166.17        189.68        34.53 o                         
 -10  22   7        575.21        544.03        41.07 o                         
  -9  22   7        509.40        516.66        40.09 o                         
  -8  22   7        908.00        939.90        48.53 o                         
  -7  22   7        280.64        303.37        36.63 o                         
  -6  22   7        403.09        475.95        39.85 o                         
  -5  22   7        252.62        221.22        34.89 o                         
  -4  22   7       1056.55       1038.93        48.86 o                         
  -3  22   7       1529.58       1524.14        54.63 o                         
  -2  22   7       1925.37       1926.88        60.62 o                         
  -1  22   7         87.19         63.03        27.13 o                         
   0  22   7        433.96        501.67        33.41 o                         
   1  22   7        100.44        151.93        27.73 o                         
   2  22   7       1828.43       1905.75        58.76 o                         
   3  22   7       1512.45       1685.15        52.18 o                         
   4  22   7        978.61       1091.03        47.15 o                         
   5  22   7        229.33        287.25        35.70 o                         
   6  22   7        501.98        449.75        39.76 o                         
   7  22   7        269.60        300.79        37.19 o                         
   8  22   7        958.49       1062.40        51.63 o                         
   9  22   7        521.74        501.57        41.09 o                         
  10  22   7        550.77        494.12        42.12 o                         
  11  22   7        169.86        178.37        49.88 o                         
  12  22   7        224.01        271.93        43.21 o                         
  13  22   7        134.79        149.36        39.66 o                         
  14  22   7        267.52        282.02        46.88 o                         
  15  22   7        526.71        777.45        66.55 o                         
 -14  23   7       1329.62       1416.35       106.61 o                         
 -13  23   7        579.52        549.59        53.27 o                         
 -12  23   7        403.44        323.00        41.98 o                         
 -11  23   7        537.32        529.60        46.07 o                         
 -10  23   7        309.83        344.16        40.41 o                         
  -9  23   7        221.93        213.20        36.11 o                         
  -8  23   7        157.22        192.34        34.54 o                         
  -7  23   7         97.22         64.08        34.03 o                         
  -6  23   7          4.05        -30.50        30.50 o                         
  -5  23   7         71.09         16.46        31.94 o                         
  -4  23   7        602.35        661.21        43.92 o                         
  -3  23   7         21.93         10.16        30.48 o                         
  -2  23   7        490.23        606.32        38.44 o                         
  -1  23   7        247.30        232.31        32.84 o                         
   0  23   7        190.20        222.06        32.24 o                         
   1  23   7        243.95        292.50        33.28 o                         
   2  23   7        502.31        609.37        39.95 o                         
   3  23   7         12.70         26.00        29.94 o                         
   4  23   7        570.72        600.37        41.80 o                         
   5  23   7         54.27        115.22        32.33 o                         
   6  23   7         12.60        -30.77        30.77 o                         
   7  23   7         99.29        125.67        34.35 o                         
   8  23   7        172.72        149.69        36.35 o                         
   9  23   7        232.87        263.36        38.18 o                         
  10  23   7        333.89        304.22        42.11 o                         
  11  23   7        520.09        611.99        47.45 o                         
  12  23   7        423.01        441.73        48.38 o                         
  13  23   7        595.38        615.65        55.71 o                         
  14  23   7       1416.62       1491.15        75.22 o                         
 -12  24   7        364.91        248.15        46.65 o                         
 -11  24   7        238.97        175.59        41.59 o                         
 -10  24   7        732.44        809.76        56.59 o                         
  -9  24   7        492.29        520.57        44.77 o                         
  -8  24   7        611.99        742.71        51.02 o                         
  -7  24   7        130.04        174.34        34.80 o                         
  -6  24   7        576.97        548.48        44.22 o                         
  -5  24   7         94.30         65.45        34.69 o                         
  -4  24   7        831.24        914.49        56.75 o                         
  -3  24   7         62.07         58.78        34.91 o                         
  -2  24   7       1621.16       1725.68        70.12 o                         
  -1  24   7       1007.55       1143.52        52.82 o                         
   0  24   7       1534.43       1645.83        62.24 o                         
   1  24   7       1004.26       1103.78        51.36 o                         
   2  24   7       1523.73       1676.65        61.71 o                         
   3  24   7         42.39         45.73        34.28 o                         
   4  24   7        821.08        891.51        50.90 o                         
   5  24   7         94.09        135.64        35.73 o                         
   6  24   7        632.74        690.01        47.25 o                         
   7  24   7        149.30        188.70        36.43 o                         
   8  24   7        649.24        717.71        52.65 o                         
   9  24   7        519.38        597.54        48.57 o                         
  10  24   7        829.69        910.17        55.21 o                         
  11  24   7        245.70        196.00        42.04 o                         
  12  24   7        327.46        268.62        44.50 o                         
 -10  25   7         52.28         -8.58        40.91 o                         
  -9  25   7        278.76        269.45        41.11 o                         
  -8  25   7          3.42        -20.85        34.05 o                         
  -7  25   7        333.40        386.52        42.54 o                         
  -6  25   7         50.03         54.73        34.31 o                         
  -5  25   7        159.15        167.18        39.21 o                         
  -4  25   7        145.16        101.49        37.76 o                         
  -3  25   7         90.55         36.04        38.50 o                         
  -2  25   7         61.10          0.11        37.36 o                         
  -1  25   7         86.37         52.92        34.21 o                         
   0  25   7         23.60        -29.87        32.35 o                         
   1  25   7         72.24         80.46        33.85 o                         
   2  25   7         52.97         81.09        34.95 o                         
   3  25   7         96.82         95.52        36.54 o                         
   4  25   7        123.93        209.65        38.92 o                         
   5  25   7        183.26        132.61        37.31 o                         
   6  25   7         64.44        114.35        36.98 o                         
   7  25   7        291.31        305.75        42.35 o                         
   8  25   7          4.64        -35.75        35.75 o                         
   9  25   7        302.79        362.23        46.44 o                         
  10  25   7         62.29         66.58        40.13 o                         
  -7  26   7        124.83         39.77        40.94 o                         
  -6  26   7         89.19         98.92        39.49 o                         
  -5  26   7        302.65        425.90        45.94 o                         
  -4  26   7        944.69        867.98        57.61 o                         
  -3  26   7        219.31        346.78        46.20 o                         
  -2  26   7       1974.16       2267.76        80.72 o                         
  -1  26   7        338.11        348.36        47.25 o                         
   0  26   7       1584.29       1614.62        65.05 o                         
   1  26   7        302.62        417.45        49.02 o                         
   2  26   7       1889.46       1986.38        75.68 o                         
   3  26   7        248.60        268.40        44.24 o                         
   4  26   7        914.18        963.18        54.11 o                         
   5  26   7        288.17        273.45        43.39 o                         
   6  26   7        101.03        135.21        51.26 o                         
   7  26   7        155.69        192.85        43.90 o                         
   0   0   8       2244.87       2828.07        79.35 o                         
  -1   1   8       9831.75      12172.43       210.02 o                         
   0   1   8          1.64         58.97        12.62 o                         
   1   1   8       9325.30      11364.80       188.71 o                         
  -2   2   8        178.77        326.75        24.82 o                         
  -1   2   8        261.14        393.52        16.72 o                         
   0   2   8       1842.29       2559.86        39.57 o                         
   1   2   8        243.90        371.59        19.14 o                         
   2   2   8        168.37        311.33        21.74 o                         
  -3   3   8      19794.86      21689.39       345.30 o                         
  -2   3   8       1081.29       1281.96        26.07 o                         
  -1   3   8      20752.40      23416.61       292.37 o                         
   0   3   8       1086.14       1357.19        36.21 o                         
   1   3   8      21107.17      23754.56       267.88 o                         
   2   3   8       1060.25       1277.02        33.18 o                         
   3   3   8      20665.30      22304.99       327.18 o                         
  -4   4   8        177.22        254.35        17.16 o                         
  -3   4   8       1014.25       1308.32        32.33 o                         
  -2   4   8       4136.08       5125.65        68.65 o                         
  -1   4   8       1051.80       1374.33        27.60 o                         
   0   4   8        810.82        897.85        21.89 o                         
   1   4   8       1024.17       1367.97        27.04 o                         
   2   4   8       4067.59       5027.21        63.13 o                         
   3   4   8        937.23       1246.81        27.66 o                         
   4   4   8        165.63        228.36        15.99 o                         
  -5   5   8      22717.97      25386.85       387.16 o                         
  -4   5   8        955.42       1009.72        21.02 o                         
  -3   5   8      12911.23      13554.79       160.24 o                         
  -2   5   8       1990.11       2272.40        38.79 o                         
  -1   5   8       3475.76       3382.98        48.27 o                         
   0   5   8        552.00        552.03        17.50 o                         
   1   5   8       3824.10       3804.27        54.07 o                         
   2   5   8       2192.60       2427.38        36.53 o                         
   3   5   8      12758.93      13108.16       142.63 o                         
   4   5   8        895.68        958.28        21.07 o                         
   5   5   8      22124.38      24072.12       367.92 o                         
  -6   6   8       4247.81       4182.88        77.79 o                         
  -5   6   8       2713.10       2710.80        41.92 o                         
  -4   6   8       1285.64       1364.27        25.03 o                         
  -3   6   8        682.43        770.96        19.18 o                         
  -2   6   8       1925.73       2299.80        33.95 o                         
  -1   6   8       7713.03       9044.18       110.95 o                         
   0   6   8        191.37        323.53        21.85 o                         
   1   6   8       7665.23       8868.19       111.43 o                         
   2   6   8       1904.30       2193.76        40.64 o                         
   3   6   8        673.83        777.60        19.77 o                         
   4   6   8       1343.40       1452.55        28.65 o                         
   5   6   8       2833.69       2774.91        44.86 o                         
   6   6   8       4118.94       3893.07        80.06 o                         
  -7   7   8       5299.26       5084.41        91.69 o                         
  -6   7   8       8327.75       7974.68        94.27 o                         
  -5   7   8       6282.90       6591.80        80.94 o                         
  -4   7   8       5637.33       5348.27        68.78 o                         
  -3   7   8       8160.58       8186.33        94.92 o                         
  -2   7   8        778.88        664.38        18.15 o                         
  -1   7   8       1625.86       1552.65        33.37 o                         
   0   7   8      20213.87      21433.21       249.17 o                         
   1   7   8       1682.82       1445.96        31.36 o                         
   2   7   8        821.34        693.55        21.34 o                         
   3   7   8       7960.69       7789.43       102.28 o                         
   4   7   8       5705.20       5311.80        73.91 o                         
   5   7   8       6132.65       6436.57        89.98 o                         
   6   7   8       8321.04       8147.56       110.98 o                         
   7   7   8       5058.02       4794.76        99.51 o                         
  -8   8   8       3624.83       3473.09        72.81 o                         
  -7   8   8       1832.99       1886.59        33.69 o                         
  -6   8   8       1512.48       1560.14        30.24 o                         
  -5   8   8       6873.84       6865.57        86.35 o                         
  -4   8   8       1364.36       1511.68        28.15 o                         
  -3   8   8       2167.64       2214.37        35.84 o                         
  -2   8   8        347.11        380.32        14.50 o                         
  -1   8   8       1508.02       1552.01        35.36 o                         
   0   8   8          2.56         33.71        11.81 o                         
   1   8   8       1495.28       1532.39        31.84 o                         
   2   8   8        331.73        354.75        16.51 o                         
   3   8   8       2191.32       2186.76        37.19 o                         
   4   8   8       1420.49       1577.75        32.76 o                         
   5   8   8       6906.52       6808.30        95.14 o                         
   6   8   8       1529.78       1592.57        35.76 o                         
   7   8   8       1881.02       1939.84        39.20 o                         
   8   8   8       3669.88       3382.85        87.01 o                         
  -9   9   8       4222.72       3950.22        87.77 o                         
  -8   9   8       1928.52       1799.50        38.06 o                         
  -7   9   8       2616.19       2592.92        42.95 o                         
  -6   9   8       2796.05       2537.21        42.65 o                         
  -5   9   8       3652.02       3630.01        50.45 o                         
  -4   9   8       3789.44       3787.42        53.81 o                         
  -3   9   8       3580.00       3225.10        47.68 o                         
  -2   9   8       4598.54       4604.87        61.39 o                         
  -1   9   8        533.11        517.90        18.49 o                         
   0   9   8       2379.12       2129.06        39.04 o                         
   1   9   8        582.84        564.47        19.86 o                         
   2   9   8       4649.72       4705.03        67.14 o                         
   3   9   8       3618.08       3304.23        51.74 o                         
   4   9   8       3895.62       3845.42        58.96 o                         
   5   9   8       3680.73       3578.17        56.27 o                         
   6   9   8       2776.29       2452.29        45.59 o                         
   7   9   8       2618.87       2599.82        48.25 o                         
   8   9   8       1818.74       1692.55        42.41 o                         
   9   9   8       4237.77       4085.81       101.81 o                         
 -10  10   8       2074.50       2007.09        61.64 o                         
  -9  10   8       8799.91       8498.54       113.72 o                         
  -8  10   8        137.23        162.29        17.83 o                         
  -7  10   8       1690.21       1640.94        34.05 o                         
  -6  10   8       1768.41       1681.80        34.96 o                         
  -5  10   8        264.84        279.34        17.17 o                         
  -4  10   8        895.96        951.33        26.37 o                         
  -3  10   8       1149.45       1138.49        28.48 o                         
  -2  10   8        463.08        535.60        16.73 o                         
  -1  10   8        446.53        475.25        16.52 o                         
   0  10   8        517.72        414.23        17.00 o                         
   1  10   8        468.85        516.89        18.48 o                         
   2  10   8        482.97        540.27        20.63 o                         
   3  10   8       1208.87       1194.53        30.20 o                         
   4  10   8        942.86       1048.38        28.44 o                         
   5  10   8        219.05        254.54        17.76 o                         
   6  10   8       1879.15       1804.75        39.58 o                         
   7  10   8       1538.68       1600.99        36.63 o                         
   8  10   8        151.35        174.10        23.74 o                         
   9  10   8       8730.75       8470.37       127.67 o                         
  10  10   8       1935.16       1852.97        66.43 o                         
 -11  11   8         44.67         51.43        26.16 o                         
 -10  11   8       1673.02       1692.57        40.25 o                         
  -9  11   8       1459.23       1273.00        34.54 o                         
  -8  11   8       2382.07       2167.37        43.79 o                         
  -7  11   8         87.09         87.02        15.81 o                         
  -6  11   8       1905.84       1751.66        36.52 o                         
  -5  11   8       3477.98       3374.72        56.23 o                         
  -4  11   8        544.27        486.68        24.53 o                         
  -3  11   8       1565.68       1578.03        35.26 o                         
  -2  11   8       2043.72       1973.14        41.00 o                         
  -1  11   8        744.76        758.70        23.66 o                         
   0  11   8        504.11        609.23        19.83 o                         
   1  11   8        588.06        621.78        22.23 o                         
   2  11   8       2080.21       2043.40        42.20 o                         
   3  11   8       1542.31       1538.04        38.07 o                         
   4  11   8        445.79        424.50        20.71 o                         
   5  11   8       3453.70       3411.33        56.40 o                         
   6  11   8       1930.58       1768.00        38.83 o                         
   7  11   8         95.08         86.51        17.12 o                         
   8  11   8       2171.68       1966.72        48.21 o                         
   9  11   8       1500.49       1335.16        40.22 o                         
  10  11   8       1838.53       1830.06        48.23 o                         
  11  11   8         48.08         42.57        31.25 o                         
 -12  12   8        630.49        722.24        48.92 o                         
 -11  12   8       3743.03       3508.13        63.26 o                         
 -10  12   8        646.58        623.87        29.14 o                         
  -9  12   8       1668.21       1519.45        40.00 o                         
  -8  12   8        486.35        508.72        25.14 o                         
  -7  12   8       1910.66       1832.78        39.79 o                         
  -6  12   8       1286.26       1299.11        34.41 o                         
  -5  12   8        264.48        246.22        19.58 o                         
  -4  12   8        436.27        438.87        22.59 o                         
  -3  12   8        918.62        973.50        30.63 o                         
  -2  12   8        836.30        834.71        27.66 o                         
  -1  12   8        244.82        256.20        20.15 o                         
   0  12   8        410.16        396.31        21.62 o                         
   1  12   8        250.35        255.72        18.55 o                         
   2  12   8        845.96        846.63        27.92 o                         
   3  12   8        903.82        979.22        29.41 o                         
   4  12   8        439.54        470.54        22.14 o                         
   5  12   8        293.40        292.21        19.95 o                         
   6  12   8       1341.92       1364.72        35.24 o                         
   7  12   8       2021.22       1933.85        46.15 o                         
   8  12   8        433.37        441.17        25.97 o                         
   9  12   8       1855.75       1784.68        47.45 o                         
  10  12   8        572.91        609.45        31.97 o                         
  11  12   8       3953.36       3841.99        74.01 o                         
  12  12   8        672.12        612.10        46.44 o                         
 -13  13   8       5161.50       4958.75       120.26 o                         
 -12  13   8       1444.95       1541.05        46.39 o                         
 -11  13   8         20.34        -20.29        20.29 o                         
 -10  13   8       1286.84       1327.44        39.19 o                         
  -9  13   8        159.37        180.42        22.47 o                         
  -8  13   8       2749.13       2533.96        53.36 o                         
  -7  13   8       2566.15       2461.30        53.17 o                         
  -6  13   8        207.29        202.65        20.31 o                         
  -5  13   8        410.58        446.19        24.44 o                         
  -4  13   8       4259.95       4111.66        68.42 o                         
  -3  13   8        596.13        615.13        26.63 o                         
  -2  13   8       1775.01       1860.82        44.28 o                         
  -1  13   8         75.08        106.19        18.24 o                         
   0  13   8          4.28        -13.49        16.83 o                         
   1  13   8         42.57         48.98        17.04 o                         
   2  13   8       1614.57       1679.15        43.04 o                         
   3  13   8        548.41        561.42        23.62 o                         
   4  13   8       4377.23       4292.95        66.74 o                         
   5  13   8        457.90        523.29        23.44 o                         
   6  13   8        116.94         89.12        18.26 o                         
   7  13   8       2564.50       2417.66        49.70 o                         
   8  13   8       2483.45       2343.76        52.83 o                         
   9  13   8        146.24        138.71        23.70 o                         
  10  13   8       1395.88       1390.65        43.39 o                         
  11  13   8         18.74         -4.86        22.88 o                         
  12  13   8       1425.28       1413.20        45.75 o                         
  13  13   8       5144.54       4902.67       126.82 o                         
 -14  14   8       1641.23       1545.20        66.47 o                         
 -13  14   8        123.02         99.22        24.12 o                         
 -12  14   8        732.04        655.16        33.48 o                         
 -11  14   8       1628.99       1577.28        44.82 o                         
 -10  14   8        839.43        873.08        35.11 o                         
  -9  14   8        880.95        874.21        34.83 o                         
  -8  14   8       1249.66       1209.41        38.96 o                         
  -7  14   8       1659.44       1546.79        46.80 o                         
  -6  14   8       3291.23       3085.71        57.94 o                         
  -5  14   8        290.44        314.34        22.38 o                         
  -4  14   8        731.78        808.00        27.95 o                         
  -3  14   8        946.07        866.84        32.22 o                         
  -2  14   8       2273.08       2024.56        44.75 o                         
  -1  14   8        859.93        886.71        31.36 o                         
   0  14   8        741.80        701.39        29.95 o                         
   1  14   8        877.80        943.35        32.92 o                         
   2  14   8       2221.75       2048.31        44.74 o                         
   3  14   8        990.66        911.11        30.98 o                         
   4  14   8        696.69        752.14        29.67 o                         
   5  14   8        257.45        291.85        20.67 o                         
   6  14   8       3366.48       3178.46        55.00 o                         
   7  14   8       1747.16       1780.79        45.72 o                         
   8  14   8       1294.60       1234.02        41.34 o                         
   9  14   8        981.29        948.37        35.82 o                         
  10  14   8        794.85        732.43        34.59 o                         
  11  14   8       1625.78       1630.72        48.41 o                         
  12  14   8        654.25        602.18        33.65 o                         
  13  14   8         93.56         58.72        25.30 o                         
  14  14   8       1606.04       1587.14        71.32 o                         
 -15  15   8        925.20       1018.44        60.77 o                         
 -14  15   8        293.83        293.88        29.79 o                         
 -13  15   8        197.65        179.34        26.71 o                         
 -12  15   8        113.89        136.65        25.87 o                         
 -11  15   8        655.15        659.52        32.17 o                         
 -10  15   8       1594.24       1556.74        44.50 o                         
  -9  15   8        116.64        111.32        22.68 o                         
  -8  15   8       2247.75       2184.18        50.89 o                         
  -7  15   8        874.58        860.98        33.09 o                         
  -6  15   8       1914.84       1904.46        46.11 o                         
  -5  15   8       1508.72       1636.76        42.46 o                         
  -4  15   8       2610.03       2575.74        54.29 o                         
  -3  15   8        541.39        576.67        28.46 o                         
  -2  15   8        478.96        574.69        28.05 o                         
  -1  15   8        923.19        947.48        34.09 o                         
   0  15   8       2742.50       2720.06        56.66 o                         
   1  15   8        997.31       1007.14        41.80 o                         
   2  15   8        442.93        516.33        26.74 o                         
   3  15   8        540.37        555.89        26.06 o                         
   4  15   8       2692.91       2587.48        54.07 o                         
   5  15   8       1500.61       1638.40        42.32 o                         
   6  15   8       1955.58       1935.86        46.82 o                         
   7  15   8        881.01        845.69        33.14 o                         
   8  15   8       2215.24       2104.63        50.98 o                         
   9  15   8        110.98        107.27        23.40 o                         
  10  15   8       1517.04       1534.53        46.10 o                         
  11  15   8        621.08        616.05        38.41 o                         
  12  15   8         75.77         60.76        24.86 o                         
  13  15   8        171.01        222.10        29.23 o                         
  14  15   8        239.26        238.04        29.49 o                         
  15  15   8        923.95       1013.76        61.69 o                         
 -16  16   8         93.30        115.29        45.25 o                         
 -15  16   8        148.95        143.52        30.05 o                         
 -14  16   8         57.85         69.90        26.88 o                         
 -13  16   8        264.46        208.34        27.52 o                         
 -12  16   8        643.10        591.67        33.59 o                         
 -11  16   8        658.77        654.78        33.43 o                         
 -10  16   8       1044.88       1027.50        38.12 o                         
  -9  16   8        341.01        329.73        26.29 o                         
  -8  16   8       2255.76       2250.71        52.96 o                         
  -7  16   8        251.58        243.89        32.40 o                         
  -6  16   8        448.18        426.47        30.46 o                         
  -5  16   8       2217.80       2179.74        52.13 o                         
  -4  16   8        402.64        456.74        27.24 o                         
  -3  16   8          0.83        -10.95        19.86 o                         
  -2  16   8        167.46        189.52        22.69 o                         
  -1  16   8         51.31          8.07        20.31 o                         
   0  16   8         77.76         62.84        21.40 o                         
   1  16   8         54.17         26.61        19.98 o                         
   2  16   8        178.59        169.78        21.68 o                         
   3  16   8          2.92         29.67        20.29 o                         
   4  16   8        423.16        408.95        26.81 o                         
   5  16   8       2166.87       2156.49        50.01 o                         
   6  16   8        403.24        451.45        28.18 o                         
   7  16   8        210.86        211.85        25.65 o                         
   8  16   8       2299.05       2359.41        59.62 o                         
   9  16   8        375.70        321.76        28.24 o                         
  10  16   8       1019.37       1025.57        39.48 o                         
  11  16   8        622.87        634.50        34.28 o                         
  12  16   8        605.15        520.13        34.07 o                         
  13  16   8        275.97        258.33        29.91 o                         
  14  16   8         90.88         81.00        27.58 o                         
  15  16   8        126.47        145.28        29.52 o                         
  16  16   8        127.01        112.88        62.07 o                         
 -17  17   8        168.58        188.11        49.89 o                         
 -16  17   8         95.02        116.19        33.27 o                         
 -15  17   8        161.20        156.56        32.71 o                         
 -14  17   8        752.45        812.54        41.50 o                         
 -13  17   8         99.68         27.17        26.47 o                         
 -12  17   8        388.86        396.42        33.00 o                         
 -11  17   8         90.75         91.55        24.89 o                         
 -10  17   8       1511.22       1491.56        46.00 o                         
  -9  17   8        359.56        301.77        29.78 o                         
  -8  17   8        460.40        435.51        32.58 o                         
  -7  17   8        284.06        280.03        28.52 o                         
  -6  17   8       1448.52       1452.93        48.59 o                         
  -5  17   8        528.28        558.24        31.78 o                         
  -4  17   8       1115.09       1126.75        38.27 o                         
  -3  17   8        330.44        330.06        28.81 o                         
  -2  17   8       1754.62       1795.09        46.88 o                         
  -1  17   8        144.47        128.51        23.16 o                         
   0  17   8        732.29        686.92        32.41 o                         
   1  17   8        142.08        136.53        22.33 o                         
   2  17   8       1882.23       1947.26        50.00 o                         
   3  17   8        342.17        357.08        26.97 o                         
   4  17   8       1079.01       1045.98        37.60 o                         
   5  17   8        521.90        536.50        31.16 o                         
   6  17   8       1571.28       1540.53        54.02 o                         
   7  17   8        295.00        317.18        28.47 o                         
   8  17   8        556.38        509.06        33.35 o                         
   9  17   8        360.66        327.33        31.66 o                         
  10  17   8       1458.63       1456.83        50.91 o                         
  11  17   8         87.46         63.29        25.57 o                         
  12  17   8        417.09        381.79        31.58 o                         
  13  17   8         82.19         72.81        27.57 o                         
  14  17   8        709.84        767.50        41.71 o                         
  15  17   8        148.01        139.43        32.09 o                         
  16  17   8         89.58        107.07        32.29 o                         
  17  17   8        163.83        153.88        52.07 o                         
 -18  18   8        271.15        238.95        55.43 o                         
 -17  18   8        181.80        155.19        36.02 o                         
 -16  18   8        872.64       1007.42        58.49 o                         
 -15  18   8        130.86         73.35        32.08 o                         
 -14  18   8        569.41        579.23        38.47 o                         
 -13  18   8        273.30        276.90        32.71 o                         
 -12  18   8        536.34        494.79        39.17 o                         
 -11  18   8        100.20         79.86        31.48 o                         
 -10  18   8         42.69         23.19        28.30 o                         
  -9  18   8         41.28         28.11        25.72 o                         
  -8  18   8        652.26        684.89        36.64 o                         
  -7  18   8        159.02        182.19        29.45 o                         
  -6  18   8        400.78        495.67        35.54 o                         
  -5  18   8        302.41        305.96        31.81 o                         
  -4  18   8         38.04          4.98        21.86 o                         
  -3  18   8        718.54        702.78        33.48 o                         
  -2  18   8        555.30        513.17        30.56 o                         
  -1  18   8        230.19        227.80        25.73 o                         
   0  18   8         31.17         10.08        21.56 o                         
   1  18   8        217.46        229.53        24.31 o                         
   2  18   8        578.16        563.16        30.86 o                         
   3  18   8        691.17        608.40        31.73 o                         
   4  18   8         48.74         41.06        23.07 o                         
   5  18   8        316.52        350.04        28.51 o                         
   6  18   8        377.06        407.13        31.13 o                         
   7  18   8        128.47        131.73        26.16 o                         
   8  18   8        700.21        722.80        36.29 o                         
   9  18   8         58.52         62.97        27.09 o                         
  10  18   8         49.22         26.72        28.71 o                         
  11  18   8         81.96         35.00        28.40 o                         
  12  18   8        527.67        543.61        37.54 o                         
  13  18   8        236.28        198.66        48.07 o                         
  14  18   8        630.96        657.12        41.17 o                         
  15  18   8        125.86        168.83        35.47 o                         
  16  18   8        888.64        970.98        52.40 o                         
  17  18   8        195.36        197.43        39.39 o                         
  18  18   8        299.27        466.63        75.15 o                         
 -18  19   8        699.64        719.94        55.67 o                         
 -17  19   8       1403.93       1380.60        66.36 o                         
 -16  19   8        274.42        272.88        40.27 o                         
 -15  19   8       1565.43       1757.96        82.36 o                         
 -14  19   8        517.09        552.13        44.15 o
[truncated: 405,325 more chars]
